# Supplementary material for: RNA sequencing reveals sexually dimorphic gene expression before gonadal differentiation in chicken and allows comprehensive annotation of the W-chromosome
Source: Genome Biol. 2013 Mar 25;14(3):R26. doi: 10.1186/gb-2013-14-3-r26 (PMC4053838; doi:10.1186/gb-2013-14-3-r26)
Supplement: Additional file 2 — Table S1a. Dimorphically expressed Ensembl annotated genes in the Blastoderm. [file gb-2013-14-3-r26-S2.XLSX]

## Sheet: Sheet1
Ensembl Gene ID	Wikigene Name	Description	Chromosome	FPKM (Female)	FPKM(Male)	Fold Change (F:M)	P-value
ENSGALG00000022679	HINTW,LOC768432,LOC768485,LOC768500,LOC768570,LOC768637,LOC768662,LOC770834,LOC771354,LOC771378	Wpkci [Source:RefSeq peptide;Acc:NP_990019]	W_random	1499.23	0	∞	2.63927e-80
ENSGALG00000017619	LOC771438		W_random	151.243	0	∞	4.55912e-77
ENSGALG00000022690	LOC771406		W_random	120.465	0	∞	6.71638e-77
ENSGALG00000022685	HINTW	Putative uncharacterized protein [Source:UniProtKB/TrEMBL;Acc:Q5F3T6]	W_random	178.337	0	∞	7.389e-73
ENSGALG00000022672	LOC768432,LOC768485,LOC768500,LOC768570,LOC768637,LOC768662,LOC770834,LOC771354,LOC771378	Wpkci [Source:UniProtKB/TrEMBL;Acc:Q98TH7]	W_random	1309.89	0	∞	2.86118e-68
ENSGALG00000022681		Putative uncharacterized protein [Source:UniProtKB/TrEMBL;Acc:Q5F3T6]	W_random	189.569	0	∞	2.25071e-67
ENSGALG00000022673	LOC768432,LOC768485,LOC768500,LOC768570,LOC768637,LOC768662,LOC770834,LOC771354,LOC771378	Wpkci [Source:UniProtKB/TrEMBL;Acc:Q98TH7]	W_random	1277.91	0	∞	1.59605e-66
ENSGALG00000022675	LOC768432,LOC768485,LOC768500,LOC768570,LOC768637,LOC768662,LOC770834,LOC771354,LOC771378	Wpkci [Source:UniProtKB/TrEMBL;Acc:Q98TH7]	W_random	991.431	0	∞	1.83564e-64
ENSGALG00000018691		Female-associated factor FAF [Source:UniProtKB/TrEMBL;Acc:Q5W4Z2]	W_random	36.8171	0	∞	1.56656e-61
ENSGALG00000022665	LOC768432,LOC768485,LOC768500,LOC768570,LOC768637,LOC768662,LOC770834,LOC771354,LOC771378	Wpkci [Source:UniProtKB/TrEMBL;Acc:Q98TH7]	W_random	1030.84	0	∞	3.81201e-61
ENSGALG00000022664	LOC768432,LOC768485,LOC768500,LOC768570,LOC768637,LOC768662,LOC770834,LOC771354,LOC771378	Wpkci [Source:UniProtKB/TrEMBL;Acc:Q98TH7]	W_random	962.801	0	∞	1.43338e-59
ENSGALG00000022671	LOC768432,LOC768485,LOC768500,LOC768570,LOC768637,LOC768662,LOC770834,LOC771354,LOC771378	Wpkci [Source:UniProtKB/TrEMBL;Acc:Q98TH7]	W_random	1178.08	0	∞	3.08476e-59
ENSGALG00000022402	LOC768432,LOC768485,LOC768500,LOC768570,LOC768637,LOC768662,LOC770834,LOC771354,LOC771378	Wpkci [Source:UniProtKB/TrEMBL;Acc:Q98TH7]	Un_random	954.807	0	∞	6.38176e-58
ENSGALG00000022666	LOC768432,LOC768485,LOC768500,LOC768570,LOC768637,LOC768662,LOC770834,LOC771354,LOC771378	Wpkci [Source:UniProtKB/TrEMBL;Acc:Q98TH7]	W_random	1018.94	0	∞	1.81096e-56
ENSGALG00000022676			W_random	38.1909	0	∞	1.2886e-54
ENSGALG00000022668	LOC768432,LOC768485,LOC768500,LOC768570,LOC768637,LOC768662,LOC770834,LOC771354,LOC771378	Wpkci [Source:UniProtKB/TrEMBL;Acc:Q98TH7]	W_random	1031.96	0	∞	2.62964e-54
ENSGALG00000022677			W_random	25.2674	0	∞	6.09456e-53
ENSGALG00000022680			W_random	47.4375	0	∞	6.94525e-53
ENSGALG00000014100	LOC426416,C2H8orf46	chromosome 8 open reading frame 46 [Source:HGNC Symbol;Acc:28498]	2	9.63611	0	∞	1.18254e-52
ENSGALG00000022688	LOC768432,LOC768485,LOC768500,LOC768570,LOC768637,LOC768662,LOC770834,LOC771354,LOC771378	Wpkci [Source:UniProtKB/TrEMBL;Acc:Q98TH7]	W_random	772.528	0	∞	2.13914e-50
ENSGALG00000022682			W_random	47.4375	0	∞	1.63452e-40
ENSGALG00000019827	LOC768432,LOC768485,LOC768500,LOC768570,LOC768637,LOC768662,LOC770834,LOC771354,LOC771378	Wpkci [Source:UniProtKB/TrEMBL;Acc:Q98TH7]	W_random	39.5094	0	∞	8.29269e-40
ENSGALG00000022667		Female-associated factor FAF [Source:UniProtKB/TrEMBL;Acc:Q5W4Z2]	W_random	63.5505	0	∞	2.33177e-39
ENSGALG00000022670	LOC768432,LOC768485,LOC768500,LOC768570,LOC768637,LOC768662,LOC770834,LOC771354,LOC771378	Wpkci [Source:UniProtKB/TrEMBL;Acc:Q98TH7]	W_random	270.678	0	∞	2.50739e-39
ENSGALG00000022669	LOC768432,LOC768485,LOC768500,LOC768570,LOC768637,LOC768662,LOC770834,LOC771354,LOC771378	Wpkci [Source:UniProtKB/TrEMBL;Acc:Q98TH7]	W_random	429.44	0	∞	1.48463e-34
ENSGALG00000022684			W_random	32.2435	0	∞	4.48064e-31
ENSGALG00000022686	LOC768432,LOC768485,LOC768500,LOC768570,LOC768637,LOC768662,LOC770834,LOC771354,LOC771378	Wpkci [Source:UniProtKB/TrEMBL;Acc:Q98TH7]	W_random	256.084	0	∞	9.36526e-30
ENSGALG00000022687	LOC768432,LOC768485,LOC768500,LOC768570,LOC768637,LOC768662,LOC770834,LOC771354,LOC771378	Wpkci [Source:UniProtKB/TrEMBL;Acc:Q98TH7]	W_random	258.501	0	∞	2.87118e-28
ENSGALG00000022039	LOC776262		Un_random	5.07236	0	∞	1.70488e-26
ENSGALG00000022689		Female-associated factor FAF [Source:UniProtKB/TrEMBL;Acc:Q5W4Z2]	W_random	18.9068	0	∞	4.92175e-24
ENSGALG00000022691		Female-associated factor FAF [Source:UniProtKB/TrEMBL;Acc:Q5W4Z1]	W_random	11.9706	0	∞	1.31282e-19
ENSGALG00000007067	LOC425347		20_random	1.79399	0	∞	1.30506e-15
ENSGALG00000025624		Small nucleolar RNA SNORD121A [Source:RFAM;Acc:RF01191]	W	26.0819	0	∞	1.35186e-12
ENSGALG00000018783	HOXC10		Un_random	0.978237	0	∞	1.00084e-11
ENSGALG00000022611			Un_random	2.51451	0	∞	1.68696e-08
ENSGALG00000015967	LRRTM1	leucine rich repeat transmembrane neuronal 1 [Source:HGNC Symbol;Acc:19408]	4	0.248229	0	∞	4.50914e-07
ENSGALG00000002970			Un_random	1.22286	0	∞	0.000384539
ENSGALG00000025459		gga-mir-1451 [Source:miRBase;Acc:MI0007054]	3	9.3544	0	∞	0.00583411
ENSGALG00000022299	LOC431422		Un_random	0.566833	0	∞	0.00605797
ENSGALG00000009488	LRRN3	leucine rich repeat neuronal 3 [Source:HGNC Symbol;Acc:17200]	1	0.11288	0	∞	0.0127812
ENSGALG00000025159		gga-mir-1609-1 [Source:miRBase;Acc:MI0007336]	13	5.8382	0	∞	0.0129456
ENSGALG00000022298			Un_random	0.655404	0	∞	0.0166336
ENSGALG00000022300			Un_random	0.607742	0	∞	0.0282165
ENSGALG00000022302	LOC429740		Un_random	0.558004	0	∞	0.0288553
ENSGALG00000022303	LOC429854		Un_random	0.61553	0	∞	0.0288553
ENSGALG00000003899	RAB17	Uncharacterized protein [Source:UniProtKB/TrEMBL;Acc:E1C6J7]	7	0.0998044	0	∞	0.0305473
ENSGALG00000024186	LOC428287,LOC770926	Uncharacterized protein [Source:UniProtKB/TrEMBL;Acc:E1C5Z7]	27	0.352875	0	∞	0.0348995
ENSGALG00000025467			3	1.92694	0	∞	0.0399688
ENSGALG00000022683	LOC771385		W_random	192.136	0.0316041	6079.47	1.45437e-86
ENSGALG00000022674	LOC768814	HINTW [Source:UniProtKB/TrEMBL;Acc:Q3MMY7]	W_random	3261.2	0.885929	3681.11	6.47405e-48
ENSGALG00000022678			W_random	115.958	0.179347	646.559	2.94631e-61
ENSGALG00000020983			W_random	60.6032	0.0961204	630.492	1.36811e-55
ENSGALG00000014715			W_random	43.5762	0.111694	390.138	4.91747e-60
ENSGALG00000010056		Uncharacterized protein [Source:UniProtKB/TrEMBL;Acc:F1N881]	W	17.7501	0.100729	176.216	5.14491e-11
ENSGALG00000004349			Un_random	7.89217	0.086849	90.8724	7.79794e-31
ENSGALG00000024925		Small nucleolar RNA SNORD58 [Source:RFAM;Acc:RF00151]	Un_random	255.901	3.24406	78.8828	2.50463e-24
ENSGALG00000022174	RPL17L,RPL17	Ribosomal protein L17Uncharacterized protein [Source:UniProtKB/TrEMBL;Acc:Q6EE61]	Un_random	290.174	3.84053	75.5556	4.25296e-41
ENSGALG00000015278		CHD-W [Source:UniProtKB/TrEMBL;Acc:Q9YI73]	W_random	339.246	5.54505	61.18	7.10039e-57
ENSGALG00000025039		Small nucleolar RNA SNORD58 [Source:RFAM;Acc:RF00151]	Un_random	378.83	6.25572	60.5574	1.70488e-26
ENSGALG00000001585			Un_random	3.08618	0.0635724	48.5459	1.07767e-21
ENSGALG00000014641			W_random	48.1699	1.02603	46.9479	4.27415e-51
ENSGALG00000014366	HNRPK	hypothetical protein LOC426516 [Source:RefSeq peptide;Acc:NP_001026556]	Un_random	190.224	4.09434	46.4603	5.57675e-98
ENSGALG00000014584	LOC426615		Un_random	12.3962	0.28587	43.3631	1.50343e-36
ENSGALG00000014441	LOC431003		W_random	30.1712	0.708337	42.5945	9.62727e-71
ENSGALG00000001756	ATP5A1W	ATP synthase subunit alphaUncharacterized protein [Source:UniProtKB/TrEMBL;Acc:Q90VX2]	W_random	1009.36	31.1831	32.369	5.10194e-69
ENSGALG00000005785	UBAP2	Uncharacterized protein [Source:UniProtKB/TrEMBL;Acc:F1NAB1]	W	104.594	3.65273	28.6343	1.28031e-57
ENSGALG00000025611		Small nucleolar RNA SNORD121A [Source:RFAM;Acc:RF01191]	W	18.3206	0.797336	22.9772	5.88361e-10
ENSGALG00000021577		Uncharacterized protein [Source:UniProtKB/TrEMBL;Acc:F1P3H5]	18	0.952763	0.0448367	21.2496	0.00857323
ENSGALG00000013312	LOC426031		W_random	25.5769	1.21559	21.0407	5.27035e-22
ENSGALG00000014184	SMAD2,LOC769000		W_random	24.2359	1.24468	19.4715	1.37651e-40
ENSGALG00000025292		gga-mir-1693 [Source:miRBase;Acc:MI0007428]	1	7.95837	0.432542	18.3991	0.000108836
ENSGALG00000021147		Uncharacterized protein [Source:UniProtKB/TrEMBL;Acc:E1BU63]	6	0.592647	0.047645	12.4388	0.00135135
ENSGALG00000001999	LOC430545		Un_random	0.394859	0.0342408	11.5318	0.00261727
ENSGALG00000000395	LOC430910	basic transcription factor 3 [Source:HGNC Symbol;Acc:1125]	Un_random	70.7774	7.88465	8.9766	1.77193e-25
ENSGALG00000004703	LOC419499,LOC419500,LOC769138	Uncharacterized protein [Source:UniProtKB/TrEMBL;Acc:E1BTT9]	21	0.544436	0.0677715	8.0334	0.0167475
ENSGALG00000021294			Un_random	15.174	2.01028	7.54819	4.72359e-34
ENSGALG00000021951		gga-mir-7b [Source:miRBase;Acc:MI0001279]	Un_random	92.1928	13.0352	7.07258	5.98197e-22
ENSGALG00000024193			25	1.63593	0.24826	6.58961	0.000422456
ENSGALG00000000140	LOC425479		Un_random	2.8624	0.444367	6.44153	6.47403e-11
ENSGALG00000016264	LOC428640	Uncharacterized protein [Source:UniProtKB/TrEMBL;Acc:F1NTV7]	3	4.44145	0.718735	6.17954	1.80447e-05
ENSGALG00000000476	LRRTM4	leucine rich repeat transmembrane neuronal 4 [Source:HGNC Symbol;Acc:19411]	22	2.74631	0.609226	4.50786	1.71e-05
ENSGALG00000016183			3	24.1877	5.57957	4.33505	5.06366e-06
ENSGALG00000013992	VNN1,LOC770157,LOC776969	Uncharacterized protein [Source:UniProtKB/TrEMBL;Acc:E1BUA6]	3	10.3312	2.44033	4.23351	0.00249895
ENSGALG00000022746			1	17.9437	4.28937	4.18329	0.00853818
ENSGALG00000012483	TMPRSS6,LOC768998	Uncharacterized protein [Source:UniProtKB/TrEMBL;Acc:F1NDU7]	1	13.4576	4.12155	3.26519	0.000290565
ENSGALG00000014545		Uncharacterized protein [Source:UniProtKB/TrEMBL;Acc:F1N855]	1	8.49129	2.61591	3.24602	2.64041e-06
ENSGALG00000007908	EFEMP1	EGF containing fibulin-like extracellular matrix protein 1 [Source:HGNC Symbol;Acc:3218]	3	0.544756	0.168691	3.22931	0.0399688
ENSGALG00000000386	LOC430766		Un_random	88.8562	27.8878	3.18621	6.95038e-12
ENSGALG00000018479		Uncharacterized protein [Source:UniProtKB/TrEMBL;Acc:E1BTQ7]	Z	29.1571	9.16633	3.18089	0.00920567
ENSGALG00000007945	CRYAB	Alpha-crystallin B chain [Source:UniProtKB/Swiss-Prot;Acc:Q05713]	24	7.19865	2.28767	3.14672	0.000526974
ENSGALG00000003841		Uncharacterized protein [Source:UniProtKB/TrEMBL;Acc:F1NDU2]	4	0.31066	0.101307	3.06651	0.0423457
ENSGALG00000013114	VSTM2A	V-set and transmembrane domain containing 2A [Source:HGNC Symbol;Acc:28499]	2	42.4308	15.3086	2.77169	0.00520047
ENSGALG00000003316	FMO6P,LOC769295	flavin containing monooxygenase 6 [Source:RefSeq peptide;Acc:NP_989910]	8	15.6677	5.71917	2.7395	0.00622102
ENSGALG00000009165			E64_random	12.8301	4.82333	2.66001	0.00452117
ENSGALG00000014003	ZNF532		20_random	10.7761	4.13442	2.60643	0.00198058
ENSGALG00000024195			25	7.91659	3.14183	2.51974	4.01873e-05
ENSGALG00000005203	OLFM3	olfactomedin 3 [Source:HGNC Symbol;Acc:17990]	8	1.78322	0.745978	2.39045	0.0057141
ENSGALG00000011446	TNFAIP2	tumor necrosis factor, alpha-induced protein 2 [Source:HGNC Symbol;Acc:11895]	5	6.00943	2.55404	2.35292	3.91009e-05
ENSGALG00000022964	A2M,LOC431204,LOC777202	Uncharacterized protein [Source:UniProtKB/TrEMBL;Acc:E1C544]	1	44.9737	20.1551	2.23138	0.000985691
ENSGALG00000022713	LOC772311	family with sequence similarity 181, member B [Source:HGNC Symbol;Acc:28512]	1	14.9314	6.70506	2.22689	0.00346588
ENSGALG00000002552	COL3A1	collagen, type I, alpha 1 [Source:HGNC Symbol;Acc:2197]	7	52.0844	25.7362	2.02377	2.68979e-05
ENSGALG00000023293			8	7.50406	3.70914	2.02312	0.0485477
ENSGALG00000000806	LINGO3	leucine rich repeat and Ig domain containing 3 [Source:HGNC Symbol;Acc:21206]	28	0.962134	0.506287	1.90037	0.0379234
ENSGALG00000007284	SYNPR	synaptoporin [Source:RefSeq peptide;Acc:NP_990725]	12	16.3485	9.32793	1.75264	0.00600322
ENSGALG00000012490	C22orf33	testis expressed 33 [Source:HGNC Symbol;Acc:28568]	1	85.8683	49.2396	1.74389	0.000486861
ENSGALG00000002260	CISH	Cytokine-inducible SH2-containing protein [Source:UniProtKB/Swiss-Prot;Acc:Q9PW70]	12	18.6402	11.1175	1.67666	0.0420717
ENSGALG00000016035	GFRA4,LOC769824	GFR receptor alpha 4 [Source:RefSeq peptide;Acc:NP_990322]	4	3.42838	2.06432	1.66078	0.02509
ENSGALG00000001544	ADAMTS10	ADAM metallopeptidase with thrombospondin type 1 motif, 10 [Source:HGNC Symbol;Acc:13201]	28	0.502286	0.304972	1.64699	0.000865734
ENSGALG00000006715	OAF	Out at first protein homolog [Source:UniProtKB/Swiss-Prot;Acc:Q71SY6]	24	11.3747	7.89455	1.44083	0.00821405
ENSGALG00000022745			1	90.8335	64.5945	1.40621	0.0339065
ENSGALG00000022741			1	60.154	44.4535	1.35319	0.043426
ENSGALG00000003087	NARS	asparaginyl-tRNA synthetase [Source:RefSeq peptide;Acc:NP_001026571]	Z	104.429	143.009	0.730229	0.04401
ENSGALG00000010164		SWI/SNF related, matrix associated, actin dependent regulator of chromatin, subfamily a, member 2 [Source:HGNC Symbol;Acc:11098]	Z	2.18568	3.13922	0.696249	0.00859883
ENSGALG00000010158	KANK1	KN motif and ankyrin repeat domains 1 [Source:HGNC Symbol;Acc:19309]	Z	52.1364	77.3619	0.673929	0.00280399
ENSGALG00000023342		Uncharacterized protein [Source:UniProtKB/TrEMBL;Acc:E1BX54]	Z	207.702	308.399	0.673486	0.0031147
ENSGALG00000012575	TLE1	transducin-like enhancer of split 1 (E(sp1) homolog, Drosophila) [Source:HGNC Symbol;Acc:11837]	Z	16.7669	25.022	0.670087	0.0324484
ENSGALG00000014787	SLC30A5	zinc transporter ZTL1 [Source:RefSeq peptide;Acc:NP_001026590]	Z	34.5187	51.5895	0.669103	0.0134358
ENSGALG00000014693	2003-03-01	membrane-associated ring finger (C3HC4) 3, E3 ubiquitin protein ligase [Source:HGNC Symbol;Acc:28728]	Z	127.223	190.269	0.668651	0.0216061
ENSGALG00000015540	RAD23B	RAD23 homolog B (S. cerevisiae) [Source:HGNC Symbol;Acc:9813]	Z	76.6359	115.546	0.663249	0.0311847
ENSGALG00000012610	CTSL2	Uncharacterized protein [Source:UniProtKB/TrEMBL;Acc:F1NEC8]	Z	884.857	1341.36	0.659669	0.0118028
ENSGALG00000015702	LTB4DH	NADP-dependent leukotriene B4 12-hydroxydehydrogenase [Source:RefSeq peptide;Acc:NP_001026606]	Z	46.8168	70.9875	0.659508	0.00512361
ENSGALG00000023443	CZH5orf43	UPF0542 protein C5orf43 homolog [Source:UniProtKB/Swiss-Prot;Acc:Q5F409]	Z	47.5752	72.5826	0.655462	0.0123297
ENSGALG00000011877	LARS2	Uncharacterized protein [Source:UniProtKB/TrEMBL;Acc:E1BXI7]	2	12.2292	18.8448	0.648942	0.0176451
ENSGALG00000015109	TJP2	tight junction protein 2 (zona occludens 2) [Source:RefSeq peptide;Acc:NP_990249]	Z	67.5035	104.644	0.645078	0.00215163
ENSGALG00000005337	SNX2	hypothetical protein LOC426797 [Source:RefSeq peptide;Acc:NP_001012625]	Z	37.4725	58.7386	0.637954	0.00184941
ENSGALG00000015155	CZH9orf41	hypothetical protein LOC427256 [Source:RefSeq peptide;Acc:NP_001026596]	Z	84.5	133.901	0.631062	0.0166336
ENSGALG00000014740		importin 11 [Source:HGNC Symbol;Acc:20628]	Z	31.5116	50.5289	0.623635	0.00583411
ENSGALG00000002022	B4GALT1	UDP-Gal:betaGlcNAc beta 1,4- galactosyltransferase, polypeptide 1 [Source:RefSeq peptide;Acc:NP_990533]	Z	46.9926	75.423	0.623054	0.0110931
ENSGALG00000003373	BXDC2	BRIX [Source:RefSeq peptide;Acc:NP_001026620]	Z	148.158	238.47	0.621287	0.0123361
ENSGALG00000015288	RIOK2	RIO kinase 2 [Source:RefSeq peptide;Acc:NP_001006581]	Z	48.4915	78.2533	0.619673	0.00792037
ENSGALG00000014867		poly(A) binding protein interacting protein 1 [Source:HGNC Symbol;Acc:16945]	Z	18.5446	30.1776	0.614515	0.000304269
ENSGALG00000014877	EMB	embigin homolog [Source:RefSeq peptide;Acc:NP_989888]	Z	1957.5	3186.19	0.614372	8.89978e-06
ENSGALG00000012589	CZH9orf64	chromosome 9 open reading frame 64 [Source:HGNC Symbol;Acc:28144]	Z	28.8902	47.1382	0.612883	0.0248388
ENSGALG00000002308	COMMD10	COMM domain containing 10 [Source:RefSeq peptide;Acc:NP_001026614]	Z	24.6011	40.416	0.608698	0.0142838
ENSGALG00000004353	TBCA	tubulin folding cofactor A [Source:HGNC Symbol;Acc:11579]	Z	39.2805	64.8379	0.605826	0.0318066
ENSGALG00000023329		Uncharacterized protein [Source:UniProtKB/TrEMBL;Acc:F1P5R1]	Z	107.635	177.816	0.605315	0.0172375
ENSGALG00000014724	GPBP1	GC-rich promoter binding protein 1 [Source:HGNC Symbol;Acc:29520]	Z	14.127	23.3693	0.604513	0.013409
ENSGALG00000013511	ANKRA2	ankyrin repeat, family A (RFXANK-like), 2 [Source:RefSeq peptide;Acc:NP_001006565]	Un_random	26.4886	43.8671	0.603837	0.00454486
ENSGALG00000012601	GOLM1	golgi membrane protein 1 [Source:HGNC Symbol;Acc:15451]	Z	23.0298	38.146	0.603727	0.0390064
ENSGALG00000015090	PLIN2	adipose differentiation-related protein [Source:RefSeq peptide;Acc:NP_001026591]	Z	135.045	224.154	0.602464	5.6061e-05
ENSGALG00000010178	KIAA0020	hypothetical protein LOC427350 [Source:RefSeq peptide;Acc:NP_001026608]	Z	92.6365	154.45	0.599784	0.00100479
ENSGALG00000020523		topoisomerase I binding, arginine/serine-rich, E3 ubiquitin protein ligase [Source:HGNC Symbol;Acc:21653]	Z	12.8272	21.3872	0.599758	0.0298033
ENSGALG00000016438	MELK	maternal embryonic leucine zipper kinase [Source:RefSeq peptide;Acc:NP_001026680]	Z	36.4188	60.9121	0.597892	0.000958018
ENSGALG00000015024	RCL1	RNA terminal phosphate cyclase-like 1 [Source:HGNC Symbol;Acc:17687]	Z	93.6421	156.835	0.597073	0.000107391
ENSGALG00000014942	NSA2	similar to TGF beta-inducible nuclear protein 1 (L-name related LNR42) [Source:RefSeq peptide;Acc:NP_001006579]	Z	196.456	329.048	0.597044	0.0365635
ENSGALG00000000276		F-box and leucine-rich repeat protein 17 [Source:HGNC Symbol;Acc:13615]	Z	125.104	209.656	0.596708	0.000969971
ENSGALG00000014709		superkiller viralicidic activity 2-like 2 (S. cerevisiae) [Source:HGNC Symbol;Acc:18734]	Z	102.174	171.371	0.596216	0.000707851
ENSGALG00000000218	SRP19	signal recognition particle 19kDa [Source:HGNC Symbol;Acc:11300]	Z	123.554	207.564	0.595257	0.00491012
ENSGALG00000014648	CETN3	centrin, EF-hand protein, 3 [Source:HGNC Symbol;Acc:1868]	Z	21.5028	36.1305	0.595143	0.0410236
ENSGALG00000004390	AP3B1	adaptor-related protein complex 3, beta 1 subunit [Source:HGNC Symbol;Acc:566]	Z	26.2956	44.2825	0.593816	0.00062411
ENSGALG00000012627	CDC14B	CDC14 cell division cycle 14 homolog B (S. cerevisiae) [Source:HGNC Symbol;Acc:1719]	Z	45.9674	77.4234	0.593715	0.000481681
ENSGALG00000005066	DPM2	dolichyl-phosphate mannosyltransferase polypeptide 2, regulatory subunit [Source:HGNC Symbol;Acc:3006]	17	23.4867	39.5876	0.593284	0.0323279
ENSGALG00000000236	C5orf13	P311 POU [Source:RefSeq peptide;Acc:NP_990722]	Z	23.707	40.1183	0.590927	0.0365635
ENSGALG00000014788	CENPH	Centromere protein H [Source:UniProtKB/Swiss-Prot;Acc:Q90ZF9]	Z	78.0205	132.128	0.590493	0.023291
ENSGALG00000015052		ubiquitin-like with PHD and ring finger domains 2, E3 ubiquitin protein ligase [Source:HGNC Symbol;Acc:12557]	Z	14.6419	24.8222	0.589872	0.000596551
ENSGALG00000014745	SREK1IP1	SREK1-interacting protein 1 [Source:HGNC Symbol;Acc:26716]	Z	58.6932	99.6769	0.588835	0.00584287
ENSGALG00000015551	GRIN3A	glutamate receptor, ionotropic, N-methyl-D-aspartate 3A [Source:HGNC Symbol;Acc:16767]	Z	48.3781	82.2413	0.588245	0.00274978
ENSGALG00000002399		Uncharacterized protein [Source:UniProtKB/TrEMBL;Acc:E1C9E6]	Z	26.1578	44.469	0.588225	0.00389897
ENSGALG00000020569	DIMT1L	DIM1 dimethyladenosine transferase 1 homolog (S. cerevisiae) [Source:HGNC Symbol;Acc:30217]	Z	37.7294	64.3406	0.586401	0.0365635
ENSGALG00000022377	PELO	pelota homolog [Source:RefSeq peptide;Acc:NP_001026763]	Un_random	16.4582	28.0685	0.58636	0.00609599
ENSGALG00000013510	UTP15	U3 small nucleolar RNA-associated protein 15 homolog [Source:UniProtKB/Swiss-Prot;Acc:Q5F3D7]	Un_random	71.5606	122.291	0.585166	0.00359196
ENSGALG00000014697	SMAD2	Sma- and Mad-related protein 2 [Source:RefSeq peptide;Acc:NP_989892]	Z	17.4022	29.9156	0.581708	0.0342064
ENSGALG00000010147	CBWD1	COBW domain containing protein1 [Source:RefSeq peptide;Acc:NP_001026607]	Z	18.1162	31.156	0.581467	0.00168951
ENSGALG00000001668	UBE2R2,LOC776167	ubiquitin-conjugating enzyme UBC3B [Source:RefSeq peptide;Acc:NP_001026582]	Z	35.8843	61.7518	0.581106	0.000908178
ENSGALG00000015082	RPS6	ribosomal protein S6 [Source:RefSeq peptide;Acc:NP_990556]	Z	1182.72	2046.98	0.577789	0.0223611
ENSGALG00000002087	NCBP1	nuclear cap binding protein subunit 1, 80kDa [Source:RefSeq peptide;Acc:NP_001026611]	Z	99.8796	172.969	0.577444	1.21226e-05
ENSGALG00000015663		hydroxysteroid dehydrogenase like 2 [Source:HGNC Symbol;Acc:18572]	Z	54.3227	94.1652	0.576887	0.00125861
ENSGALG00000014711	PPAP2A	phosphatidic acid phosphatase type 2A [Source:HGNC Symbol;Acc:9228]	Z	566.749	984.913	0.575431	0.000499739
ENSGALG00000013809		Uncharacterized protein [Source:UniProtKB/TrEMBL;Acc:E1C5S0]	Z	111.953	195.197	0.573538	4.03069e-05
ENSGALG00000014644	ATP5A1,LOC776482	ATP synthase, H+ transporting, mitochondrial F1 complex, alpha subunit [Source:RefSeq peptide;Acc:NP_989617]	Z	4052.63	7077.06	0.572643	0.02509
ENSGALG00000002805	LMAN1	lectin, mannose-binding, 1 [Source:RefSeq peptide;Acc:NP_001026570]	Z	85.1599	148.759	0.572468	4.52013e-05
ENSGALG00000015020	TMEM171	transmembrane protein 171 [Source:HGNC Symbol;Acc:27031]	Z	12.7546	22.2813	0.572433	0.0253876
ENSGALG00000014960	C5orf37	POC5 centriolar protein homolog (Chlamydomonas) [Source:HGNC Symbol;Acc:26658]	Z	11.2422	19.6435	0.572313	0.000526974
ENSGALG00000001761	CCDC5	coiled-coil domain containing 5 (spindle associated) [Source:RefSeq peptide;Acc:NP_001025796]	Z	28.433	49.7113	0.571962	0.0390064
ENSGALG00000002250	DTWD2	DTW domain containing 2 [Source:RefSeq peptide;Acc:NP_001026613]	Z	5.08475	8.89578	0.571591	0.0109747
ENSGALG00000015641	CCNH	Uncharacterized protein [Source:UniProtKB/TrEMBL;Acc:E1C948]	Z	34.7349	60.8015	0.571284	0.000485169
ENSGALG00000012592	RMI1	RMI1, RecQ mediated genome instability 1, homolog [Source:RefSeq peptide;Acc:NP_001026783]	Z	13.411	23.4801	0.571163	0.0068248
ENSGALG00000000241	STARD4	StAR-related lipid transfer (START) domain containing 4 [Source:HGNC Symbol;Acc:18058]	Z	3.45469	6.07231	0.568925	0.00452117
ENSGALG00000015002	MRPS27	mitochondrial ribosomal protein S27 [Source:HGNC Symbol;Acc:14512]	Z	45.476	80.076	0.56791	0.000958018
ENSGALG00000008197	PGGT1B	protein geranylgeranyltransferase type I, beta subunit [Source:HGNC Symbol;Acc:8895]	Z	18.2456	32.2159	0.566356	0.00691437
ENSGALG00000005330	SNCAIP	synuclein, alpha interacting protein [Source:HGNC Symbol;Acc:11139]	Z	3.35037	5.92297	0.565657	0.00424825
ENSGALG00000015691		structural maintenance of chromosomes 2 [Source:HGNC Symbol;Acc:14011]	Z	83.6973	148.132	0.565018	3.5837e-05
ENSGALG00000002777	ACAA2	acetyl-Coenzyme A acyltransferase 2 (mitochondrial 3-oxoacyl-Coenzyme A thiolase) [Source:RefSeq peptide;Acc:NP_001006571]	Z	28.6514	50.7762	0.564268	0.00198058
ENSGALG00000005806	KIF24	Uncharacterized protein [Source:UniProtKB/TrEMBL;Acc:E1C3D6]	Z	3.93815	6.98903	0.563476	0.00742112
ENSGALG00000014691	RNUXA	RNA U, small nuclear RNA export adaptor (phosphorylation regulated) [Source:RefSeq peptide;Acc:NP_001006575]	Z	53.8179	95.5186	0.563428	0.000131878
ENSGALG00000015180	PSAT1	Phosphoserine aminotransferase [Source:UniProtKB/TrEMBL;Acc:F1NTK1]	Z	10.6522	18.9858	0.561063	0.00386874
ENSGALG00000014874	MRPS30,LOC768900	mitochondrial ribosomal protein S30 [Source:RefSeq peptide;Acc:NP_990270]	Z	51.7819	92.407	0.560367	0.0014756
ENSGALG00000005810	NUDT2	Uncharacterized protein [Source:UniProtKB/TrEMBL;Acc:E1C3D1]	Z	9.30793	16.6875	0.55778	0.00288729
ENSGALG00000014875		hyperpolarization activated cyclic nucleotide-gated potassium channel 1 [Source:HGNC Symbol;Acc:4845]	Z	46.3874	83.2986	0.556881	0.000782955
ENSGALG00000015619	TMEM167A	Protein kish-A [Source:UniProtKB/Swiss-Prot;Acc:Q5ZII6]	Z	30.0995	54.1737	0.555612	0.0350569
ENSGALG00000000428	HINT1	histidine triad nucleotide binding protein 1 [Source:RefSeq peptide;Acc:NP_990020]	Z	121.283	218.329	0.555506	0.00497866
ENSGALG00000002948	TXNL1	thioredoxin-like 1 [Source:HGNC Symbol;Acc:12436]	Z	70.8705	127.83	0.554414	0.0115375
ENSGALG00000001865	HDHD2	haloacid dehalogenase-like hydrolase domain containing 2 [Source:HGNC Symbol;Acc:25364]	Z	10.1298	18.3615	0.551688	0.00236286
ENSGALG00000020534	LOC425215	hypothetical protein LOC425215 [Source:RefSeq peptide;Acc:NP_001026504]	Z	36.5937	66.5447	0.549911	0.000354601
ENSGALG00000014909	NDUFS4	Uncharacterized protein [Source:UniProtKB/TrEMBL;Acc:F1NJR0]	Z	48.4715	88.4325	0.548119	0.0243886
ENSGALG00000014790		cyclin-dependent kinase 7 [Source:HGNC Symbol;Acc:1778]	Z	13.6546	25.0219	0.545709	0.000482369
ENSGALG00000003688	NUP155	nucleoporin 155kDa [Source:HGNC Symbol;Acc:8063]	Z	57.9362	106.239	0.545336	4.14721e-06
ENSGALG00000014826	TTC33	tetratricopeptide repeat domain 33 [Source:HGNC Symbol;Acc:29959]	Z	26.5553	48.8034	0.544128	0.00170205
ENSGALG00000021843		AU RNA binding protein/enoyl-CoA hydratase [Source:HGNC Symbol;Acc:890]	Z	2.33781	4.3087	0.542578	0.0343854
ENSGALG00000014686		fibrillin 2 [Source:HGNC Symbol;Acc:3604]	Z	21.27	39.2079	0.542492	0.00992703
ENSGALG00000023361	PTCD2	pentatricopeptide repeat domain 2 [Source:HGNC Symbol;Acc:25734]	Z	18.3467	33.846	0.542064	0.0050244
ENSGALG00000015071	KIAA1797	focadhesin [Source:HGNC Symbol;Acc:23377]	Z	8.64298	15.974	0.541067	4.18609e-05
ENSGALG00000005316	SRFBP1	serum response factor binding protein 1 [Source:HGNC Symbol;Acc:26333]	Z	46.177	85.3804	0.540838	0.000118143
ENSGALG00000020557		lysine (K)-specific demethylase 4C [Source:HGNC Symbol;Acc:17071]	Z	0.938144	1.73652	0.540245	0.0398819
ENSGALG00000018565		chromosome 18 open reading frame 32 [Source:HGNC Symbol;Acc:31690]	Z	49.0756	91.1639	0.538322	0.00261727
ENSGALG00000012621			Z	11.4977	21.3671	0.538101	0.014039
ENSGALG00000002852		Uncharacterized protein [Source:UniProtKB/TrEMBL;Acc:E1C422]	Z	19.1938	35.6715	0.538069	0.000808266
ENSGALG00000010435	RASGRP3	RAS guanyl releasing protein 3 (calcium and DAG-regulated) [Source:RefSeq peptide;Acc:NP_001006401]	3	4.33778	8.0706	0.537479	0.0245968
ENSGALG00000014753	CENPK	centromere protein K [Source:RefSeq peptide;Acc:NP_001038128]	Z	17.1716	31.9766	0.537006	0.00135135
ENSGALG00000015548	RNF20	ring finger protein 20 [Source:RefSeq peptide;Acc:NP_001026605]	Z	41.0767	76.4961	0.536977	2.13337e-05
ENSGALG00000005368	CCDC100	centrosomal protein 120kDa [Source:HGNC Symbol;Acc:26690]	Z	8.25038	15.3815	0.536383	0.00288729
ENSGALG00000012623	CFC1B	Cryptic protein [Source:UniProtKB/Swiss-Prot;Acc:Q9I8Q3]	Z	135.069	252.043	0.535898	0.00025643
ENSGALG00000018874	SNX24	sorting nexin 24 [Source:HGNC Symbol;Acc:21533]	Z	28.3912	53.0389	0.53529	0.00135135
ENSGALG00000001944		TBC1 domain family, member 2 [Source:HGNC Symbol;Acc:18026]	Z	5.17435	9.66977	0.535106	0.000166547
ENSGALG00000003708	WDR70	WD repeat domain 70 [Source:RefSeq peptide;Acc:NP_001026621]	Z	22.6444	42.3894	0.534199	2.70243e-05
ENSGALG00000015430	NIPSNAP3A	Uncharacterized protein [Source:UniProtKB/TrEMBL;Acc:F1NU23]	Z	9.62832	18.0243	0.534185	0.0123297
ENSGALG00000015391	KCMF1	Uncharacterized protein [Source:UniProtKB/TrEMBL;Acc:F1NKH2]	Z	38.1482	71.8431	0.530994	0.000725712
ENSGALG00000017558	LOC768709	Uncharacterized protein [Source:UniProtKB/TrEMBL;Acc:F1NG43]	Z	23.0449	43.4299	0.530624	0.0241317
ENSGALG00000015368	TMEM175	hypothetical protein LOC427293 [Source:RefSeq peptide;Acc:NP_001006582]	Z	8.01744	15.1242	0.530107	0.00026341
ENSGALG00000020528	CZH9orf80	hypothetical protein LOC427331 [Source:RefSeq peptide;Acc:NP_001006585]	Z	44.6169	84.5257	0.52785	0.00262907
ENSGALG00000001782	PLAA	phospholipase A2-activating protein [Source:HGNC Symbol;Acc:9043]	Z	31.1139	59.0895	0.526555	7.47894e-06
ENSGALG00000022183			Un_random	24.8635	47.5403	0.522999	0.00213542
ENSGALG00000014642	CHD1	chromodomain helicase DNA binding protein 1 [Source:RefSeq peptide;Acc:NP_990272]	Z	571.033	1095.15	0.521421	7.26968e-05
ENSGALG00000015639	LOC425409,RASA1	Uncharacterized protein [Source:UniProtKB/TrEMBL;Acc:F1NTC5]	Z	29.0269	55.6914	0.521211	1.04343e-05
ENSGALG00000001864	C9orf72	chromosome 9 open reading frame 72 [Source:HGNC Symbol;Acc:28337]	Z	2.27625	4.3919	0.518284	0.0307645
ENSGALG00000008887		phosphoinositide-3-kinase, class 3 [Source:HGNC Symbol;Acc:8974]	Z	4.48432	8.67608	0.51686	0.00680463
ENSGALG00000014747	SDCCAG10	CWC27 spliceosome-associated protein homolog (S. cerevisiae) [Source:HGNC Symbol;Acc:10664]	Z	35.0729	68.0289	0.51556	1.34514e-06
ENSGALG00000014756	PPWD1	peptidylprolyl isomerase domain and WD repeat containing 1 [Source:HGNC Symbol;Acc:28954]	Z	30.7911	59.9005	0.514038	7.03641e-05
ENSGALG00000000247	WDR36	WD repeat domain 36 [Source:RefSeq peptide;Acc:NP_001038099]	Z	54.3133	105.714	0.513776	3.62416e-07
ENSGALG00000004311	AGGF1	angiogenic factor with G patch and FHA domains 1 [Source:HGNC Symbol;Acc:24684]	Z	15.3996	30.0089	0.51317	0.000446436
ENSGALG00000005016	ZNF608	zinc finger protein 608 [Source:HGNC Symbol;Acc:29238]	Z	2.93704	5.72645	0.51289	0.00299643
ENSGALG00000005395		polymerase (RNA) I polypeptide E, 53kDa [Source:HGNC Symbol;Acc:17631]	Z	48.7785	95.109	0.51287	7.85493e-06
ENSGALG00000014670	KIAA0372	tetratricopeptide repeat domain 37 [Source:HGNC Symbol;Acc:23639]	Z	5.86333	11.4767	0.510891	0.02509
ENSGALG00000003288	TARS	threonyl-tRNA synthetase [Source:RefSeq peptide;Acc:NP_001026618]	Z	49.1125	96.2716	0.510145	1.31741e-05
ENSGALG00000015579	DHFR	dihydrofolate reductase [Source:RefSeq peptide;Acc:NP_001006584]	Un_random	50.3492	98.82	0.509504	0.00436061
ENSGALG00000008229	ALDH7A1	Uncharacterized protein [Source:UniProtKB/TrEMBL;Acc:E1C4W4]	Z	40.6308	79.7797	0.509288	1.53074e-06
ENSGALG00000023286		Uncharacterized protein [Source:UniProtKB/TrEMBL;Acc:F1NXU5]	Z	46.5263	91.4668	0.508668	0.000309902
ENSGALG00000003326	AMACR	alpha-methylacyl-CoA racemase [Source:RefSeq peptide;Acc:NP_001026619]	Z	10.1584	19.982	0.508378	0.000113722
ENSGALG00000015118	SMC5,LOC770223	SMC5 protein [Source:RefSeq peptide;Acc:NP_001034424]	Z	16.2663	32.0118	0.508135	2.19978e-06
ENSGALG00000012618	FANCC	Fanconi anemia, complementation group C [Source:RefSeq peptide;Acc:NP_001006587]	Z	16.8126	33.1863	0.506613	6.37115e-07
ENSGALG00000006975	TBC1D22A,LOC776712,LOC777266	TBC1 domain family, member 22A [Source:RefSeq peptide;Acc:NP_001026661]	1	16.2742	32.1242	0.506603	0.000868863
ENSGALG00000015620		X-ray repair complementing defective repair in Chinese hamster cells 4 [Source:HGNC Symbol;Acc:12831]	Z	4.59332	9.09476	0.505051	0.0281827
ENSGALG00000001763	CZH18orf25	Uncharacterized protein [Source:UniProtKB/TrEMBL;Acc:E1BSD1]	Z	25.7557	51.0768	0.504255	0.000108076
ENSGALG00000001801		intraflagellar transport 74 homolog (Chlamydomonas) [Source:HGNC Symbol;Acc:21424]	Z	9.92705	19.7624	0.502321	0.000124862
ENSGALG00000014168		nucleolar protein family 6 (RNA-associated) [Source:HGNC Symbol;Acc:19910]	Z	44.504	88.7579	0.501409	0.000295745
ENSGALG00000015331	GNE	UDP-N-acetylglucosamine-2-epimerase/N-acetylmannosamine kinase [Source:RefSeq peptide;Acc:NP_001026603]	Z	14.1819	28.3931	0.499483	5.61776e-06
ENSGALG00000015577	LOC427316	family with sequence similarity 151, member B [Source:HGNC Symbol;Acc:33716]	Z	6.12885	12.2845	0.498909	0.0307381
ENSGALG00000012615	CZH9orf3	chromosome 9 open reading frame 3 [Source:HGNC Symbol;Acc:1361]	Z	4.73257	9.49288	0.49854	2.33774e-05
ENSGALG00000012588	KIF27	Uncharacterized protein [Source:UniProtKB/TrEMBL;Acc:E1C472]	Z	1.96185	3.93903	0.498055	0.00386874
ENSGALG00000003151	GOLPH3,LOC777464	Uncharacterized protein [Source:UniProtKB/TrEMBL;Acc:E1C360]	Z	48.0235	96.5467	0.497412	1.62282e-07
ENSGALG00000014859		zinc finger protein 131 [Source:HGNC Symbol;Acc:12915]	Z	15.0624	30.3531	0.496239	0.0008546
ENSGALG00000014939	GFM2	G elongation factor, mitochondrial 2 [Source:HGNC Symbol;Acc:29682]	Z	7.16208	14.4463	0.495773	2.50948e-06
ENSGALG00000002419	LOC426890	hypothetical protein LOC426890 [Source:RefSeq peptide;Acc:NP_001026575]	Z	12.2833	24.8291	0.494715	4.52013e-05
ENSGALG00000015091	HAUS6,LOC427239	hypothetical protein LOC427238 [Source:RefSeq peptide;Acc:NP_001026592]	Z	32.7741	66.4132	0.493487	4.48687e-08
ENSGALG00000020531	ATG10	autophagy related 10 [Source:HGNC Symbol;Acc:20315]	Z	5.64803	11.4795	0.492011	0.0361528
ENSGALG00000013493	SPTLC1	serine palmitoyltransferase, long chain base subunit 1 [Source:HGNC Symbol;Acc:11277]	Z	22.7317	46.2949	0.491018	1.07328e-07
ENSGALG00000015087	LSAMP	Limbic system-associated membrane protein [Source:UniProtKB/Swiss-Prot;Acc:Q98919]	1	2.4459	4.98262	0.490885	0.025635
ENSGALG00000015603	ZCCHC9	zinc finger, CCHC domain containing 9 [Source:HGNC Symbol;Acc:25424]	Z	13.6559	27.822	0.490833	0.000611366
ENSGALG00000015589	LOC427318	Uncharacterized protein [Source:UniProtKB/TrEMBL;Acc:E1C1F8]	Z	17.2992	35.3723	0.48906	8.26321e-06
ENSGALG00000014767	CZH5orf44	hypothetical protein LOC427165 [Source:RefSeq peptide;Acc:NP_001006577]	Z	15.7999	32.4328	0.487158	5.59341e-06
ENSGALG00000020567		Uncharacterized protein [Source:UniProtKB/TrEMBL;Acc:F1NCS5]	Z	6.43115	13.299	0.483582	0.0156932
ENSGALG00000001732	LOC416379	Uncharacterized protein [Source:UniProtKB/TrEMBL;Acc:F1NI54]	Z	3.92152	8.14553	0.481432	0.024017
ENSGALG00000010160	DMRT1	doublesex and mab-3 related transcription factor 1 [Source:HGNC Symbol;Acc:2934]	Z	4.80592	9.99825	0.480676	0.000270547
ENSGALG00000012598	MAK10	corneal wound healing-related protein [Source:RefSeq peptide;Acc:NP_001026623]	Z	17.3834	36.2718	0.479254	2.27951e-06
ENSGALG00000014810		PAP associated domain containing 4 [Source:HGNC Symbol;Acc:26776]	Z	11.9931	25.0498	0.478769	5.52328e-05
ENSGALG00000014775		splicing regulatory glutamine/lysine-rich protein 1 [Source:HGNC Symbol;Acc:17882]	Z	25.7378	54.1784	0.475057	0.0230833
ENSGALG00000010899	G6PC2	glucose-6-phosphatase, catalytic, 2 [Source:HGNC Symbol;Acc:28906]	7	1.58696	3.34955	0.473785	0.0267937
ENSGALG00000000151	ADAMTS19	ADAM metallopeptidase with thrombospondin type 1 motif, 19 [Source:HGNC Symbol;Acc:17111]	Z	0.500452	1.05632	0.473768	0.00593171
ENSGALG00000003622		Uncharacterized protein [Source:UniProtKB/TrEMBL;Acc:F1NTA8]	Z	5.9567	12.5991	0.472788	0.0353002
ENSGALG00000003605	NIPBL	Uncharacterized protein [Source:UniProtKB/TrEMBL;Acc:F1NJ66]	Z	10.3805	21.9998	0.471846	0.000420927
ENSGALG00000014672	ARSK	arylsulfatase family, member K [Source:RefSeq peptide;Acc:NP_001026586]	Z	2.85126	6.0524	0.471097	0.00355634
ENSGALG00000003629	CZH5orf42	Uncharacterized protein [Source:UniProtKB/TrEMBL;Acc:F1NTA0]	Z	6.85764	14.6414	0.468375	0.0115375
ENSGALG00000015208	ROR2	Uncharacterized protein [Source:UniProtKB/TrEMBL;Acc:F1NTF3]	Z	14.9797	32.1305	0.466213	0.00145829
ENSGALG00000008237	GRAMD3	GRAM domain containing 3 [Source:HGNC Symbol;Acc:24911]	Z	4.21868	9.05107	0.466098	0.000501697
ENSGALG00000023059		xeroderma pigmentosum, complementation group A [Source:HGNC Symbol;Acc:12814]	Z	58.0452	124.552	0.466032	0.00596692
ENSGALG00000001843	PIAS2	protein inhibitor of activated STAT X [Source:RefSeq peptide;Acc:NP_001025797]	Z	9.10314	19.6325	0.463678	0.00762109
ENSGALG00000008174	MTAP	5'-methylthioadenosine phosphorylase [Source:RefSeq peptide;Acc:NP_001026775]	Z	13.0106	28.0911	0.463158	2.06984e-06
ENSGALG00000015144	ZFAND5	zinc finger protein 216 [Source:RefSeq peptide;Acc:NP_001026595]	Z	24.9794	54.0991	0.461734	1.17052e-07
ENSGALG00000003015	SERPINF1	Uncharacterized protein [Source:UniProtKB/TrEMBL;Acc:E1C7H6]	19	0.84987	1.84088	0.461664	0.000572849
ENSGALG00000015156	CZH9orf95	nicotinamide riboside kinase 1 [Source:HGNC Symbol;Acc:26057]	Z	9.67881	20.9699	0.461558	0.000660218
ENSGALG00000014649	MBLAC2	hypothetical protein LOC431565 [Source:RefSeq peptide;Acc:NP_001026779]	Z	0.787866	1.70724	0.461485	0.0239442
ENSGALG00000014880	PARP8	poly (ADP-ribose) polymerase family, member 8 [Source:HGNC Symbol;Acc:26124]	Z	7.45711	16.1807	0.460864	0.013409
ENSGALG00000012629	ZNF367	zinc finger protein 367 [Source:HGNC Symbol;Acc:18320]	Z	7.64418	16.6406	0.45937	0.00452117
ENSGALG00000010888	LOC425634		Un_random	30.1972	66.6919	0.452786	0.00822753
ENSGALG00000003164	LOC772306	Uncharacterized protein [Source:UniProtKB/TrEMBL;Acc:F1NQQ1]	8	0.637227	1.40768	0.452678	0.00458153
ENSGALG00000015210	LOC427269	hypothetical protein LOC427269 [Source:RefSeq peptide;Acc:NP_001026600]	Z	1.9618	4.33771	0.452267	0.00452117
ENSGALG00000014661	C5orf21	hypothetical protein LOC427109 [Source:RefSeq peptide;Acc:NP_001006574]	Z	9.25677	20.4974	0.451607	4.80014e-10
ENSGALG00000015268	NUDT12	nudix (nucleoside diphosphate linked moiety X)-type motif 12 [Source:HGNC Symbol;Acc:18826]	Z	1.89735	4.21311	0.450344	0.00200196
ENSGALG00000001765	CZH9orf82	caspase activity and apoptosis inhibitor 1 [Source:HGNC Symbol;Acc:25834]	Z	17.8024	39.6248	0.449274	3.09973e-05
ENSGALG00000004339	PDE8B	phosphodiesterase 8B [Source:HGNC Symbol;Acc:8794]	Z	1.55702	3.47054	0.448639	0.0416245
ENSGALG00000014846	OXCT1	3-oxoacid CoA transferase 1 [Source:RefSeq peptide;Acc:NP_001006578]	Z	18.5346	41.3468	0.448273	0.0320749
ENSGALG00000007172	FHIT	fragile histidine triad [Source:HGNC Symbol;Acc:3701]	12	2.95551	6.60289	0.447609	0.0129951
ENSGALG00000017706	RASA1	Uncharacterized protein [Source:UniProtKB/TrEMBL;Acc:F1N8H1]	Z	26.9962	60.3489	0.447336	0.00853818
ENSGALG00000020538	MFSD7	major facilitator superfamily domain containing 7 [Source:HGNC Symbol;Acc:26177]	Z	4.1567	9.30267	0.446829	0.0278573
ENSGALG00000003401	FBXL22	Uncharacterized protein [Source:UniProtKB/TrEMBL;Acc:F1NSQ0]	10	3.62888	8.18273	0.44348	0.0370547
ENSGALG00000014945		ankyrin repeat domain 31 [Source:HGNC Symbol;Acc:26853]	Z	15.3206	34.9014	0.438969	0.0316307
ENSGALG00000023042	CCDC112	coiled-coil domain containing 112 [Source:HGNC Symbol;Acc:28599]	Z	1.45147	3.31756	0.437512	0.000229274
ENSGALG00000000189	YTHDC2	YTH domain containing 2 [Source:HGNC Symbol;Acc:24721]	Z	7.90382	18.0987	0.436707	6.55734e-06
ENSGALG00000000280	EFNA5	ephrin-A5 [Source:RefSeq peptide;Acc:NP_990515]	Z	12.2643	28.2395	0.434296	0.00491012
ENSGALG00000023163	LYRM7	Lyrm7 homolog (mouse) [Source:HGNC Symbol;Acc:28072]	Z	9.54687	22.0596	0.432776	0.00946022
ENSGALG00000015216	SYK	hypothetical protein LOC427272 [Source:RefSeq peptide;Acc:NP_001026601]	Z	5.85494	13.5449	0.432261	0.00734977
ENSGALG00000005390	WDR32	DDB1 and CUL4 associated factor 10 [Source:HGNC Symbol;Acc:23686]	Z	15.0735	35.0837	0.429644	0.00616705
ENSGALG00000015284	RGMB	RGM domain family, member B [Source:HGNC Symbol;Acc:26896]	Z	2.15803	5.03055	0.428985	0.0216061
ENSGALG00000015107	PIP5K1B	phosphatidylinositol-4-phosphate 5-kinase, type I, beta [Source:RefSeq peptide;Acc:NP_001026593]	Z	25.5103	59.575	0.428205	0.000503175
ENSGALG00000021443	PANX3	pannexin 3 [Source:HGNC Symbol;Acc:20573]	24	3.07471	7.21882	0.42593	0.0151414
ENSGALG00000006645	LIPH	Uncharacterized protein [Source:UniProtKB/TrEMBL;Acc:F1P2G7]	9	0.393342	0.927584	0.42405	0.032651
ENSGALG00000002187	HSD17B4	hydroxysteroid (17-beta) dehydrogenase 4 [Source:RefSeq peptide;Acc:NP_990274]	Z	8.12461	19.1939	0.423292	1.74281e-08
ENSGALG00000002429	C18orf10	tubulin polyglutamylase complex subunit 2 [Source:HGNC Symbol;Acc:24561]	Z	13.873	32.9161	0.421465	8.63597e-07
ENSGALG00000014956	POLK	polymerase (DNA directed) kappa [Source:RefSeq peptide;Acc:NP_989514]	Z	2.09974	5.08008	0.413329	0.0076946
ENSGALG00000001947	IKBKAP	inhibitor of kappa light polypeptide gene enhancer in B-cells, kinase complex-associated protein [Source:HGNC Symbol;Acc:5959]	Z	25.477	63.3226	0.402337	3.35026e-09
ENSGALG00000015598		Ras protein-specific guanine nucleotide-releasing factor 2 [Source:HGNC Symbol;Acc:9876]	Z	0.39207	0.980856	0.399722	0.0373715
ENSGALG00000014916	SPINW,SPINZ	Spindlin-Z [Source:UniProtKB/Swiss-Prot;Acc:Q90WG1]	Z	64.9163	164.007	0.395814	0.000155447
ENSGALG00000014845		phosphatidylinositol-specific phospholipase C, X domain containing 3 [Source:HGNC Symbol;Acc:31822]	Z	15.9303	40.3776	0.394532	0.00826621
ENSGALG00000003168	MTMR12	myotubularin related protein 12 [Source:HGNC Symbol;Acc:18191]	Z	2.45744	6.28301	0.391124	0.023291
ENSGALG00000005351	PRDM6	PR domain containing 6 [Source:HGNC Symbol;Acc:9350]	Z	0.323415	0.843258	0.38353	0.0210518
ENSGALG00000002294	SEMA6A	sema domain, transmembrane domain (TM), and cytoplasmic domain, (semaphorin) 6A [Source:HGNC Symbol;Acc:10738]	Z	15.4184	40.457	0.381107	0.00359196
ENSGALG00000023089	SSBP2	single-stranded DNA binding protein 2 [Source:HGNC Symbol;Acc:15831]	Z	31.1201	81.9643	0.379679	0.000295745
ENSGALG00000005323	DIRAS2	DIRAS family, GTP-binding RAS-like 2 [Source:HGNC Symbol;Acc:19323]	Z	8.1747	21.6184	0.378136	0.00992703
ENSGALG00000014732	ERCC8	excision repair cross-complementing rodent repair deficiency, complementation group 8 [Source:HGNC Symbol;Acc:3439]	Z	9.0058	24.0959	0.373748	0.00261191
ENSGALG00000015447	TMEM38B	transmembrane protein 38B [Source:HGNC Symbol;Acc:25535]	Z	4.66525	12.6526	0.368719	0.0156932
ENSGALG00000014666		Uncharacterized protein [Source:UniProtKB/TrEMBL;Acc:F1NAB0]	Z	16.605	45.0616	0.368496	0.0477987
ENSGALG00000002009	FANCG	Fanconi anemia, complementation group G [Source:RefSeq peptide;Acc:NP_989709]	Z	4.24206	11.5988	0.365732	0.00861297
ENSGALG00000000184	SLC27A6	solute carrier family 27 (fatty acid transporter), member 6 [Source:HGNC Symbol;Acc:11000]	Z	0.839411	2.30527	0.364127	0.0492793
ENSGALG00000014993	LOC421748	Uncharacterized protein [Source:UniProtKB/TrEMBL;Acc:E1C1R7]	3	14.5773	40.5	0.359933	9.31638e-06
ENSGALG00000015374	LOC396454	Purpurin [Source:UniProtKB/Swiss-Prot;Acc:P08938]	Z	0.842596	2.41058	0.34954	0.00605797
ENSGALG00000014667	ANKRD32	Uncharacterized protein [Source:UniProtKB/TrEMBL;Acc:E1C580]	Z	7.5477	22.1553	0.340672	1.60444e-08
ENSGALG00000002793		Uncharacterized protein [Source:UniProtKB/TrEMBL;Acc:F1NAI0]	Z	3.03898	9.38169	0.323927	1.62819e-05
ENSGALG00000015063	PTPLAD2	protein tyrosine phosphatase-like A domain containing 2 [Source:HGNC Symbol;Acc:20920]	Z	2.01968	6.26887	0.322176	0.0052421
ENSGALG00000015677		sushi domain containing 1 [Source:HGNC Symbol;Acc:25413]	Z	1.58243	4.97741	0.317922	9.83032e-06
ENSGALG00000021847		Uncharacterized protein [Source:UniProtKB/TrEMBL;Acc:E1BTQ5]	Z	1.23299	4.04736	0.30464	0.0342501
ENSGALG00000015148	ANXA1	annexin A1 [Source:RefSeq peptide;Acc:NP_996789]	Z	0.814011	2.71284	0.300059	0.0442653
ENSGALG00000002227		Dmx-like 1 [Source:HGNC Symbol;Acc:2937]	Z	3.88565	12.9627	0.299756	0.0310651
ENSGALG00000003582	SLC1A3	solute carrier family 1 (glial high affinity glutamate transporter), member 3 [Source:HGNC Symbol;Acc:10941]	Z	12.0928	40.4318	0.29909	9.37627e-05
ENSGALG00000016396	COLEC11	collectin sub-family member 11 [Source:RefSeq peptide;Acc:NP_001038130]	3	0.25407	0.851425	0.298406	0.00299714
ENSGALG00000015349	PIGG	phosphatidylinositol glycan anchor biosynthesis, class G [Source:HGNC Symbol;Acc:25985]	Z	4.16576	14.7223	0.282955	2.44564e-08
ENSGALG00000023123		Uncharacterized protein [Source:UniProtKB/TrEMBL;Acc:F1N944]	Z	0.732	2.58932	0.2827	0.00759511
ENSGALG00000015616		acyl-CoA thioesterase 12 [Source:HGNC Symbol;Acc:24436]	Z	1.24336	4.46708	0.278338	0.00330529
ENSGALG00000003365	RAD1	RAD1 homolog (S. pombe) [Source:HGNC Symbol;Acc:9806]	Z	13.3997	48.3062	0.277391	5.6061e-05
ENSGALG00000015097		centlein, centrosomal protein [Source:HGNC Symbol;Acc:23432]	Z	0.815477	3.01969	0.270053	1.83845e-08
ENSGALG00000006306	UROC1	urocanase domain containing 1 [Source:HGNC Symbol;Acc:26444]	12	0.129582	0.480812	0.269507	0.00211283
ENSGALG00000024457		Uncharacterized protein [Source:UniProtKB/TrEMBL;Acc:F1NQX3]	Z	0.877146	3.55989	0.246397	0.00452117
ENSGALG00000019306		Uncharacterized protein [Source:UniProtKB/TrEMBL;Acc:F1NMH7]	1	0.549891	2.2988	0.239208	0.0415571
ENSGALG00000015290	LIX1	Protein limb expression 1 [Source:UniProtKB/Swiss-Prot;Acc:Q8UVV7]	Z	0.199785	0.858556	0.232699	0.00255142
ENSGALG00000012616		collagen, type XV, alpha 1 [Source:HGNC Symbol;Acc:2192]	2	0.0353057	0.158947	0.222122	0.0164807
ENSGALG00000019527	SLC6A19	Transporter [Source:UniProtKB/TrEMBL;Acc:F1NPI1]	2	0.101736	0.467365	0.217679	0.00424825
ENSGALG00000021892		Uncharacterized protein [Source:UniProtKB/TrEMBL;Acc:E1C1V1]	1	3.24089	15.1117	0.214462	0.000542382
ENSGALG00000016782	IL1R2	interleukin 1 receptor, type II [Source:HGNC Symbol;Acc:5994]	1	0.0473618	0.237593	0.19934	0.02509
ENSGALG00000001840	TEK	TEK tyrosine kinase, endothelial [Source:HGNC Symbol;Acc:11724]	Z	0.0235371	0.119211	0.197441	0.000520587
ENSGALG00000019198		Uncharacterized protein [Source:UniProtKB/TrEMBL;Acc:E1C4S0]	1	0.0666656	0.353726	0.188467	0.00703871
ENSGALG00000015101		basonuclin 2 [Source:HGNC Symbol;Acc:30988]	Z	0.0268654	0.148101	0.181399	0.00593209
ENSGALG00000015642	LOC772108	Uncharacterized protein [Source:UniProtKB/TrEMBL;Acc:F1N877]	1	0.0406874	0.235512	0.172761	0.0044525
ENSGALG00000003133	LOC424007	Uncharacterized protein [Source:UniProtKB/TrEMBL;Acc:E1C3R2]	7	0.192333	1.36069	0.14135	0.00636364
ENSGALG00000013779		Uncharacterized protein [Source:UniProtKB/TrEMBL;Acc:F1P1E1]	3	0.1901	1.57195	0.120933	0.0291228
ENSGALG00000018499		Uncharacterized protein [Source:UniProtKB/TrEMBL;Acc:E1C131]	Z	0.117143	1.0397	0.11267	0.00853818
ENSGALG00000025430		gga-mir-1464 [Source:miRBase;Acc:MI0007069]	15	2.91026	32.4878	0.0895799	2.35137e-08
ENSGALG00000013376	CAPSL	calcyphosine-like [Source:HGNC Symbol;Acc:28375]	Z	0.0519689	0.701898	0.0740405	0.0164807
ENSGALG00000018085			2	0.418286	28.2471	0.0148081	0.0109549
ENSGALG00000019268		Uncharacterized protein [Source:UniProtKB/TrEMBL;Acc:F1NNZ7]	1	0	8.67679	0	6.15723e-11
ENSGALG00000019804	LOC415873	Uncharacterized protein [Source:UniProtKB/TrEMBL;Acc:E1C1P2]	11	0	0.401084	0	0.00576962
ENSGALG00000016227	GPR34	Uncharacterized protein [Source:UniProtKB/TrEMBL;Acc:F1NIY5]	1	0	0.0802655	0	0.00638365
ENSGALG00000016881	EBI2	Uncharacterized protein [Source:UniProtKB/TrEMBL;Acc:F1P0K6]	1	0	0.205397	0	0.00986479
ENSGALG00000012155	EGF	epidermal growth factor precursor [Source:RefSeq peptide;Acc:NP_001001292]	4	0	0.0280087	0	0.0360248
Red - female upregulated genes in the blastoderm
Blue - male upregulated genes in the blastoderm
Grey - genes that probably represent W chromosomal fragments
