# Supplementary material for: RNA sequencing reveals sexually dimorphic gene expression before gonadal differentiation in chicken and allows comprehensive annotation of the W-chromosome
Source: Genome Biol. 2013 Mar 25;14(3):R26. doi: 10.1186/gb-2013-14-3-r26 (PMC4053838; doi:10.1186/gb-2013-14-3-r26)
Supplement: Additional file 3 — Table S1b. Dimorphically expressed Ensembl annotated genes in the E4.5 gonads. [file gb-2013-14-3-r26-S3.XLSX]

## Sheet: Sheet1
Ensembl Gene ID	Wikigene Name	Description	Chromosome	RPKM (Female)	RPKM (Male)	Fold Change (F:M)	P-value
ENSGALG00000018691		Female-associated factor FAF [Source:UniProtKB/TrEMBL;Acc:Q5W4Z2]	W_random	37.0075	0	∞	2.71712e-128
ENSGALG00000022680			W_random	43.9365	0	∞	1.21977e-82
ENSGALG00000022667		Female-associated factor FAF [Source:UniProtKB/TrEMBL;Acc:Q5W4Z2]	W_random	53.7777	0	∞	8.27351e-78
ENSGALG00000004349			Un_random	14.3261	0	∞	1.23087e-76
ENSGALG00000001585			Un_random	14.3223	0	∞	2.36595e-75
ENSGALG00000022670	LOC768432,LOC768485,LOC768500,LOC768570,LOC768637,LOC768662,LOC770834,LOC771354,LOC771378	Wpkci [Source:UniProtKB/TrEMBL;Acc:Q98TH7]	W_random	135.929	0	∞	2.25563e-71
ENSGALG00000022611			Un_random	21.4852	0	∞	1.00862e-67
ENSGALG00000022682			W_random	38.2012	0	∞	3.53554e-65
ENSGALG00000022689		Female-associated factor FAF [Source:UniProtKB/TrEMBL;Acc:Q5W4Z2]	W_random	30.2247	0	∞	9.3121e-55
ENSGALG00000022691		Female-associated factor FAF [Source:UniProtKB/TrEMBL;Acc:Q5W4Z1]	W_random	24.8477	0	∞	2.25201e-49
ENSGALG00000007067	LOC425347		20_random	7.63337	0	∞	4.2496e-45
ENSGALG00000025624		Small nucleolar RNA SNORD121A [Source:RFAM;Acc:RF01191]	W	20.6144	0	∞	4.04746e-21
ENSGALG00000025611		Small nucleolar RNA SNORD121A [Source:RFAM;Acc:RF01191]	W	14.0668	0	∞	1.00608e-18
ENSGALG00000017338			Un_random	16.3344	0	∞	3.12828e-12
ENSGALG00000022609			Un_random	1.19464	0	∞	1.6657e-11
ENSGALG00000018105			28	43.2589	0	∞	5.20699e-08
ENSGALG00000024461		Uncharacterized protein [Source:UniProtKB/TrEMBL;Acc:F1NQW7]	Z	3.37634	0	∞	3.98285e-07
ENSGALG00000002970			Un_random	0.315224	0	∞	0.000498964
ENSGALG00000005482	LOC769642	Uncharacterized protein [Source:UniProtKB/TrEMBL;Acc:F1P5T9]	8	0.295331	0	∞	0.00105621
ENSGALG00000022446			Un_random	0.434839	0	∞	0.00203052
ENSGALG00000022484			Un_random	0.283614	0	∞	0.00474212
ENSGALG00000018140			5	1.75931	0	∞	0.00900166
ENSGALG00000022904	LOC777209	Uncharacterized protein [Source:UniProtKB/TrEMBL;Acc:E1C993]	1	0.234446	0	∞	0.0127415
ENSGALG00000022517	LOC420291,LOC769491,LOC776952	Uncharacterized protein [Source:UniProtKB/TrEMBL;Acc:E1C0D2]	Un_random	0.353801	0	∞	0.0250177
ENSGALG00000022381			Un_random	0.189844	0	∞	0.0392893
ENSGALG00000013668	LOC426218		25	0.1059	0	∞	0.0434331
ENSGALG00000022672	LOC768432,LOC768485,LOC768500,LOC768570,LOC768637,LOC768662,LOC770834,LOC771354,LOC771378	Wpkci [Source:UniProtKB/TrEMBL;Acc:Q98TH7]	W_random	720.744	0.0737664	9770.62	7.99016e-156
ENSGALG00000022673	LOC768432,LOC768485,LOC768500,LOC768570,LOC768637,LOC768662,LOC770834,LOC771354,LOC771378	Wpkci [Source:UniProtKB/TrEMBL;Acc:Q98TH7]	W_random	701.38	0.0737664	9508.12	2.78061e-152
ENSGALG00000022671	LOC768432,LOC768485,LOC768500,LOC768570,LOC768637,LOC768662,LOC770834,LOC771354,LOC771378	Wpkci [Source:UniProtKB/TrEMBL;Acc:Q98TH7]	W_random	682.49	0.0737664	9252.04	1.16405e-137
ENSGALG00000022675	LOC768432,LOC768485,LOC768500,LOC768570,LOC768637,LOC768662,LOC770834,LOC771354,LOC771378	Wpkci [Source:UniProtKB/TrEMBL;Acc:Q98TH7]	W_random	623.544	0.0737664	8452.95	1.30231e-144
ENSGALG00000022668	LOC768432,LOC768485,LOC768500,LOC768570,LOC768637,LOC768662,LOC770834,LOC771354,LOC771378	Wpkci [Source:UniProtKB/TrEMBL;Acc:Q98TH7]	W_random	606.268	0.0737664	8218.75	2.51714e-125
ENSGALG00000022665	LOC768432,LOC768485,LOC768500,LOC768570,LOC768637,LOC768662,LOC770834,LOC771354,LOC771378	Wpkci [Source:UniProtKB/TrEMBL;Acc:Q98TH7]	W_random	605.413	0.0737664	8207.17	1.19927e-136
ENSGALG00000022666	LOC768432,LOC768485,LOC768500,LOC768570,LOC768637,LOC768662,LOC770834,LOC771354,LOC771378	Wpkci [Source:UniProtKB/TrEMBL;Acc:Q98TH7]	W_random	604.274	0.0737664	8191.73	2.1384e-130
ENSGALG00000022674	LOC768814	HINTW [Source:UniProtKB/TrEMBL;Acc:Q3MMY7]	W_random	2381.83	0.291511	8170.65	3.69201e-163
ENSGALG00000022664	LOC768432,LOC768485,LOC768500,LOC768570,LOC768637,LOC768662,LOC770834,LOC771354,LOC771378	Wpkci [Source:UniProtKB/TrEMBL;Acc:Q98TH7]	W_random	579.12	0.0737664	7850.73	2.24824e-133
ENSGALG00000022402	LOC768432,LOC768485,LOC768500,LOC768570,LOC768637,LOC768662,LOC770834,LOC771354,LOC771378	Wpkci [Source:UniProtKB/TrEMBL;Acc:Q98TH7]	Un_random	575.418	0.0737664	7800.54	4.59905e-130
ENSGALG00000022683	LOC771385		W_random	173.693	0.0259979	6681.03	3.33344e-215
ENSGALG00000022679	HINTW,LOC768432,LOC768485,LOC768500,LOC768570,LOC768637,LOC768662,LOC770834,LOC771354,LOC771378	Wpkci [Source:RefSeq peptide;Acc:NP_990019]	W_random	1188.14	0.221299	5368.93	2.45432e-190
ENSGALG00000022685	HINTW	Putative uncharacterized protein [Source:UniProtKB/TrEMBL;Acc:Q5F3T6]	W_random	155.231	0.0321178	4833.2	2.36402e-170
ENSGALG00000019827	LOC768432,LOC768485,LOC768500,LOC768570,LOC768637,LOC768662,LOC770834,LOC771354,LOC771378	Wpkci [Source:UniProtKB/TrEMBL;Acc:Q98TH7]	W_random	30.1913	0.00711629	4242.56	1.63066e-89
ENSGALG00000022690	LOC771406		W_random	132.545	0.0325207	4075.7	9.14263e-193
ENSGALG00000017619	LOC771438		W_random	127.599	0.0339823	3754.86	1.30231e-144
ENSGALG00000022681		Putative uncharacterized protein [Source:UniProtKB/TrEMBL;Acc:Q5F3T6]	W_random	172.307	0.048781	3532.25	3.82747e-125
ENSGALG00000022669	LOC768432,LOC768485,LOC768500,LOC768570,LOC768637,LOC768662,LOC770834,LOC771354,LOC771378	Wpkci [Source:UniProtKB/TrEMBL;Acc:Q98TH7]	W_random	258.758	0.0737664	3507.8	5.89992e-74
ENSGALG00000022688	LOC768432,LOC768485,LOC768500,LOC768570,LOC768637,LOC768662,LOC770834,LOC771354,LOC771378	Wpkci [Source:UniProtKB/TrEMBL;Acc:Q98TH7]	W_random	467.302	0.147533	3167.44	5.02612e-108
ENSGALG00000014715			W_random	32.5582	0.0114852	2834.81	9.35003e-116
ENSGALG00000025039		Small nucleolar RNA SNORD58 [Source:RFAM;Acc:RF00151]	Un_random	368.211	0.135422	2718.99	4.76044e-77
ENSGALG00000022686	LOC768432,LOC768485,LOC768500,LOC768570,LOC768637,LOC768662,LOC770834,LOC771354,LOC771378	Wpkci [Source:UniProtKB/TrEMBL;Acc:Q98TH7]	W_random	177.125	0.0737664	2401.16	3.03632e-58
ENSGALG00000022678			W_random	82.1077	0.0368832	2226.15	5.75885e-107
ENSGALG00000022687	LOC768432,LOC768485,LOC768500,LOC768570,LOC768637,LOC768662,LOC770834,LOC771354,LOC771378	Wpkci [Source:UniProtKB/TrEMBL;Acc:Q98TH7]	W_random	179.213	0.147533	1214.73	3.32762e-55
ENSGALG00000022677			W_random	17.894	0.0162167	1103.43	8.55239e-96
ENSGALG00000018479		Uncharacterized protein [Source:UniProtKB/TrEMBL;Acc:E1BTQ7]	Z	163.909	0.165722	989.062	1.54883e-54
ENSGALG00000022684			W_random	31.4929	0.039795	791.378	3.05296e-50
ENSGALG00000020983			W_random	45.5062	0.0593024	767.358	9.65109e-100
ENSGALG00000022676			W_random	28.9012	0.0382838	754.919	1.51635e-97
ENSGALG00000022039	LOC776262		Un_random	6.30168	0.0107631	585.491	4.11152e-45
ENSGALG00000022174	RPL17L,RPL17	Ribosomal protein L17Uncharacterized protein [Source:UniProtKB/TrEMBL;Acc:Q6EE61]	Un_random	283.606	0.539388	525.793	2.3373e-132
ENSGALG00000024925		Small nucleolar RNA SNORD58 [Source:RFAM;Acc:RF00151]	Un_random	261.495	0.667152	391.957	1.34184e-65
ENSGALG00000000140	LOC425479		Un_random	21.3685	0.0652753	327.36	7.36434e-67
ENSGALG00000010056		Uncharacterized protein [Source:UniProtKB/TrEMBL;Acc:F1N881]	W	26.7628	0.0828609	322.985	3.83968e-31
ENSGALG00000023324		Uncharacterized protein [Source:UniProtKB/TrEMBL;Acc:E1BX98]	Z	137.217	0.470931	291.373	4.46681e-37
ENSGALG00000014441	LOC431003		W_random	45.8907	0.196211	233.884	1.12899e-174
ENSGALG00000015278		CHD-W [Source:UniProtKB/TrEMBL;Acc:Q9YI73]	W_random	412.213	2.47904	166.279	2.20599e-127
ENSGALG00000014584	LOC426615		Un_random	29.9955	0.186169	161.12	3.88649e-91
ENSGALG00000022610	LOC430507,LOC769985		Un_random	1.19187	0.00945132	126.106	4.77441e-09
ENSGALG00000014641			W_random	292.519	2.32107	126.028	8.09112e-147
ENSGALG00000014366	HNRPK	hypothetical protein LOC426516 [Source:RefSeq peptide;Acc:NP_001026556]	Un_random	208.658	2.86861	72.7383	5.24559e-211
ENSGALG00000001756	ATP5A1W	ATP synthase subunit alphaUncharacterized protein [Source:UniProtKB/TrEMBL;Acc:Q90VX2]	W_random	1480.69	25.5396	57.9762	3.69285e-136
ENSGALG00000018586	LOC425502		Un_random	36.3148	0.633494	57.3246	1.56856e-51
ENSGALG00000014323			Un_random	0.850528	0.0200293	42.4642	6.87601e-09
ENSGALG00000000395	LOC430910	basic transcription factor 3 [Source:HGNC Symbol;Acc:1125]	Un_random	130.056	3.83915	33.8762	8.6291e-81
ENSGALG00000005785	UBAP2	Uncharacterized protein [Source:UniProtKB/TrEMBL;Acc:F1NAB1]	W	74.4751	2.87713	25.8852	5.75565e-99
ENSGALG00000014184	SMAD2,LOC769000		W_random	41.5734	2.09504	19.8437	1.618e-63
ENSGALG00000011411		Uncharacterized protein [Source:UniProtKB/TrEMBL;Acc:F1P4B7]	27	0.404748	0.0241954	16.7283	0.0337619
ENSGALG00000013312	LOC426031		W_random	20.8173	1.46118	14.2469	1.59093e-25
ENSGALG00000021951		gga-mir-7b [Source:miRBase;Acc:MI0001279]	Un_random	109.006	10.4755	10.4058	1.24394e-37
ENSGALG00000008273	FAM26A	calcium homeostasis modulator 3 [Source:HGNC Symbol;Acc:23458]	6	0.269729	0.0299448	9.00755	0.0193936
ENSGALG00000000386	LOC430766		Un_random	176.215	24.1969	7.28253	1.94951e-41
ENSGALG00000021009	FOXL2	transcription factor FOXL2 [Source:RefSeq peptide;Acc:NP_001012630]	9	24.5892	3.79428	6.48059	4.78987e-13
ENSGALG00000014545		Uncharacterized protein [Source:UniProtKB/TrEMBL;Acc:F1N855]	1	15.4269	2.41718	6.38218	1.25595e-19
ENSGALG00000021294			Un_random	19.3609	3.43931	5.62931	7.44605e-33
ENSGALG00000022432			Un_random	4.97072	0.898344	5.53321	0.0347917
ENSGALG00000018401			Un_random	2.51084	0.45529	5.51483	0.0106642
ENSGALG00000024417		Uncharacterized protein [Source:UniProtKB/TrEMBL;Acc:F1NRL0]	9	29.4757	6.27196	4.69959	0.0466623
ENSGALG00000008560		megalencephalic leukoencephalopathy with subcortical cysts 1 [Source:HGNC Symbol;Acc:17082]	1	0.466049	0.103479	4.50378	0.0110167
ENSGALG00000006370		tubby like protein 1 [Source:HGNC Symbol;Acc:12423]	26	0.326129	0.076033	4.28931	0.0464372
ENSGALG00000022326			Un_random	6.7488	1.59088	4.24218	0.00220417
ENSGALG00000021361	LOC424730,LOC768564	Uncharacterized protein [Source:UniProtKB/TrEMBL;Acc:E1BYC5]	6	102.05	24.9087	4.09696	0.00900545
ENSGALG00000014003	ZNF532		20_random	15.8915	3.88482	4.09068	1.20688e-09
ENSGALG00000000250	LOC425720	Uncharacterized protein [Source:UniProtKB/TrEMBL;Acc:F1NKR4]	2	8.25658	2.1108	3.9116	7.11948e-12
ENSGALG00000008848	SOX2	Transcription factor SOX-2 [Source:UniProtKB/Swiss-Prot;Acc:P48430]	9	10.8826	2.8564	3.80992	0.0175662
ENSGALG00000003810	IL28B	Uncharacterized protein [Source:UniProtKB/TrEMBL;Acc:F1NE78]	7	3.81238	1.14187	3.33871	0.0107065
ENSGALG00000016478	MATN3	matrilin-3 precursor [Source:RefSeq peptide;Acc:NP_990403]	3	0.512006	0.163071	3.13978	0.0360812
ENSGALG00000016550	GRPR	gastrin-releasing peptide receptor [Source:RefSeq peptide;Acc:NP_989738]	1	1.45441	0.498874	2.91539	0.0422255
ENSGALG00000023085	LOC418086,LOC418087,LOC418088	Uncharacterized protein [Source:UniProtKB/TrEMBL;Acc:E1C5H1]	1	9.64123	3.34278	2.88419	0.00441931
ENSGALG00000012391		Uncharacterized protein [Source:UniProtKB/TrEMBL;Acc:F1NDL5]	2	57.535	20.1982	2.84852	8.71233e-11
ENSGALG00000024136	LOC408038		25	0.685038	0.243034	2.81869	0.0493944
ENSGALG00000013526			Un_random	2.68381	1.00962	2.65824	0.0150125
ENSGALG00000003796		Uncharacterized protein [Source:UniProtKB/TrEMBL;Acc:F1NE91]	2	3.35534	1.37198	2.44562	0.000677923
ENSGALG00000023911		Uncharacterized protein [Source:UniProtKB/TrEMBL;Acc:F1P5C2]	26	11.6314	4.85049	2.39798	1.53043e-05
ENSGALG00000016744	GABRA5	Uncharacterized protein [Source:UniProtKB/TrEMBL;Acc:E1BW42]	1	1.24705	0.546347	2.28253	0.014926
ENSGALG00000006720	LOC425992,LOC771040,LOC771095,LOC776230,LOC776620,LOC776807,LOC776956		Un_random	16.2822	7.17906	2.26802	0.00645586
ENSGALG00000022741			1	192.512	89.5814	2.14902	4.21016e-08
ENSGALG00000001109	GTSF1	gametocyte specific factor 1 [Source:HGNC Symbol;Acc:26565]	27	36.3703	17.6321	2.06274	0.045614
ENSGALG00000008352	CKMT1A	creatine kinase, mitochondrial 1A [Source:RefSeq peptide;Acc:NP_989513]	10	4.46587	2.17155	2.05654	0.00966432
ENSGALG00000023605	C1QC	complement component 1, q subcomponent, C chain [Source:HGNC Symbol;Acc:1245]	21	4.01343	1.97428	2.03286	0.047241
ENSGALG00000022745			1	292.961	145.139	2.01848	3.46117e-06
ENSGALG00000022740			1	144.039	72.3748	1.99018	0.000344931
ENSGALG00000014354			Un_random	3.13315	1.60792	1.94857	0.0434331
ENSGALG00000001512	KCND3	potassium voltage-gated channel, Shal-related subfamily, member 3 [Source:RefSeq peptide;Acc:NP_989657]	26	6.29557	3.27152	1.92436	0.011447
ENSGALG00000009004		zinc finger protein 804B [Source:HGNC Symbol;Acc:21958]	2	84.9565	44.4037	1.91328	5.7703e-06
ENSGALG00000010439	TUBA3E	Uncharacterized protein [Source:UniProtKB/TrEMBL;Acc:F1N9J7]	9	16.269	8.58455	1.89515	0.0107497
ENSGALG00000022250			Un_random	24.9765	13.4089	1.86268	0.00467921
ENSGALG00000021569		complement component 1, q subcomponent, A chain [Source:HGNC Symbol;Acc:1241]	21	17.0577	9.16979	1.86021	0.0109731
ENSGALG00000002327		neuregulin 3 [Source:HGNC Symbol;Acc:7999]	6	41.5902	22.601	1.84019	0.00138009
ENSGALG00000015379	TAGLN3	transgelin 3 [Source:HGNC Symbol;Acc:29868]	1	21.2027	11.6778	1.81565	0.0487666
ENSGALG00000022277	LOC426279	benzodiazapine receptor (peripheral) associated protein 1 [Source:HGNC Symbol;Acc:16831]	Un_random	6.98967	3.9528	1.76828	0.0287817
ENSGALG00000011862	ADAD1	adenosine deaminase domain containing 1 (testis-specific) [Source:HGNC Symbol;Acc:30713]	4	8.57222	4.88285	1.75558	0.0434331
ENSGALG00000010980	STK31	serine/threonine kinase 31 [Source:HGNC Symbol;Acc:11407]	2	9.65641	5.59685	1.72533	0.0136863
ENSGALG00000005257	VCAM1	vascular cell adhesion molecule 1 [Source:HGNC Symbol;Acc:12663]	8	24.9707	14.4782	1.72471	0.0061623
ENSGALG00000013072	AKR1B10	aldo-keto reductase family 1, member B10 [Source:RefSeq peptide;Acc:NP_989960]	1	5.60099	3.2801	1.70757	0.042951
ENSGALG00000010722	LOC395159	Schwann cell-specific EGF-like repeat autocrine factor [Source:RefSeq peptide;Acc:NP_989829]	2	93.2329	55.0139	1.69472	0.0294773
ENSGALG00000017274	CD9	CD9 antigen [Source:RefSeq peptide;Acc:NP_990093]	1	9.32328	5.67316	1.6434	0.0372441
ENSGALG00000011271	LUM	Lumican [Source:UniProtKB/Swiss-Prot;Acc:P51890]	1	47.0328	28.983	1.62277	0.00138009
ENSGALG00000006590	LOC426262,LOC768753,LOC770317,LOC770447,LOC771071,LOC771081,LOC771166,LOC771216,LOC771983,LOC772231,LOC776004,LOC776251,LOC776392,LOC776765,LOC777410		Un_random	54.5384	34.6592	1.57356	0.0177587
ENSGALG00000011715	HSPA2	heat shock protein 70 [Source:RefSeq peptide;Acc:NP_001006686]	5	816.631	540.742	1.51021	0.0213391
ENSGALG00000022234			Un_random	83.9578	56.484	1.4864	0.0462292
ENSGALG00000002087	NCBP1	nuclear cap binding protein subunit 1, 80kDa [Source:RefSeq peptide;Acc:NP_001026611]	Z	49.3528	70.4278	0.700757	0.0177163
ENSGALG00000002805	LMAN1	lectin, mannose-binding, 1 [Source:RefSeq peptide;Acc:NP_001026570]	Z	83.0315	121.651	0.682539	0.00752926
ENSGALG00000015184	TLE4	transducin-like enhancer of split 4 (E(sp1) homolog, Drosophila) [Source:RefSeq peptide;Acc:NP_989568]	Z	40.323	60.0023	0.672024	0.0215303
ENSGALG00000001668	UBE2R2,LOC776167	ubiquitin-conjugating enzyme UBC3B [Source:RefSeq peptide;Acc:NP_001026582]	Z	41.4357	62.8371	0.659414	0.0188436
ENSGALG00000016568	MOSPD2	motile sperm domain containing 2 [Source:HGNC Symbol;Acc:28381]	1	19.6112	29.9434	0.654944	0.0305267
ENSGALG00000012627	CDC14B	CDC14 cell division cycle 14 homolog B (S. cerevisiae) [Source:HGNC Symbol;Acc:1719]	Z	62.2521	95.3037	0.653197	0.00540508
ENSGALG00000015540	RAD23B	RAD23 homolog B (S. cerevisiae) [Source:HGNC Symbol;Acc:9813]	Z	85.7453	131.489	0.652109	0.00966529
ENSGALG00000010083	ST3GAL3	ST3 beta-galactoside alpha-2,3-sialyltransferase 3 [Source:HGNC Symbol;Acc:10866]	8	34.1722	52.8554	0.646522	0.0217585
ENSGALG00000014787	SLC30A5	zinc transporter ZTL1 [Source:RefSeq peptide;Acc:NP_001026590]	Z	31.7156	49.1423	0.645384	0.00592698
ENSGALG00000010875	ITGB8	Integrin beta [Source:UniProtKB/TrEMBL;Acc:F1NE25]	2	32.8941	51.3246	0.640902	0.00857829
ENSGALG00000016438	MELK	maternal embryonic leucine zipper kinase [Source:RefSeq peptide;Acc:NP_001026680]	Z	26.9629	42.2733	0.637824	0.00529514
ENSGALG00000015331	GNE	UDP-N-acetylglucosamine-2-epimerase/N-acetylmannosamine kinase [Source:RefSeq peptide;Acc:NP_001026603]	Z	24.6933	39.2058	0.629838	0.00208899
ENSGALG00000005481	ARHGEF3	Rho guanine nucleotide exchange factor 3 [Source:RefSeq peptide;Acc:NP_001025766]	12	22.7841	36.349	0.626815	0.00462685
ENSGALG00000015288	RIOK2	RIO kinase 2 [Source:RefSeq peptide;Acc:NP_001006581]	Z	25.3936	40.5409	0.62637	0.0268581
ENSGALG00000014711	PPAP2A	phosphatidic acid phosphatase type 2A [Source:HGNC Symbol;Acc:9228]	Z	13.1643	21.1137	0.623498	0.0359212
ENSGALG00000012585	UBQLN1	Uncharacterized protein [Source:UniProtKB/TrEMBL;Acc:E1C477]	Z	23.3719	37.5094	0.623094	0.014179
ENSGALG00000015155	CZH9orf41	hypothetical protein LOC427256 [Source:RefSeq peptide;Acc:NP_001026596]	Z	58.3373	93.6591	0.622868	0.00479964
ENSGALG00000014745	SREK1IP1	SREK1-interacting protein 1 [Source:HGNC Symbol;Acc:26716]	Z	35.3969	57.008	0.620912	0.0124458
ENSGALG00000014810		PAP associated domain containing 4 [Source:HGNC Symbol;Acc:26776]	Z	14.6772	23.6651	0.620206	0.0167376
ENSGALG00000011148	KIAA1822	HHIP-like 1 [Source:HGNC Symbol;Acc:19710]	5	22.326	36.1555	0.617501	0.0448842
ENSGALG00000005330	SNCAIP	synuclein, alpha interacting protein [Source:HGNC Symbol;Acc:11139]	Z	18.2316	29.6094	0.615737	0.00532134
ENSGALG00000018874	SNX24	sorting nexin 24 [Source:HGNC Symbol;Acc:21533]	Z	30.5127	49.7151	0.613751	0.0233048
ENSGALG00000004353	TBCA	tubulin folding cofactor A [Source:HGNC Symbol;Acc:11579]	Z	59.702	97.4159	0.612857	0.0353943
ENSGALG00000000151	ADAMTS19	ADAM metallopeptidase with thrombospondin type 1 motif, 19 [Source:HGNC Symbol;Acc:17111]	Z	24.8223	40.5125	0.612706	0.0382235
ENSGALG00000000236	C5orf13	P311 POU [Source:RefSeq peptide;Acc:NP_990722]	Z	423.692	692.148	0.612141	0.00164085
ENSGALG00000005441	NFIB	Nuclear factor 1 B-type [Source:UniProtKB/Swiss-Prot;Acc:P17924]	Z	25.9039	42.3201	0.612095	0.0218722
ENSGALG00000015663		hydroxysteroid dehydrogenase like 2 [Source:HGNC Symbol;Acc:18572]	Z	99.7003	163.295	0.610555	0.0109731
ENSGALG00000015430	NIPSNAP3A	Uncharacterized protein [Source:UniProtKB/TrEMBL;Acc:F1NU23]	Z	39.0051	64.2383	0.607194	0.042951
ENSGALG00000001944		TBC1 domain family, member 2 [Source:HGNC Symbol;Acc:18026]	Z	7.39602	12.1838	0.607039	0.0153347
ENSGALG00000002777	ACAA2	acetyl-Coenzyme A acyltransferase 2 (mitochondrial 3-oxoacyl-Coenzyme A thiolase) [Source:RefSeq peptide;Acc:NP_001006571]	Z	45.8825	75.7124	0.60601	0.007247
ENSGALG00000012591	HNRNPK		Z	186	307.635	0.604614	0.000874074
ENSGALG00000014790		cyclin-dependent kinase 7 [Source:HGNC Symbol;Acc:1778]	Z	18.6593	30.9211	0.603448	0.0103767
ENSGALG00000011008	LOC771163	Uncharacterized protein [Source:UniProtKB/TrEMBL;Acc:F1NN80]	3	14.1202	23.4788	0.601403	0.0150004
ENSGALG00000014788	CENPH	Centromere protein H [Source:UniProtKB/Swiss-Prot;Acc:Q90ZF9]	Z	50.7775	84.4735	0.601106	0.0415319
ENSGALG00000008174	MTAP	5'-methylthioadenosine phosphorylase [Source:RefSeq peptide;Acc:NP_001026775]	Z	39.024	64.9485	0.600845	0.0016639
ENSGALG00000020523		topoisomerase I binding, arginine/serine-rich, E3 ubiquitin protein ligase [Source:HGNC Symbol;Acc:21653]	Z	11.2736	18.7711	0.600585	0.0337619
ENSGALG00000014697	SMAD2	Sma- and Mad-related protein 2 [Source:RefSeq peptide;Acc:NP_989892]	Z	29.122	48.5782	0.599488	0.00224971
ENSGALG00000013510	UTP15	U3 small nucleolar RNA-associated protein 15 homolog [Source:UniProtKB/Swiss-Prot;Acc:Q5F3D7]	Un_random	25.2883	42.2938	0.59792	0.0128979
ENSGALG00000008237	GRAMD3	GRAM domain containing 3 [Source:HGNC Symbol;Acc:24911]	Z	11.2393	18.8192	0.597227	0.0406829
ENSGALG00000010147	CBWD1	COBW domain containing protein1 [Source:RefSeq peptide;Acc:NP_001026607]	Z	12.1926	20.4219	0.597032	0.00592503
ENSGALG00000001801		intraflagellar transport 74 homolog (Chlamydomonas) [Source:HGNC Symbol;Acc:21424]	Z	10.3245	17.3228	0.596004	0.0107363
ENSGALG00000009012		zinc finger protein 385B [Source:HGNC Symbol;Acc:26332]	7	35.8434	60.2332	0.595077	0.00329289
ENSGALG00000013511	ANKRA2	ankyrin repeat, family A (RFXANK-like), 2 [Source:RefSeq peptide;Acc:NP_001006565]	Un_random	29.0201	48.7694	0.595047	0.00242175
ENSGALG00000015391	KCMF1	Uncharacterized protein [Source:UniProtKB/TrEMBL;Acc:F1NKH2]	Z	23.2275	39.1558	0.593208	0.00845479
ENSGALG00000014740		importin 11 [Source:HGNC Symbol;Acc:20628]	Z	23.7394	40.0327	0.593	0.00102763
ENSGALG00000015179		centrosomal protein 78kDa [Source:HGNC Symbol;Acc:25740]	Z	7.99844	13.4959	0.592658	0.0105522
ENSGALG00000014753	CENPK	centromere protein K [Source:RefSeq peptide;Acc:NP_001038128]	Z	33.7886	57.0932	0.591815	0.00930616
ENSGALG00000003387	DNAJC21	DnaJ (Hsp40) homolog, subfamily C, member 21 [Source:HGNC Symbol;Acc:27030]	Z	11.9392	20.201	0.591022	0.00366171
ENSGALG00000014691	RNUXA	RNA U, small nuclear RNA export adaptor (phosphorylation regulated) [Source:RefSeq peptide;Acc:NP_001006575]	Z	31.797	53.8883	0.590055	0.000874074
ENSGALG00000001761	CCDC5	coiled-coil domain containing 5 (spindle associated) [Source:RefSeq peptide;Acc:NP_001025796]	Z	21.1464	35.9441	0.588313	0.0493944
ENSGALG00000005395		polymerase (RNA) I polypeptide E, 53kDa [Source:HGNC Symbol;Acc:17631]	Z	28.128	47.9429	0.586697	0.00185399
ENSGALG00000014733	NDUFAF2	NADH dehydrogenase (ubiquinone) complex I, assembly factor 2 [Source:HGNC Symbol;Acc:28086]	Z	23.427	40.1732	0.583149	0.0493108
ENSGALG00000005016	ZNF608	zinc finger protein 608 [Source:HGNC Symbol;Acc:29238]	Z	20.298	34.8446	0.582528	0.0190144
ENSGALG00000018565		chromosome 18 open reading frame 32 [Source:HGNC Symbol;Acc:31690]	Z	53.1739	91.4822	0.581249	0.0265668
ENSGALG00000005316	SRFBP1	serum response factor binding protein 1 [Source:HGNC Symbol;Acc:26333]	Z	23.4471	40.3809	0.580649	0.0024305
ENSGALG00000015548	RNF20	ring finger protein 20 [Source:RefSeq peptide;Acc:NP_001026605]	Z	39.7359	68.5443	0.579711	2.99554e-05
ENSGALG00000015243	TMEM157	family with sequence similarity 174, member A [Source:HGNC Symbol;Acc:24943]	Z	39.4634	68.0784	0.579676	0.0228613
ENSGALG00000023042	CCDC112	coiled-coil domain containing 112 [Source:HGNC Symbol;Acc:28599]	Z	6.17977	10.6682	0.579271	0.0406829
ENSGALG00000003235	LOC427010,ZFR	Uncharacterized protein [Source:UniProtKB/TrEMBL;Acc:F1NLI6]	Z	20.2363	35.1539	0.575647	0.0226885
ENSGALG00000012598	MAK10	corneal wound healing-related protein [Source:RefSeq peptide;Acc:NP_001026623]	Z	20.2301	35.1554	0.575447	0.00085553
ENSGALG00000015103		coiled-coil domain containing 171 [Source:HGNC Symbol;Acc:29828]	Z	6.36153	11.0612	0.575124	0.000997338
ENSGALG00000020534	LOC425215	hypothetical protein LOC425215 [Source:RefSeq peptide;Acc:NP_001026504]	Z	16.9226	29.519	0.573278	0.00350889
ENSGALG00000005547	PIK3AP1	Phosphoinositide 3-kinase adapter protein 1 [Source:UniProtKB/Swiss-Prot;Acc:Q9DDT2]	6	4.0227	7.02813	0.57237	0.0208953
ENSGALG00000015368	TMEM175	hypothetical protein LOC427293 [Source:RefSeq peptide;Acc:NP_001006582]	Z	17.5075	30.5966	0.572206	0.00082016
ENSGALG00000015677		sushi domain containing 1 [Source:HGNC Symbol;Acc:25413]	Z	5.00895	8.78254	0.57033	0.0446328
ENSGALG00000002852		Uncharacterized protein [Source:UniProtKB/TrEMBL;Acc:E1C422]	Z	19.5724	34.3436	0.569899	0.00224971
ENSGALG00000004390	AP3B1	adaptor-related protein complex 3, beta 1 subunit [Source:HGNC Symbol;Acc:566]	Z	19.6699	34.5691	0.569002	1.37349e-05
ENSGALG00000000681	PAK1,LOC777469	p21 protein (Cdc42/Rac)-activated kinase 1 [Source:HGNC Symbol;Acc:8590]	1	29.0662	51.1535	0.568215	6.57363e-05
ENSGALG00000014869	NNT	nicotinamide nucleotide transhydrogenase [Source:HGNC Symbol;Acc:7863]	Z	35.9165	63.3324	0.567111	0.023131
ENSGALG00000008229	ALDH7A1	Uncharacterized protein [Source:UniProtKB/TrEMBL;Acc:E1C4W4]	Z	75.7056	133.666	0.566378	1.03846e-05
ENSGALG00000014709		superkiller viralicidic activity 2-like 2 (S. cerevisiae) [Source:HGNC Symbol;Acc:18734]	Z	22.2562	39.3087	0.566189	0.000159808
ENSGALG00000015118	SMC5,LOC770223	SMC5 protein [Source:RefSeq peptide;Acc:NP_001034424]	Z	12.0557	21.3071	0.565804	7.25618e-05
ENSGALG00000002022	B4GALT1	UDP-Gal:betaGlcNAc beta 1,4- galactosyltransferase, polypeptide 1 [Source:RefSeq peptide;Acc:NP_990533]	Z	56.2168	99.3616	0.56578	0.000621569
ENSGALG00000012583	CZH9orf103	idnK, gluconokinase homolog (E. coli) [Source:HGNC Symbol;Acc:31367]	Z	16.4443	29.1261	0.564589	0.016672
ENSGALG00000014877	EMB	embigin homolog [Source:RefSeq peptide;Acc:NP_989888]	Z	1122.14	1989.9	0.563916	2.10992e-07
ENSGALG00000006989	LOC423822	Uncharacterized protein [Source:UniProtKB/TrEMBL;Acc:E1BY16]	6	14.0704	24.9709	0.563472	0.0461628
ENSGALG00000015144	ZFAND5	zinc finger protein 216 [Source:RefSeq peptide;Acc:NP_001026595]	Z	65.081	115.536	0.563294	1.40009e-05
ENSGALG00000012615	CZH9orf3	chromosome 9 open reading frame 3 [Source:HGNC Symbol;Acc:1361]	Z	7.06441	12.5789	0.56161	0.00186602
ENSGALG00000003373	BXDC2	BRIX [Source:RefSeq peptide;Acc:NP_001026620]	Z	52.3358	93.5069	0.5597	0.00308072
ENSGALG00000002125	TMOD1	tropomodulin 1 [Source:RefSeq peptide;Acc:NP_990358]	Z	27.7826	49.6408	0.559672	0.00592698
ENSGALG00000015177	GNA11,GNAQ	guanine nucleotide binding protein (G protein), q polypeptide [Source:RefSeq peptide;Acc:NP_001026598]	Z	11.0588	19.8206	0.557944	0.00459736
ENSGALG00000008887		phosphoinositide-3-kinase, class 3 [Source:HGNC Symbol;Acc:8974]	Z	12.7982	22.9748	0.557052	0.0103767
ENSGALG00000015641	CCNH	Uncharacterized protein [Source:UniProtKB/TrEMBL;Acc:E1C948]	Z	32.9564	59.2087	0.556614	3.16718e-05
ENSGALG00000014756	PPWD1	peptidylprolyl isomerase domain and WD repeat containing 1 [Source:HGNC Symbol;Acc:28954]	Z	23.796	42.8581	0.555228	0.000362897
ENSGALG00000015589	LOC427318	Uncharacterized protein [Source:UniProtKB/TrEMBL;Acc:E1C1F8]	Z	12.7438	22.9797	0.554566	0.000436623
ENSGALG00000015210	LOC427269	hypothetical protein LOC427269 [Source:RefSeq peptide;Acc:NP_001026600]	Z	4.77492	8.61198	0.554451	0.0281178
ENSGALG00000001843	PIAS2	protein inhibitor of activated STAT X [Source:RefSeq peptide;Acc:NP_001025797]	Z	16.3646	29.6148	0.552582	0.0172212
ENSGALG00000014168		nucleolar protein family 6 (RNA-associated) [Source:HGNC Symbol;Acc:19910]	Z	13.4586	24.3634	0.552413	0.00200097
ENSGALG00000003326	AMACR	alpha-methylacyl-CoA racemase [Source:RefSeq peptide;Acc:NP_001026619]	Z	10.8022	19.5603	0.552251	0.000996319
ENSGALG00000012607	ZCCHC6	zinc finger, CCHC domain containing 6 [Source:HGNC Symbol;Acc:25817]	Z	8.74689	15.8471	0.551956	0.0153347
ENSGALG00000002250	DTWD2	DTW domain containing 2 [Source:RefSeq peptide;Acc:NP_001026613]	Z	2.79359	5.06198	0.551878	0.0092981
ENSGALG00000014960	C5orf37	POC5 centriolar protein homolog (Chlamydomonas) [Source:HGNC Symbol;Acc:26658]	Z	11.8991	21.6671	0.549176	5.93048e-05
ENSGALG00000014939	GFM2	G elongation factor, mitochondrial 2 [Source:HGNC Symbol;Acc:29682]	Z	10.663	19.4243	0.548951	7.27634e-05
ENSGALG00000014875		hyperpolarization activated cyclic nucleotide-gated potassium channel 1 [Source:HGNC Symbol;Acc:4845]	Z	27.6934	50.6912	0.546317	0.000824107
ENSGALG00000015543	MRPL50	mitochondrial ribosomal protein L50 [Source:RefSeq peptide;Acc:NP_001006583]	Z	60.6315	111.018	0.546139	0.0268581
ENSGALG00000014690		solute carrier family 12 (sodium/potassium/chloride transporters), member 2 [Source:HGNC Symbol;Acc:10911]	Z	18.6382	34.1641	0.545549	0.047252
ENSGALG00000014835	C7	complement component 7 [Source:HGNC Symbol;Acc:1346]	Z	19.2154	35.3013	0.544326	9.47739e-05
ENSGALG00000002394		RGP1 retrograde golgi transport homolog (S. cerevisiae) [Source:HGNC Symbol;Acc:21965]	Z	11.4899	21.1303	0.543763	0.0250177
ENSGALG00000012629	ZNF367	zinc finger protein 367 [Source:HGNC Symbol;Acc:18320]	Z	9.67315	17.7996	0.543448	0.0229494
ENSGALG00000014874	MRPS30,LOC768900	mitochondrial ribosomal protein S30 [Source:RefSeq peptide;Acc:NP_990270]	Z	30.8344	56.7988	0.542871	0.000997338
ENSGALG00000002187	HSD17B4	hydroxysteroid (17-beta) dehydrogenase 4 [Source:RefSeq peptide;Acc:NP_990274]	Z	31.1299	57.5064	0.54133	1.01592e-05
ENSGALG00000020569	DIMT1L	DIM1 dimethyladenosine transferase 1 homolog (S. cerevisiae) [Source:HGNC Symbol;Acc:30217]	Z	12.3889	22.905	0.540884	0.014926
ENSGALG00000003288	TARS	threonyl-tRNA synthetase [Source:RefSeq peptide;Acc:NP_001026618]	Z	27.7635	51.6764	0.537256	1.52897e-05
ENSGALG00000015639	LOC425409,RASA1	Uncharacterized protein [Source:UniProtKB/TrEMBL;Acc:F1NTC5]	Z	29.5502	55.024	0.537042	5.99065e-06
ENSGALG00000014784	LOC427170		Z	41.052	76.901	0.533829	0.0234105
ENSGALG00000014826	TTC33	tetratricopeptide repeat domain 33 [Source:HGNC Symbol;Acc:29959]	Z	16.8553	31.6004	0.533388	0.000659126
ENSGALG00000001782	PLAA	phospholipase A2-activating protein [Source:HGNC Symbol;Acc:9043]	Z	22.4685	42.1284	0.533334	1.05295e-05
ENSGALG00000022183			Un_random	20.8118	39.0426	0.533054	0.00151234
ENSGALG00000003708	WDR70	WD repeat domain 70 [Source:RefSeq peptide;Acc:NP_001026621]	Z	16.38	30.742	0.532822	2.99685e-05
ENSGALG00000001865	HDHD2	haloacid dehalogenase-like hydrolase domain containing 2 [Source:HGNC Symbol;Acc:25364]	Z	14.9148	28.0488	0.531744	0.00246778
ENSGALG00000015577	LOC427316	family with sequence similarity 151, member B [Source:HGNC Symbol;Acc:33716]	Z	20.5036	38.5934	0.531272	0.0108914
ENSGALG00000002429	C18orf10	tubulin polyglutamylase complex subunit 2 [Source:HGNC Symbol;Acc:24561]	Z	13.5006	25.4637	0.530191	0.000335787
ENSGALG00000015603	ZCCHC9	zinc finger, CCHC domain containing 9 [Source:HGNC Symbol;Acc:25424]	Z	14.7602	27.9164	0.528728	0.00288051
ENSGALG00000000218	SRP19	signal recognition particle 19kDa [Source:HGNC Symbol;Acc:11300]	Z	66.5035	125.817	0.528572	0.00280359
ENSGALG00000015264	HISPPD1	diphosphoinositol pentakisphosphate kinase 2 [Source:HGNC Symbol;Acc:29035]	Z	13.6895	25.9653	0.527223	0.0140332
ENSGALG00000000264	PJA2	Uncharacterized protein [Source:UniProtKB/TrEMBL;Acc:F1NKQ8]	Z	13.7516	26.0923	0.527037	0.0150125
ENSGALG00000012592	RMI1	RMI1, RecQ mediated genome instability 1, homolog [Source:RefSeq peptide;Acc:NP_001026783]	Z	8.24148	15.639	0.526982	0.00209715
ENSGALG00000012618	FANCC	Fanconi anemia, complementation group C [Source:RefSeq peptide;Acc:NP_001006587]	Z	18.8938	35.8832	0.526536	1.12934e-07
ENSGALG00000023123		Uncharacterized protein [Source:UniProtKB/TrEMBL;Acc:F1N944]	Z	8.00906	15.2282	0.525937	0.0498974
ENSGALG00000014747	SDCCAG10	CWC27 spliceosome-associated protein homolog (S. cerevisiae) [Source:HGNC Symbol;Acc:10664]	Z	22.8407	43.4801	0.525314	9.4615e-06
ENSGALG00000005390	WDR32	DDB1 and CUL4 associated factor 10 [Source:HGNC Symbol;Acc:23686]	Z	18.3164	34.9067	0.524725	0.0137481
ENSGALG00000007543	APCDD1L	Uncharacterized protein [Source:UniProtKB/TrEMBL;Acc:F1NSX1]	20	24.4253	46.5631	0.524562	0.000133744
ENSGALG00000014859		zinc finger protein 131 [Source:HGNC Symbol;Acc:12915]	Z	11.2372	21.4365	0.524211	0.00201831
ENSGALG00000003688	NUP155	nucleoporin 155kDa [Source:HGNC Symbol;Acc:8063]	Z	33.6202	64.1416	0.524156	4.21016e-08
ENSGALG00000013809		Uncharacterized protein [Source:UniProtKB/TrEMBL;Acc:E1C5S0]	Z	127.921	245.453	0.521163	6.28029e-08
ENSGALG00000003151	GOLPH3,LOC777464	Uncharacterized protein [Source:UniProtKB/TrEMBL;Acc:E1C360]	Z	49.431	95.0926	0.51982	5.62952e-08
ENSGALG00000007719	SHANK2,LOC430769,LOC777439	SH3 and multiple ankyrin repeat domains 2 [Source:HGNC Symbol;Acc:14295]	5	2.63257	5.0719	0.51905	0.0217745
ENSGALG00000014667	ANKRD32	Uncharacterized protein [Source:UniProtKB/TrEMBL;Acc:E1C580]	Z	16.1835	31.3464	0.516279	0.000746659
ENSGALG00000014993	LOC421748	Uncharacterized protein [Source:UniProtKB/TrEMBL;Acc:E1C1R7]	3	51.4136	99.9032	0.514634	0.0186082
ENSGALG00000023286		Uncharacterized protein [Source:UniProtKB/TrEMBL;Acc:F1NXU5]	Z	31.0614	60.7041	0.511686	4.56783e-05
ENSGALG00000005810	NUDT2	Uncharacterized protein [Source:UniProtKB/TrEMBL;Acc:E1C3D1]	Z	16.4555	32.2368	0.510456	0.000673148
ENSGALG00000014686		fibrillin 2 [Source:HGNC Symbol;Acc:3604]	Z	341.914	669.83	0.510449	0.000874861
ENSGALG00000002419	LOC426890	hypothetical protein LOC426890 [Source:RefSeq peptide;Acc:NP_001026575]	Z	12.9439	25.4542	0.508516	2.82104e-05
ENSGALG00000012623	CFC1B	Cryptic protein [Source:UniProtKB/Swiss-Prot;Acc:Q9I8Q3]	Z	62.3	122.779	0.507417	3.7733e-06
ENSGALG00000014767	CZH5orf44	hypothetical protein LOC427165 [Source:RefSeq peptide;Acc:NP_001006577]	Z	18.8291	37.1185	0.507269	1.34462e-06
ENSGALG00000000189	YTHDC2	YTH domain containing 2 [Source:HGNC Symbol;Acc:24721]	Z	9.85605	19.43	0.507259	5.3475e-05
ENSGALG00000022377	PELO	pelota homolog [Source:RefSeq peptide;Acc:NP_001026763]	Un_random	21.4642	42.4508	0.505626	3.34291e-05
ENSGALG00000003737	TOX3	TOX high mobility group box family member 3 [Source:HGNC Symbol;Acc:11972]	11	8.00675	15.9024	0.503492	6.33168e-05
ENSGALG00000010160	DMRT1	doublesex and mab-3 related transcription factor 1 [Source:HGNC Symbol;Acc:2934]	Z	176.067	350.51	0.502318	6.99711e-06
ENSGALG00000014642	CHD1	chromodomain helicase DNA binding protein 1 [Source:RefSeq peptide;Acc:NP_990272]	Z	293.608	585.945	0.501085	1.60456e-06
ENSGALG00000005368	CCDC100	centrosomal protein 120kDa [Source:HGNC Symbol;Acc:26690]	Z	6.36213	12.7187	0.500218	5.06848e-05
ENSGALG00000025660		Small nucleolar RNA SNORD121A [Source:RFAM;Acc:RF01191]	Z	28.7078	57.4285	0.499888	0.0327079
ENSGALG00000023089	SSBP2	single-stranded DNA binding protein 2 [Source:HGNC Symbol;Acc:15831]	Z	18.2534	36.5807	0.49899	0.00767728
ENSGALG00000002110	TSTD2	thiosulfate sulfurtransferase (rhodanese)-like domain containing 2 [Source:HGNC Symbol;Acc:30087]	Z	7.25967	14.6079	0.496968	0.0268581
ENSGALG00000015154		transient receptor potential cation channel, subfamily M, member 6 [Source:HGNC Symbol;Acc:17995]	Z	0.826877	1.66753	0.49587	0.0324971
ENSGALG00000015691		structural maintenance of chromosomes 2 [Source:HGNC Symbol;Acc:14011]	Z	69.6701	140.507	0.495849	7.59021e-09
ENSGALG00000014672	ARSK	arylsulfatase family, member K [Source:RefSeq peptide;Acc:NP_001026586]	Z	8.02745	16.1959	0.495647	0.000383686
ENSGALG00000003605	NIPBL	Uncharacterized protein [Source:UniProtKB/TrEMBL;Acc:F1NJ66]	Z	16.0315	32.4233	0.494444	0.00011743
ENSGALG00000000247	WDR36	WD repeat domain 36 [Source:RefSeq peptide;Acc:NP_001038099]	Z	20.9726	42.4343	0.494237	4.54813e-09
ENSGALG00000014661	C5orf21	hypothetical protein LOC427109 [Source:RefSeq peptide;Acc:NP_001006574]	Z	24.811	50.2471	0.49378	9.15491e-09
ENSGALG00000015071	KIAA1797	focadhesin [Source:HGNC Symbol;Acc:23377]	Z	9.71158	19.679	0.4935	1.97106e-08
ENSGALG00000013493	SPTLC1	serine palmitoyltransferase, long chain base subunit 1 [Source:HGNC Symbol;Acc:11277]	Z	23.0587	46.88	0.491865	4.33424e-09
ENSGALG00000003644	LOC427491	Uncharacterized protein [Source:UniProtKB/TrEMBL;Acc:F1NT88]	10	3.50822	7.18533	0.488247	0.0222851
ENSGALG00000015108	FXN	frataxin [Source:HGNC Symbol;Acc:3951]	Z	35.4729	72.7349	0.487701	0.00459736
ENSGALG00000023161	CHSY3	Uncharacterized protein [Source:UniProtKB/TrEMBL;Acc:E1BZL6]	Z	4.24958	8.74099	0.486166	0.00617042
ENSGALG00000005806	KIF24	Uncharacterized protein [Source:UniProtKB/TrEMBL;Acc:E1C3D6]	Z	4.40226	9.07327	0.48519	2.04565e-05
ENSGALG00000012621			Z	6.19806	12.7794	0.485005	0.000379997
ENSGALG00000014824	PTGER4	Uncharacterized protein [Source:UniProtKB/TrEMBL;Acc:F1NB46]	Z	5.09903	10.5297	0.484251	0.000874074
ENSGALG00000015268	NUDT12	nudix (nucleoside diphosphate linked moiety X)-type motif 12 [Source:HGNC Symbol;Acc:18826]	Z	4.77707	9.87156	0.483922	0.000605635
ENSGALG00000001869	LINGO2	leucine rich repeat and Ig domain containing 2 [Source:HGNC Symbol;Acc:21207]	Z	3.13977	6.52613	0.481107	0.04947
ENSGALG00000002793		Uncharacterized protein [Source:UniProtKB/TrEMBL;Acc:F1NAI0]	Z	3.69051	7.67839	0.480636	0.0121078
ENSGALG00000017706	RASA1	Uncharacterized protein [Source:UniProtKB/TrEMBL;Acc:F1N8H1]	Z	24.8758	51.8102	0.480133	0.00966529
ENSGALG00000017510	TUSC1	tumor suppressor candidate 1 [Source:HGNC Symbol;Acc:31010]	Z	25.5717	53.3877	0.478982	0.0042572
ENSGALG00000022699	LOC429567	Uncharacterized protein [Source:UniProtKB/TrEMBL;Acc:F1NI45]	1	4.60603	9.61699	0.478948	0.00242058
ENSGALG00000014916	SPINW,SPINZ	Spindlin-Z [Source:UniProtKB/Swiss-Prot;Acc:Q90WG1]	Z	60.8814	127.312	0.478206	0.00289848
ENSGALG00000009759	SLC16A7	solute carrier family 16, member 7 (monocarboxylic acid transporter 2) [Source:HGNC Symbol;Acc:10928]	1	4.46657	9.41445	0.474437	0.0109971
ENSGALG00000014144		Uncharacterized protein [Source:UniProtKB/TrEMBL;Acc:F1NZW6]	4	1.75587	3.7126	0.47295	0.018689
ENSGALG00000001947	IKBKAP	inhibitor of kappa light polypeptide gene enhancer in B-cells, kinase complex-associated protein [Source:HGNC Symbol;Acc:5959]	Z	23.2793	49.3592	0.471631	8.25562e-07
ENSGALG00000015091	HAUS6,LOC427239	hypothetical protein LOC427238 [Source:RefSeq peptide;Acc:NP_001026592]	Z	22.0139	46.9971	0.468409	3.72467e-12
ENSGALG00000014670	KIAA0372	tetratricopeptide repeat domain 37 [Source:HGNC Symbol;Acc:23639]	Z	12.0946	25.8222	0.468378	0.00019942
ENSGALG00000001763	CZH18orf25	Uncharacterized protein [Source:UniProtKB/TrEMBL;Acc:E1BSD1]	Z	37.5475	80.1699	0.468349	9.24026e-08
ENSGALG00000020561		Uncharacterized protein [Source:UniProtKB/TrEMBL;Acc:F1NCT5]	Z	19.1197	40.8508	0.468038	0.0382026
ENSGALG00000014648	CETN3	centrin, EF-hand protein, 3 [Source:HGNC Symbol;Acc:1868]	Z	22.2395	47.8084	0.46518	0.000144981
ENSGALG00000017323	KIAA0280	family with sequence similarity 168, member A [Source:HGNC Symbol;Acc:28999]	1	46.282	99.6725	0.46434	1.32042e-07
ENSGALG00000011234	INHA	inhibin alpha subunit [Source:RefSeq peptide;Acc:NP_001026428]	7	1.88694	4.08755	0.46163	0.0298553
ENSGALG00000015374	LOC396454	Purpurin [Source:UniProtKB/Swiss-Prot;Acc:P08938]	Z	2.2253	4.84215	0.459569	0.0226597
ENSGALG00000015107	PIP5K1B	phosphatidylinositol-4-phosphate 5-kinase, type I, beta [Source:RefSeq peptide;Acc:NP_001026593]	Z	131.524	287.159	0.458019	0.000344931
ENSGALG00000014851	FBXO4	F-box protein 4 [Source:HGNC Symbol;Acc:13583]	Z	3.6882	8.09985	0.455342	6.50333e-05
ENSGALG00000002009	FANCG	Fanconi anemia, complementation group G [Source:RefSeq peptide;Acc:NP_989709]	Z	6.1157	13.4659	0.454162	0.0091763
ENSGALG00000000192		Uncharacterized protein [Source:UniProtKB/TrEMBL;Acc:E1BZV8]	Z	4.10865	9.04666	0.454162	0.0274035
ENSGALG00000009805	PPM1H	protein phosphatase, Mg2+/Mn2+ dependent, 1H [Source:HGNC Symbol;Acc:18583]	1	25.1884	55.4997	0.453848	0.0213391
ENSGALG00000005323	DIRAS2	DIRAS family, GTP-binding RAS-like 2 [Source:HGNC Symbol;Acc:19323]	Z	3.6583	8.1357	0.44966	0.0061623
ENSGALG00000015090	PLIN2	adipose differentiation-related protein [Source:RefSeq peptide;Acc:NP_001026591]	Z	49.4472	110.176	0.448802	2.86112e-14
ENSGALG00000015349	PIGG	phosphatidylinositol glycan anchor biosynthesis, class G [Source:HGNC Symbol;Acc:25985]	Z	20.7563	47.0291	0.44135	0.000523528
ENSGALG00000009405	GRIA2	glutamate receptor, ionotropic, AMPA 2 [Source:RefSeq peptide;Acc:NP_001001775]	4	68.8464	156.233	0.440666	0.000667731
ENSGALG00000000241	STARD4	StAR-related lipid transfer (START) domain containing 4 [Source:HGNC Symbol;Acc:18058]	Z	4.49451	10.2248	0.439568	9.4426e-08
ENSGALG00000015545	C9orf125	transmembrane protein 246 [Source:HGNC Symbol;Acc:28180]	Z	5.95783	13.7033	0.434775	0.00367498
ENSGALG00000001765	CZH9orf82	caspase activity and apoptosis inhibitor 1 [Source:HGNC Symbol;Acc:25834]	Z	16.2835	37.6952	0.43198	1.42763e-06
ENSGALG00000014666		Uncharacterized protein [Source:UniProtKB/TrEMBL;Acc:F1NAB0]	Z	18.3507	42.4943	0.43184	0.0349331
ENSGALG00000014664		KIAA0825 [Source:HGNC Symbol;Acc:28532]	Z	2.15861	5.02275	0.429768	0.00220683
ENSGALG00000003629	CZH5orf42	Uncharacterized protein [Source:UniProtKB/TrEMBL;Acc:F1NTA0]	Z	5.14316	12.0799	0.425763	0.000100426
ENSGALG00000001766	RNF165	ring finger protein 165 [Source:HGNC Symbol;Acc:31696]	Z	5.62039	13.3944	0.419607	0.0206944
ENSGALG00000023061	HEMGN	hemogen [Source:HGNC Symbol;Acc:17509]	Z	5.35124	12.9451	0.413381	0.00243757
ENSGALG00000016411	COL14A1,LOC769054,LOC776189,LOC776578,LOC777347	collagen, type XIV, alpha 1 (undulin) [Source:RefSeq peptide;Acc:NP_990665]	2	31.942	77.6323	0.411452	1.29462e-05
ENSGALG00000010688		SHC (Src homology 2 domain containing) transforming protein 3 [Source:HGNC Symbol;Acc:18181]	Z	1.79571	4.44066	0.404378	0.00116954
ENSGALG00000014732	ERCC8	excision repair cross-complementing rodent repair deficiency, complementation group 8 [Source:HGNC Symbol;Acc:3439]	Z	7.58004	18.8166	0.402839	0.00143493
ENSGALG00000021163	LOC427470	Uncharacterized protein [Source:UniProtKB/TrEMBL;Acc:E1BSG9]	Z	28.1623	71.1111	0.396032	0.0415319
ENSGALG00000012577	FRMD3	FERM domain containing 3 [Source:HGNC Symbol;Acc:24125]	Z	9.05122	23.2778	0.388835	2.4643e-05
ENSGALG00000010233	TMEM90A	synapse differentiation inducing 1-like [Source:HGNC Symbol;Acc:32388]	5	14.437	37.478	0.385213	2.48671e-06
ENSGALG00000015558	CPA6	carboxypeptidase A6 [Source:RefSeq peptide;Acc:NP_001006344]	2	1.39773	3.71391	0.37635	7.08007e-05
ENSGALG00000021389	LOC429567	Uncharacterized protein [Source:UniProtKB/TrEMBL;Acc:F1NH04]	8	10.7589	28.6991	0.374885	2.15976e-07
ENSGALG00000019382	GRM8	Uncharacterized protein [Source:UniProtKB/TrEMBL;Acc:E1BWK1]	1	1.01101	2.83116	0.357101	9.83592e-06
ENSGALG00000014917	VGLL2	Uncharacterized protein [Source:UniProtKB/TrEMBL;Acc:F1NMV0]	3	0.244041	0.698712	0.349272	0.0453234
ENSGALG00000000145		Uncharacterized protein [Source:UniProtKB/TrEMBL;Acc:F1NT01]	Z	4.40915	12.6825	0.347657	2.09597e-06
ENSGALG00000015466	SIM1	single-minded homolog 1 (Drosophila) [Source:HGNC Symbol;Acc:10882]	3	1.37	4.06148	0.337315	0.0220768
ENSGALG00000022979		Uncharacterized protein [Source:UniProtKB/TrEMBL;Acc:F1NSU1]	4	10.5192	31.362	0.335412	3.01153e-09
ENSGALG00000015115	MAMDC2	MAM domain containing 2 [Source:HGNC Symbol;Acc:23673]	Z	1.17905	3.54215	0.332861	5.29368e-08
ENSGALG00000024368	AMH	Uncharacterized protein [Source:UniProtKB/TrEMBL;Acc:E1BWH3]	28	24.2712	74.6897	0.32496	3.49705e-07
ENSGALG00000022700		Uncharacterized protein [Source:UniProtKB/TrEMBL;Acc:F1P0W0]	1	12.5356	38.7039	0.323884	5.16505e-13
ENSGALG00000009555	CYBRD1,LOC771779	cytochrome b reductase 1 [Source:HGNC Symbol;Acc:20797]	7	6.75382	20.9007	0.323138	7.98187e-12
ENSGALG00000014798	SERINC5	serine incorporator 5 [Source:HGNC Symbol;Acc:18825]	Z	18.8313	58.6963	0.320827	1.07469e-05
ENSGALG00000021269	SLC18A3	vesicular acetylcholine transporter [Source:RefSeq peptide;Acc:NP_996865]	6	6.26508	20.4573	0.306252	1.60456e-06
ENSGALG00000025225		gga-mir-1583 [Source:miRBase;Acc:MI0007309]	Z	2.50188	9.16585	0.272956	0.0493944
ENSGALG00000013755		Uncharacterized protein [Source:UniProtKB/TrEMBL;Acc:E1BSA9]	4	1.25542	4.99518	0.251327	0.00752926
ENSGALG00000003446		prolactin receptor [Source:HGNC Symbol;Acc:9446]	Z	11.4227	45.5235	0.250919	0.0213391
ENSGALG00000013604	VIP	vasoactive intestinal peptide [Source:RefSeq peptide;Acc:NP_990697]	3	3.53013	14.37	0.245661	7.94763e-06
ENSGALG00000014202	GABRA4	Uncharacterized protein [Source:UniProtKB/TrEMBL;Acc:E1C890]	4	0.210368	0.997242	0.21095	6.57363e-05
ENSGALG00000003671	RGSL1	Uncharacterized protein [Source:UniProtKB/TrEMBL;Acc:F1NQC8]	8	0.0367152	0.188313	0.194969	0.044169
ENSGALG00000012557		Uncharacterized protein [Source:UniProtKB/TrEMBL;Acc:E1C639]	1	0.0420989	0.294445	0.142977	0.018689
ENSGALG00000010018	LOC417848	Uncharacterized protein [Source:UniProtKB/TrEMBL;Acc:E1C897]	1	0.358325	2.69646	0.132887	1.01059e-08
ENSGALG00000025307		gga-mir-1611 [Source:miRBase;Acc:MI0007339]	10	0.262369	3.05841	0.0857862	0.0337441
ENSGALG00000023722		Uncharacterized protein [Source:UniProtKB/TrEMBL;Acc:F1NFE3]	14	0.316904	5.5347	0.0572578	4.61047e-21
ENSGALG00000022298			Un_random	0.0123943	0.366013	0.033863	0.000945006
ENSGALG00000022299	LOC431422		Un_random	0.0123158	0.363696	0.033863	0.000379997
ENSGALG00000025202		gga-mir-1671 [Source:miRBase;Acc:MI0007405]	15	0.19459	46.8786	0.00415095	0.0274035
ENSGALG00000022709		Uncharacterized protein [Source:UniProtKB/TrEMBL;Acc:F1NAL4]	1	0	6.28888	0	4.24305e-16
ENSGALG00000013114	VSTM2A	V-set and transmembrane domain containing 2A [Source:HGNC Symbol;Acc:28499]	2	0	0.182508	0	0.00913861
ENSGALG00000006412		vestigial like 1 (Drosophila) [Source:HGNC Symbol;Acc:20985]	4	0	0.166621	0	0.0351008
ENSGALG00000025160		gga-mir-1614 [Source:miRBase;Acc:MI0007343]	20	0	1.54909	0	0.0406829
ENSGALG00000025404		gga-mir-1590 [Source:miRBase;Acc:MI0007317]	6	0	12.9225	0	0.0446328
