# Supplementary material for: RNA sequencing reveals sexually dimorphic gene expression before gonadal differentiation in chicken and allows comprehensive annotation of the W-chromosome
Source: Genome Biol. 2013 Mar 25;14(3):R26. doi: 10.1186/gb-2013-14-3-r26 (PMC4053838; doi:10.1186/gb-2013-14-3-r26)
Supplement: Additional file 4 — Table S1c. Two tests for dimorphic expression. [file gb-2013-14-3-r26-S4.XLS]

## Sheet: DDE-DET.csv
Ensembl ID	Gene Symbol	Description	Chromosome	FPKM Blastoderm Females	FPKM Blastoderm Males	FPKM Gonads Females	FPKM Gonads Males	DDE-PValue	DET-PValue
ENSGALG00000000681	PAK1,LOC777469	p21 protein (Cdc42/Rac)-activated kinase 1 [Source:HGNC Symbol;Acc:8590]	1	42.71	43.5266	29.0662	51.1535	-	0.00194178
ENSGALG00000006975	TBC1D22A,LOC776712,LOC777266	TBC1 domain family, member 22A [Source:RefSeq peptide;Acc:NP_001026661]	1	16.2742	32.1242	67.8211	77.6658	-	1.00033e-37
ENSGALG00000008560		megalencephalic leukoencephalopathy with subcortical cysts 1 [Source:HGNC Symbol;Acc:17082]	1	0.0829778	0.0343074	0.466049	0.103479	-	0.00581719
ENSGALG00000009488	LRRN3	leucine rich repeat neuronal 3 [Source:HGNC Symbol;Acc:17200]	1	0.11288	0	5.10491	4.03114	-	1.26528e-14
ENSGALG00000009759	SLC16A7	solute carrier family 16, member 7 (monocarboxylic acid transporter 2) [Source:HGNC Symbol;Acc:10928]	1	2.03741	1.85133	4.46657	9.41445	-	1.33624e-14
ENSGALG00000009805	PPM1H	protein phosphatase, Mg2+/Mn2+ dependent, 1H [Source:HGNC Symbol;Acc:18583]	1	15.4721	22.6206	25.1884	55.4997	-	0.000741021
ENSGALG00000010018	LOC417848	Uncharacterized protein [Source:UniProtKB/TrEMBL;Acc:E1C897]	1	0.128659	0.146688	0.358325	2.69646	0.037358	4.38903e-13
ENSGALG00000011271	LUM	Lumican [Source:UniProtKB/Swiss-Prot;Acc:P51890]	1	0.00600481	0	47.0328	28.983	-	0
ENSGALG00000012483	TMPRSS6,LOC768998	Uncharacterized protein [Source:UniProtKB/TrEMBL;Acc:F1NDU7]	1	13.4576	4.12155	0.361913	0.342896	-	6.17015e-70
ENSGALG00000012490	C22orf33	testis expressed 33 [Source:HGNC Symbol;Acc:28568]	1	85.8683	49.2396	190.097	194.885	-	1.97347e-29
ENSGALG00000012557		Uncharacterized protein [Source:UniProtKB/TrEMBL;Acc:E1C639]	1	11.7767	11.8783	0.0420989	0.294445	-	3.59658e-97
ENSGALG00000015087	LSAMP	Limbic system-associated membrane protein [Source:UniProtKB/Swiss-Prot;Acc:Q98919]	1	2.4459	4.98262	37.0477	41.5113	-	1.92622e-53
ENSGALG00000015379	TAGLN3	transgelin 3 [Source:HGNC Symbol;Acc:29868]	1	0.0486931	0.0375803	21.2027	11.6778	-	1.18881e-128
ENSGALG00000016227	GPR34	Uncharacterized protein [Source:UniProtKB/TrEMBL;Acc:F1NIY5]	1	0	0.0802655	2.62679	2.04135	0.0125577	1.15843e-57
ENSGALG00000016568	MOSPD2	motile sperm domain containing 2 [Source:HGNC Symbol;Acc:28381]	1	35.3514	32.6645	19.6112	29.9434	-	1.19756e-08
ENSGALG00000016744	GABRA5	Uncharacterized protein [Source:UniProtKB/TrEMBL;Acc:E1BW42]	1	4.46671	3.92171	1.24705	0.546347	-	6.15407e-28
ENSGALG00000016881	EBI2	Uncharacterized protein [Source:UniProtKB/TrEMBL;Acc:F1P0K6]	1	0	0.205397	5.1311	5.72782	-	4.49446e-75
ENSGALG00000017323	KIAA0280	family with sequence similarity 168, member A [Source:HGNC Symbol;Acc:28999]	1	64.4049	69.5672	46.282	99.6725	0.000762653	-
ENSGALG00000019198		Uncharacterized protein [Source:UniProtKB/TrEMBL;Acc:E1C4S0]	1	0.0666656	0.353726	68.8101	58.4075	0.0125577	8.06115e-259
ENSGALG00000019268		Uncharacterized protein [Source:UniProtKB/TrEMBL;Acc:F1NNZ7]	1	0	8.67679	2.41292	2.72198	3.58699e-06	0.0135008
ENSGALG00000019306		Uncharacterized protein [Source:UniProtKB/TrEMBL;Acc:F1NMH7]	1	0.549891	2.2988	12.0264	11.7098	-	2.69748e-41
ENSGALG00000019382	GRM8	Uncharacterized protein [Source:UniProtKB/TrEMBL;Acc:E1BWK1]	1	0.385771	0.335934	1.01101	2.83116	0.00156777	1.02001e-23
ENSGALG00000021892		Uncharacterized protein [Source:UniProtKB/TrEMBL;Acc:E1C1V1]	1	3.24089	15.1117	2.25235	3.1435	-	2.54868e-06
ENSGALG00000022699	LOC429567	Uncharacterized protein [Source:UniProtKB/TrEMBL;Acc:F1NI45]	1	7.16535	6.36177	4.60603	9.61699	0.0458563	-
ENSGALG00000022700		Uncharacterized protein [Source:UniProtKB/TrEMBL;Acc:F1P0W0]	1	14.8161	15.9586	12.5356	38.7039	8.76987e-07	0.00549758
ENSGALG00000022709		Uncharacterized protein [Source:UniProtKB/TrEMBL;Acc:F1NAL4]	1	0.483943	1.16718	0	6.28888	7.02656e-06	0.032363
ENSGALG00000022713	LOC772311	family with sequence similarity 181, member B [Source:HGNC Symbol;Acc:28512]	1	14.9314	6.70506	4.45961	4.49527	-	5.12918e-22
ENSGALG00000022740			1	56.1413	38.9009	144.039	72.3748	-	3.83995e-09
ENSGALG00000022741			1	60.154	44.4535	192.512	89.5814	-	1.19453e-20
ENSGALG00000022745			1	90.8335	64.5945	292.961	145.139	-	1.96115e-21
ENSGALG00000022746			1	17.9437	4.28937	0	0	-	2.13996e-17
ENSGALG00000022964	A2M,LOC431204,LOC777202	Uncharacterized protein [Source:UniProtKB/TrEMBL;Acc:E1C544]	1	44.9737	20.1551	4.95889	3.32031	-	1.22146e-65
ENSGALG00000023085	LOC418086,LOC418087,LOC418088	Uncharacterized protein [Source:UniProtKB/TrEMBL;Acc:E1C5H1]	1	2.34473	1.8016	9.64123	3.34278	-	2.97094e-05
ENSGALG00000025292		gga-mir-1693 [Source:miRBase;Acc:MI0007428]	1	7.95837	0.432542	0	0	-	4.56459e-05
ENSGALG00000003644	LOC427491	Uncharacterized protein [Source:UniProtKB/TrEMBL;Acc:F1NT88]	10	9.72718	6.20569	3.50822	7.18533	-	1.70876e-07
ENSGALG00000008352	CKMT1A	creatine kinase, mitochondrial 1A [Source:RefSeq peptide;Acc:NP_989513]	10	0.851493	0.84538	4.46587	2.17155	-	2.29174e-12
ENSGALG00000003737	TOX3	TOX high mobility group box family member 3 [Source:HGNC Symbol;Acc:11972]	11	8.83033	7.82441	8.00675	15.9024	0.0201616	-
ENSGALG00000019804	LOC415873	Uncharacterized protein [Source:UniProtKB/TrEMBL;Acc:E1C1P2]	11	0	0.401084	0.589668	0.586555	-	6.36048e-05
ENSGALG00000002260	CISH	Cytokine-inducible SH2-containing protein [Source:UniProtKB/Swiss-Prot;Acc:Q9PW70]	12	18.6402	11.1175	9.92133	10.8836	-	4.51977e-06
ENSGALG00000005481	ARHGEF3	Rho guanine nucleotide exchange factor 3 [Source:RefSeq peptide;Acc:NP_001025766]	12	0.784898	0.727631	22.7841	36.349	-	5.06974e-281
ENSGALG00000006306	UROC1	urocanate hydratase 1 [Source:HGNC Symbol;Acc:26444]	12	0.129582	0.480812	2.51933	2.74888	-	2.9187e-28
ENSGALG00000007172	FHIT	fragile histidine triad [Source:HGNC Symbol;Acc:3701]	12	2.95551	6.60289	22.2654	23.9279	-	4.63158e-36
ENSGALG00000025159		gga-mir-1609-1 [Source:miRBase;Acc:MI0007336]	13	5.8382	0	0.74524	7.04626	0.00810701	-
ENSGALG00000023722		Uncharacterized protein [Source:UniProtKB/TrEMBL;Acc:F1NFE3]	14	2.59696	2.5211	0.316904	5.5347	2.58732e-17	0.0159671
ENSGALG00000025202		gga-mir-1671 [Source:miRBase;Acc:MI0007405]	15	13.1481	1.47064	0.19459	46.8786	0.0125577	-
ENSGALG00000025430		gga-mir-1464 [Source:miRBase;Acc:MI0007069]	15	2.91026	32.4878	22.6079	20.3736	0.000116595	0.00396943
ENSGALG00000003015	SERPINF1	Uncharacterized protein [Source:UniProtKB/TrEMBL;Acc:E1C7H6]	19	0.84987	1.84088	58.8847	51.0165	0.0042075	6.0814e-213
ENSGALG00000000250	LOC425720	Uncharacterized protein [Source:UniProtKB/TrEMBL;Acc:F1NKR4]	2	3.74489	4.57023	8.25658	2.1108	6.98279e-08	-
ENSGALG00000003796		Uncharacterized protein [Source:UniProtKB/TrEMBL;Acc:F1NE91]	2	1.38497	1.34532	3.35534	1.37198	-	0.0284122
ENSGALG00000009004		zinc finger protein 804B [Source:HGNC Symbol;Acc:21958]	2	28.4062	22.2255	84.9565	44.4037	-	7.80168e-19
ENSGALG00000010722	LOC395159	Schwann cell-specific EGF-like repeat autocrine factor [Source:RefSeq peptide;Acc:NP_989829]	2	0.957401	0.494033	93.2329	55.0139	-	1.71884e-184
ENSGALG00000010875	ITGB8	Integrin beta [Source:UniProtKB/TrEMBL;Acc:F1NE25]	2	1.71666	1.94452	32.8941	51.3246	-	5.51058e-228
ENSGALG00000010980	STK31	serine/threonine kinase 31 [Source:HGNC Symbol;Acc:11407]	2	0.404266	0.390005	9.65641	5.59685	-	8.26865e-103
ENSGALG00000011877	LARS2	Uncharacterized protein [Source:UniProtKB/TrEMBL;Acc:E1BXI7]	2	12.2292	18.8448	22.1195	22.742	-	0.0020287
ENSGALG00000012391		Uncharacterized protein [Source:UniProtKB/TrEMBL;Acc:F1NDL5]	2	30.0427	23.9517	57.535	20.1982	0.0136391	-
ENSGALG00000012616		collagen, type XV, alpha 1 [Source:HGNC Symbol;Acc:2192]	2	0.0353057	0.158947	0.471704	0.441289	-	4.70653e-09
ENSGALG00000013114	VSTM2A	V-set and transmembrane domain containing 2A [Source:HGNC Symbol;Acc:28499]	2	42.4308	15.3086	0	0.182508	0.000912459	2.94001e-164
ENSGALG00000014100	LOC426416,C2H8orf46	chromosome 8 open reading frame 46 [Source:HGNC Symbol;Acc:28498]	2	9.63611	0	1.84957	1.15662	5.65076e-25	0.0174404
ENSGALG00000015558	CPA6	carboxypeptidase A6 [Source:RefSeq peptide;Acc:NP_001006344]	2	0.207793	0.148168	1.39773	3.71391	0.0458563	5.40046e-46
ENSGALG00000016411	COL14A1,LOC769054,LOC776189,LOC776578,LOC777347	collagen, type XIV, alpha 1 (undulin) [Source:RefSeq peptide;Acc:NP_990665]	2	8.59626	8.54074	31.942	77.6323	-	1.90209e-37
ENSGALG00000019527	SLC6A19	Transporter [Source:UniProtKB/TrEMBL;Acc:F1NPI1]	2	0.101736	0.467365	7.0102	7.33166	-	6.66498e-40
ENSGALG00000007543	APCDD1L	Uncharacterized protein [Source:UniProtKB/TrEMBL;Acc:F1NSX1]	20	2.56018	1.44358	24.4253	46.5631	0.000351787	6.17979e-129
ENSGALG00000004703	LOC419499,LOC419500,LOC769138	Uncharacterized protein [Source:UniProtKB/TrEMBL;Acc:E1BTT9]	21	0.544436	0.0677715	1.04021	0.627185	-	0.000306519
ENSGALG00000021569		complement component 1, q subcomponent, A chain [Source:HGNC Symbol;Acc:1241]	21	0.108115	0.0782257	17.0577	9.16979	-	2.91376e-122
ENSGALG00000023605	C1QC	complement component 1, q subcomponent, C chain [Source:HGNC Symbol;Acc:1245]	21	0.0132328	0	4.01343	1.97428	-	4.11631e-55
ENSGALG00000000476	LRRTM4	leucine rich repeat transmembrane neuronal 4 [Source:HGNC Symbol;Acc:19411]	22	2.74631	0.609226	9.29835	8.44391	-	4.01897e-31
ENSGALG00000006715	OAF	Out at first protein homolog [Source:UniProtKB/Swiss-Prot;Acc:Q71SY6]	24	11.3747	7.89455	53.8645	57.028	-	5.37992e-97
ENSGALG00000007945	CRYAB	Alpha-crystallin B chain [Source:UniProtKB/Swiss-Prot;Acc:Q05713]	24	7.19865	2.28767	83.3712	78.8366	-	3.02462e-54
ENSGALG00000024136	LOC408038		25	40.3077	30.135	0.685038	0.243034	-	2.66936e-123
ENSGALG00000024193			25	1.63593	0.24826	3.39751	2.47983	-	2.17109e-07
ENSGALG00000024195			25	7.91659	3.14183	26.3758	16.8405	-	8.57253e-21
ENSGALG00000001512	KCND3	potassium voltage-gated channel, Shal-related subfamily, member 3 [Source:RefSeq peptide;Acc:NP_989657]	26	131.114	133.403	6.29557	3.27152	-	2.07141e-133
ENSGALG00000006370		tubby like protein 1 [Source:HGNC Symbol;Acc:12423]	26	0.0106454	0	0.326129	0.076033	-	5.03702e-05
ENSGALG00000023911		Uncharacterized protein [Source:UniProtKB/TrEMBL;Acc:F1P5C2]	26	275.388	271.847	11.6314	4.85049	-	7.73759e-172
ENSGALG00000001109	GTSF1	gametocyte specific factor 1 [Source:HGNC Symbol;Acc:26565]	27	8.82042	6.25402	36.3703	17.6321	-	4.51636e-12
ENSGALG00000000806	LINGO3	leucine rich repeat and Ig domain containing 3 [Source:HGNC Symbol;Acc:21206]	28	0.962134	0.506287	2.1692	2.73686	-	2.47099e-14
ENSGALG00000001544	ADAMTS10	ADAM metallopeptidase with thrombospondin type 1 motif, 10 [Source:HGNC Symbol;Acc:13201]	28	0.502286	0.304972	10.3662	11.6294	0.0127462	1.26898e-172
ENSGALG00000018105			28	14.2181	18.1002	43.2589	0	5.10505e-05	0.000189252
ENSGALG00000024368	AMH	Uncharacterized protein [Source:UniProtKB/TrEMBL;Acc:E1BWH3]	28	3.49886	2.82991	24.2712	74.6897	0.000116649	2.9204e-66
ENSGALG00000007908	EFEMP1	EGF containing fibulin-like extracellular matrix protein 1 [Source:HGNC Symbol;Acc:3218]	3	0.544756	0.168691	10.7826	9.9379	-	3.60863e-102
ENSGALG00000011008	LOC771163	Uncharacterized protein [Source:UniProtKB/TrEMBL;Acc:F1NN80]	3	22.4032	22.2205	14.1202	23.4788	-	0.000368537
ENSGALG00000013604	VIP	vasoactive intestinal peptide [Source:RefSeq peptide;Acc:NP_990697]	3	1.07747	0.750721	3.53013	14.37	0.00138795	2.56205e-22
ENSGALG00000013779		Uncharacterized protein [Source:UniProtKB/TrEMBL;Acc:F1P1E1]	3	0.1901	1.57195	0.166396	0.193965	-	0.014644
ENSGALG00000013992	VNN1,LOC770157,LOC776969	Uncharacterized protein [Source:UniProtKB/TrEMBL;Acc:E1BUA6]	3	10.3312	2.44033	0.505125	0.55652	-	1.77362e-35
ENSGALG00000014917	VGLL2	Uncharacterized protein [Source:UniProtKB/TrEMBL;Acc:F1NMV0]	3	43.2045	39.4113	0.244041	0.698712	-	3.31874e-135
ENSGALG00000014993	LOC421748	Uncharacterized protein [Source:UniProtKB/TrEMBL;Acc:E1C1R7]	3	14.5773	12.2116	51.4136	99.9032	-	6.19027e-13
ENSGALG00000015466	SIM1	single-minded homolog 1 (Drosophila) [Source:HGNC Symbol;Acc:10882]	3	0.909286	0.383479	1.37	4.06148	0.00874788	2.76604e-07
ENSGALG00000016183			3	24.1877	5.57957	0.273796	0.0607924	-	6.79109e-54
ENSGALG00000016264	LOC428640	Uncharacterized protein [Source:UniProtKB/TrEMBL;Acc:F1NTV7]	3	4.44145	0.718735	0.565726	0.735261	0.00995281	2.25149e-12
ENSGALG00000016396	COLEC11	collectin sub-family member 11 [Source:RefSeq peptide;Acc:NP_001038130]	3	0.25407	0.851425	3.8645	3.32156	0.0266177	2.24928e-24
ENSGALG00000016478	MATN3	matrilin-3 precursor [Source:RefSeq peptide;Acc:NP_990403]	3	0.723305	0.523342	0.512006	0.163071	-	6.05256e-06
ENSGALG00000025459		gga-mir-1451 [Source:miRBase;Acc:MI0007054]	3	9.3544	0	4.77631	15.837	0.0224803	0.0026428
ENSGALG00000025467			3	1.92694	0	2.62369	10.1947	0.0400007	9.06612e-05
ENSGALG00000003841		Uncharacterized protein [Source:UniProtKB/TrEMBL;Acc:F1NDU2]	4	0.31066	0.101307	0.705977	0.652803	-	3.50878e-09
ENSGALG00000006412		vestigial like 1 (Drosophila) [Source:HGNC Symbol;Acc:20985]	4	26.4928	21.6177	0	0.166621	-	4.90086e-132
ENSGALG00000009405	GRIA2	glutamate receptor, ionotropic, AMPA 2 [Source:RefSeq peptide;Acc:NP_001001775]	4	12.945	9.57133	68.8464	156.233	0.00565503	2.13596e-50
ENSGALG00000011862	ADAD1	adenosine deaminase domain containing 1 (testis-specific) [Source:HGNC Symbol;Acc:30713]	4	2.61007	2.64135	8.57222	4.88285	-	4.84982e-09
ENSGALG00000012155	EGF	epidermal growth factor precursor [Source:RefSeq peptide;Acc:NP_001001292]	4	0	0.0280087	0.429898	0.578312	-	6.65653e-30
ENSGALG00000013755		Uncharacterized protein [Source:UniProtKB/TrEMBL;Acc:E1BSA9]	4	0.786797	1.47064	1.25542	4.99518	-	0.0152853
ENSGALG00000014144		Uncharacterized protein [Source:UniProtKB/TrEMBL;Acc:F1NZW6]	4	0.167478	0.100532	1.75587	3.7126	-	3.16051e-50
ENSGALG00000014202	GABRA4	Uncharacterized protein [Source:UniProtKB/TrEMBL;Acc:E1C890]	4	0.569941	0.54321	0.210368	0.997242	0.0326647	-
ENSGALG00000015967	LRRTM1	leucine rich repeat transmembrane neuronal 1 [Source:HGNC Symbol;Acc:19408]	4	0.248229	0	8.08184	8.14624	2.1162e-05	9.7867e-118
ENSGALG00000016035	GFRA4,LOC769824	GFR receptor alpha 4 [Source:RefSeq peptide;Acc:NP_990322]	4	3.42838	2.06432	269.731	246.931	-	0
ENSGALG00000022979		Uncharacterized protein [Source:UniProtKB/TrEMBL;Acc:F1NSU1]	4	17.1635	19.0757	10.5192	31.362	0.000116649	-
ENSGALG00000010233	TMEM90A	synapse differentiation inducing 1-like [Source:HGNC Symbol;Acc:32388]	5	3.65443	3.70683	14.437	37.478	0.0224803	2.37109e-42
ENSGALG00000011148	KIAA1822	HHIP-like 1 [Source:HGNC Symbol;Acc:19710]	5	0.609488	0.669088	22.326	36.1555	-	3.92131e-188
ENSGALG00000011446	TNFAIP2	tumor necrosis factor, alpha-induced protein 2 [Source:HGNC Symbol;Acc:11895]	5	6.00943	2.55404	12.1121	16.4685	0.000179715	1.76026e-23
ENSGALG00000011715	HSPA2	heat shock protein 70 [Source:RefSeq peptide;Acc:NP_001006686]	5	885.783	642.916	816.631	540.742	-	4.86538e-05
ENSGALG00000018140			5	2.19266	0.302187	1.75931	0	-	0.00939801
ENSGALG00000002327		neuregulin 3 [Source:HGNC Symbol;Acc:7999]	6	20.4361	22.8989	41.5902	22.601	-	0.0275993
ENSGALG00000005547	PIK3AP1	Phosphoinositide 3-kinase adapter protein 1 [Source:UniProtKB/Swiss-Prot;Acc:Q9DDT2]	6	2.94112	2.20202	4.0227	7.02813	-	1.14582e-06
ENSGALG00000006989	LOC423822	Uncharacterized protein [Source:UniProtKB/TrEMBL;Acc:E1BY16]	6	0.806184	1.64976	14.0704	24.9709	-	2.57571e-71
ENSGALG00000021269	SLC18A3	vesicular acetylcholine transporter [Source:RefSeq peptide;Acc:NP_996865]	6	1.48702	0.670036	6.26508	20.4573	9.5216e-05	2.19284e-40
ENSGALG00000021361	LOC424730,LOC768564	Uncharacterized protein [Source:UniProtKB/TrEMBL;Acc:E1BYC5]	6	9.38381	9.15683	102.05	24.9087	-	1.58694e-09
ENSGALG00000002552	COL3A1	collagen, type III, alpha 1 [Source:HGNC Symbol;Acc:2201]	7	52.0844	25.7362	10967.9	9317.41	-	0
ENSGALG00000003899	RAB17	Uncharacterized protein [Source:UniProtKB/TrEMBL;Acc:E1C6J7]	7	0.0998044	0	0.600192	0.37842	-	2.49577e-11
ENSGALG00000009012		zinc finger protein 385B [Source:HGNC Symbol;Acc:26332]	7	0.33821	0.254657	35.8434	60.2332	-	2.97307e-306
ENSGALG00000009555	CYBRD1,LOC771779	cytochrome b reductase 1 [Source:HGNC Symbol;Acc:20797]	7	2.59309	2.52688	6.75382	20.9007	0.00019163	4.18041e-34
ENSGALG00000010899	G6PC2	glucose-6-phosphatase, catalytic, 2 [Source:HGNC Symbol;Acc:28906]	7	1.58696	3.34955	5.54224	5.67079	-	3.69966e-08
ENSGALG00000011234	INHA	inhibin alpha subunit [Source:RefSeq peptide;Acc:NP_001026428]	7	0.773759	1.11412	1.88694	4.08755	-	3.05613e-09
ENSGALG00000003164	LOC772306	Uncharacterized protein [Source:UniProtKB/TrEMBL;Acc:F1NQQ1]	8	0.637227	1.40768	7.04015	6.171	-	8.35152e-49
ENSGALG00000003316	FMO6P,LOC769295	flavin containing monooxygenase 6 [Source:RefSeq peptide;Acc:NP_989910]	8	15.6677	5.71917	34.2479	34.4784	-	2.85089e-12
ENSGALG00000005203	OLFM3	olfactomedin 3 [Source:HGNC Symbol;Acc:17990]	8	1.78322	0.745978	36.6217	37.4515	-	2.35775e-189
ENSGALG00000005257	VCAM1	vascular cell adhesion molecule 1 [Source:HGNC Symbol;Acc:12663]	8	0.0680545	0.0606034	24.9707	14.4782	-	6.22726e-239
ENSGALG00000005482	LOC769642	Uncharacterized protein [Source:UniProtKB/TrEMBL;Acc:F1P5T9]	8	0.385604	0.186	0.295331	0	-	0.000404763
ENSGALG00000010083	ST3GAL3	ST3 beta-galactoside alpha-2,3-sialyltransferase 3 [Source:HGNC Symbol;Acc:10866]	8	14.9523	14.7825	34.1722	52.8554	-	4.98941e-27
ENSGALG00000021389	LOC429567	Uncharacterized protein [Source:UniProtKB/TrEMBL;Acc:F1NH04]	8	16.7217	17.717	10.7589	28.6991	0.000479269	-
ENSGALG00000023293			8	7.50406	3.70914	0.327187	0.615591	-	9.15818e-38
ENSGALG00000006645	LIPH	Uncharacterized protein [Source:UniProtKB/TrEMBL;Acc:F1P2G7]	9	0.393342	0.927584	2.89208	3.01749	-	1.6395e-20
ENSGALG00000008848	SOX2	Transcription factor SOX-2 [Source:UniProtKB/Swiss-Prot;Acc:P48430]	9	1.19978	1.22554	10.8826	2.8564	-	3.37877e-07
ENSGALG00000010439	TUBA3E	Uncharacterized protein [Source:UniProtKB/TrEMBL;Acc:F1N9J7]	9	0.77649	0.826591	16.269	8.58455	-	2.1947e-72
ENSGALG00000021009	FOXL2	transcription factor FOXL2 [Source:RefSeq peptide;Acc:NP_001012630]	9	9.52763	6.55104	24.5892	3.79428	0.000216377	-
ENSGALG00000024417		Uncharacterized protein [Source:UniProtKB/TrEMBL;Acc:F1NRL0]	9	7.34096	4.82178	29.4757	6.27196	-	0.0387669
ENSGALG00000009165			E64_random	12.8301	4.82333	3.49136	2.07139	-	2.94386e-05
ENSGALG00000000140	LOC425479		Un_random	2.8624	0.444367	21.3685	0.0652753	2.81656e-12	-
ENSGALG00000000386	LOC430766		Un_random	88.8562	27.8878	176.215	24.1969	0.000292893	-
ENSGALG00000000395	LOC430910	basic transcription factor 3 [Source:HGNC Symbol;Acc:1125]	Un_random	70.7774	7.88465	130.056	3.83915	4.35357e-12	0.000538141
ENSGALG00000001585			Un_random	3.08618	0.0635724	14.3223	0	1.23761e-10	0.00355698
ENSGALG00000001999	LOC430545		Un_random	0.394859	0.0342408	0.0543675	0.0352087	-	0.000330389
ENSGALG00000002970			Un_random	1.22286	0	0.315224	0	-	0.000747211
ENSGALG00000004349			Un_random	7.89217	0.086849	14.3261	0	6.5416e-11	3.39039e-08
ENSGALG00000006590	LOC426262,LOC768753,LOC770317,LOC770447,LOC771071,LOC771081,LOC771166,LOC771216,LOC771983,LOC772231,LOC776004,LOC776251,LOC776392,LOC776765,LOC777410		Un_random	380.928	338.629	54.5384	34.6592	-	1.40745e-109
ENSGALG00000006720	LOC425992,LOC771040,LOC771095,LOC776230,LOC776620,LOC776807,LOC776956		Un_random	85.2354	68.7579	16.2822	7.17906	-	1.38779e-37
ENSGALG00000013510	UTP15	U3 small nucleolar RNA-associated protein 15 homolog [Source:UniProtKB/Swiss-Prot;Acc:Q5F3D7]	Un_random	71.5606	122.291	25.2883	42.2938	-	3.76626e-36
ENSGALG00000013526			Un_random	21.7447	26.7752	2.68381	1.00962	-	7.57726e-46
ENSGALG00000014323			Un_random	0.0168258	0.0162323	0.850528	0.0200293	-	0.00100816
ENSGALG00000014366	HNRPK	hypothetical protein LOC426516 [Source:RefSeq peptide;Acc:NP_001026556]	Un_random	190.224	4.09434	208.658	2.86861	4.0228e-23	1.34948e-28
ENSGALG00000014584	LOC426615		Un_random	12.3962	0.28587	29.9955	0.186169	9.92239e-11	0.00704103
ENSGALG00000015579	DHFR	dihydrofolate reductase [Source:RefSeq peptide;Acc:NP_001006584]	Un_random	50.3492	98.82	39.1396	63.2178	-	3.78867e-05
ENSGALG00000018401			Un_random	3.07343	2.53014	2.51084	0.45529	-	0.00705119
ENSGALG00000018586	LOC425502		Un_random	1.69952	0.546523	36.3148	0.633494	2.7957e-12	7.19691e-11
ENSGALG00000018783	HOXC10		Un_random	0.978237	0	6.82627	6.12971	2.57699e-08	2.14579e-54
ENSGALG00000021951		gga-mir-7b [Source:miRBase;Acc:MI0001279]	Un_random	92.1928	13.0352	109.006	10.4755	-	0.0343359
ENSGALG00000022039	LOC776262		Un_random	5.07236	0	6.30168	0.0107631	0.0209636	0.000361632
ENSGALG00000022174	RPL17L,RPL17	Ribosomal protein L17Uncharacterized protein [Source:UniProtKB/TrEMBL;Acc:Q6EE61]	Un_random	290.174	3.84053	283.606	0.539388	8.92244e-34	7.98594e-43
ENSGALG00000022183			Un_random	24.8635	47.5403	20.8118	39.0426	-	0.00312733
ENSGALG00000022234			Un_random	244.292	170.039	83.9578	56.484	-	2.68767e-45
ENSGALG00000022250			Un_random	198.343	161.329	24.9765	13.4089	-	3.34433e-90
ENSGALG00000022298			Un_random	0.655404	0	0.0123943	0.366013	7.02656e-06	0.00339992
ENSGALG00000022299	LOC431422		Un_random	0.566833	0	0.0123158	0.363696	8.76987e-07	0.0100979
ENSGALG00000022300			Un_random	0.607742	0	0.0129296	0.231102	0.0175504	-
ENSGALG00000022302	LOC429740		Un_random	0.558004	0	0.012124	0.216703	0.0175504	-
ENSGALG00000022303	LOC429854		Un_random	0.61553	0	0.0133739	0.239044	0.0175504	-
ENSGALG00000022377	PELO	pelota homolog [Source:RefSeq peptide;Acc:NP_001026763]	Un_random	16.4582	28.0685	21.4642	42.4508	-	0.0365649
ENSGALG00000022402	LOC768432,LOC768485,LOC768500,LOC768570,LOC768637,LOC768662,LOC770834,LOC771354,LOC771378	Wpkci [Source:UniProtKB/TrEMBL;Acc:Q98TH7]	Un_random	954.807	0	575.418	0.0737664	4.90436e-27	4.1542e-51
ENSGALG00000022446			Un_random	0.255489	0	0.434839	0	0.0133691	0.00131961
ENSGALG00000022610	LOC430507,LOC769985		Un_random	0.0357286	0.114894	1.19187	0.00945132	0.000791704	-
ENSGALG00000022611			Un_random	2.51451	0	21.4852	0	2.31642e-15	0.017092
ENSGALG00000024925		Small nucleolar RNA SNORD58 [Source:RFAM;Acc:RF00151]	Un_random	255.901	3.24406	261.495	0.667152	1.75947e-12	6.12679e-17
ENSGALG00000025039		Small nucleolar RNA SNORD58 [Source:RFAM;Acc:RF00151]	Un_random	378.83	6.25572	368.211	0.135422	1.78241e-18	2.51037e-24
ENSGALG00000005785	UBAP2	Uncharacterized protein [Source:UniProtKB/TrEMBL;Acc:F1NAB1]	W	104.594	3.65273	74.4751	2.87713	-	0.000755891
ENSGALG00000014184	SMAD2,LOC769000		W_random	24.2359	1.24468	41.5734	2.09504	-	0.0190527
ENSGALG00000014441	LOC431003		W_random	30.1712	0.708337	45.8907	0.196211	-	0.0486483
ENSGALG00000014641		spindlin 1 [Source:HGNC Symbol;Acc:11243]	W_random	48.1699	1.02603	292.519	2.32107	-	1.44497e-30
ENSGALG00000014715			W_random	43.5762	0.111694	32.5582	0.0114852	-	0.0129148
ENSGALG00000020983			W_random	60.6032	0.0961204	45.5062	0.0593024	-	0.0200948
ENSGALG00000022664	LOC768432,LOC768485,LOC768500,LOC768570,LOC768637,LOC768662,LOC770834,LOC771354,LOC771378	Wpkci [Source:UniProtKB/TrEMBL;Acc:Q98TH7]	W_random	962.801	0	579.12	0.0737664	-	0.000781539
ENSGALG00000022665	LOC768432,LOC768485,LOC768500,LOC768570,LOC768637,LOC768662,LOC770834,LOC771354,LOC771378	Wpkci [Source:UniProtKB/TrEMBL;Acc:Q98TH7]	W_random	1030.84	0	605.413	0.0737664	-	0.000563913
ENSGALG00000022666	LOC768432,LOC768485,LOC768500,LOC768570,LOC768637,LOC768662,LOC770834,LOC771354,LOC771378	Wpkci [Source:UniProtKB/TrEMBL;Acc:Q98TH7]	W_random	1018.94	0	604.274	0.0737664	-	0.000781539
ENSGALG00000022668	LOC768432,LOC768485,LOC768500,LOC768570,LOC768637,LOC768662,LOC770834,LOC771354,LOC771378	Wpkci [Source:UniProtKB/TrEMBL;Acc:Q98TH7]	W_random	1031.96	0	606.268	0.0737664	-	0.000848401
ENSGALG00000022669	LOC768432,LOC768485,LOC768500,LOC768570,LOC768637,LOC768662,LOC770834,LOC771354,LOC771378	Wpkci [Source:UniProtKB/TrEMBL;Acc:Q98TH7]	W_random	429.44	0	258.758	0.0737664	-	0.0112791
ENSGALG00000022670	LOC768432,LOC768485,LOC768500,LOC768570,LOC768637,LOC768662,LOC770834,LOC771354,LOC771378	Wpkci [Source:UniProtKB/TrEMBL;Acc:Q98TH7]	W_random	270.678	0	135.929	0	-	0.000563913
ENSGALG00000022671	LOC768432,LOC768485,LOC768500,LOC768570,LOC768637,LOC768662,LOC770834,LOC771354,LOC771378	Wpkci [Source:UniProtKB/TrEMBL;Acc:Q98TH7]	W_random	1178.08	0	682.49	0.0737664	-	0.000563913
ENSGALG00000022672	LOC768432,LOC768485,LOC768500,LOC768570,LOC768637,LOC768662,LOC770834,LOC771354,LOC771378	Wpkci [Source:UniProtKB/TrEMBL;Acc:Q98TH7]	W_random	1309.89	0	720.744	0.0737664	-	7.22513e-05
ENSGALG00000022673	LOC768432,LOC768485,LOC768500,LOC768570,LOC768637,LOC768662,LOC770834,LOC771354,LOC771378	Wpkci [Source:UniProtKB/TrEMBL;Acc:Q98TH7]	W_random	1277.91	0	701.38	0.0737664	-	7.22513e-05
ENSGALG00000022674	LOC768814	HINTW [Source:UniProtKB/TrEMBL;Acc:Q3MMY7]	W_random	3261.2	0.885929	2381.83	0.291511	-	0.0312993
ENSGALG00000022675	LOC768432,LOC768485,LOC768500,LOC768570,LOC768637,LOC768662,LOC770834,LOC771354,LOC771378	Wpkci [Source:UniProtKB/TrEMBL;Acc:Q98TH7]	W_random	991.431	0	623.544	0.0737664	-	0.000976798
ENSGALG00000022676			W_random	38.1909	0	28.9012	0.0382838	-	0.0228313
ENSGALG00000022677			W_random	25.2674	0	17.894	0.0162167	-	0.0112791
ENSGALG00000022678			W_random	115.958	0.179347	82.1077	0.0368832	-	0.00615167
ENSGALG00000022679	HINTW,LOC768432,LOC768485,LOC768500,LOC768570,LOC768637,LOC768662,LOC770834,LOC771354,LOC771378	Wpkci [Source:RefSeq peptide;Acc:NP_990019]	W_random	1499.23	0	1188.14	0.221299	-	0.0268348
ENSGALG00000022688	LOC768432,LOC768485,LOC768500,LOC768570,LOC768637,LOC768662,LOC770834,LOC771354,LOC771378	Wpkci [Source:UniProtKB/TrEMBL;Acc:Q98TH7]	W_random	772.528	0	467.302	0.147533	-	0.00251376
ENSGALG00000022691		Female-associated factor FAF [Source:UniProtKB/TrEMBL;Acc:Q5W4Z1]	W_random	11.9706	0	24.8477	0	-	0.0138527
ENSGALG00000000145		Uncharacterized protein [Source:UniProtKB/TrEMBL;Acc:F1NT01]	Z	1.80766	3.46556	4.40915	12.6825	-	1.25054e-13
ENSGALG00000000151	ADAMTS19	ADAM metallopeptidase with thrombospondin type 1 motif, 19 [Source:HGNC Symbol;Acc:17111]	Z	0.500452	1.05632	24.8223	40.5125	-	3.29449e-188
ENSGALG00000000218	SRP19	signal recognition particle 19kDa [Source:HGNC Symbol;Acc:11300]	Z	123.554	207.564	66.5035	125.817	-	2.91502e-12
ENSGALG00000000236	C5orf13	P311 POU [Source:RefSeq peptide;Acc:NP_990722]	Z	23.707	40.1183	423.692	692.148	-	1.5868e-204
ENSGALG00000000241	STARD4	StAR-related lipid transfer (START) domain containing 4 [Source:HGNC Symbol;Acc:18058]	Z	3.45469	6.07231	4.49451	10.2248	-	0.00873258
ENSGALG00000000247	WDR36	WD repeat domain 36 [Source:RefSeq peptide;Acc:NP_001038099]	Z	54.3133	105.714	20.9726	42.4343	-	1.02775e-46
ENSGALG00000000264	PJA2	Uncharacterized protein [Source:UniProtKB/TrEMBL;Acc:F1NKQ8]	Z	1.93742	2.88898	13.7516	26.0923	-	4.35942e-47
ENSGALG00000000276		F-box and leucine-rich repeat protein 17 [Source:HGNC Symbol;Acc:13615]	Z	125.104	209.656	103.212	138.238	-	3.17591e-08
ENSGALG00000001761	CCDC5	coiled-coil domain containing 5 (spindle associated) [Source:RefSeq peptide;Acc:NP_001025796]	Z	28.433	49.7113	21.1464	35.9441	-	0.000120097
ENSGALG00000001763	CZH18orf25	Uncharacterized protein [Source:UniProtKB/TrEMBL;Acc:E1BSD1]	Z	25.7557	51.0768	37.5475	80.1699	-	0.000631445
ENSGALG00000001766	RNF165	ring finger protein 165 [Source:HGNC Symbol;Acc:31696]	Z	3.06743	6.28657	5.62039	13.3944	-	0.000727552
ENSGALG00000001782	PLAA	phospholipase A2-activating protein [Source:HGNC Symbol;Acc:9043]	Z	31.1139	59.0895	22.4685	42.1284	-	8.48983e-09
ENSGALG00000001840	TEK	TEK tyrosine kinase, endothelial [Source:HGNC Symbol;Acc:11724]	Z	0.0235371	0.119211	23.7595	26.0384	0.0127662	0
ENSGALG00000001843	PIAS2	protein inhibitor of activated STAT X [Source:RefSeq peptide;Acc:NP_001025797]	Z	9.10314	19.6325	16.3646	29.6148	-	0.000608934
ENSGALG00000001865	HDHD2	haloacid dehalogenase-like hydrolase domain containing 2 [Source:HGNC Symbol;Acc:25364]	Z	10.1298	18.3615	14.9148	28.0488	-	0.035742
ENSGALG00000001869	LINGO2	leucine rich repeat and Ig domain containing 2 [Source:HGNC Symbol;Acc:21207]	Z	0.386628	0.438114	3.13977	6.52613	-	4.70822e-36
ENSGALG00000001947	IKBKAP		Z	25.477	63.3226	23.2793	49.3592	-	0.0017913
ENSGALG00000002087	NCBP1	nuclear cap binding protein subunit 1, 80kDa [Source:RefSeq peptide;Acc:NP_001026611]	Z	99.8796	172.969	49.3528	70.4278	-	6.5531e-44
ENSGALG00000002110	TSTD2	thiosulfate sulfurtransferase (rhodanese)-like domain containing 2 [Source:HGNC Symbol;Acc:30087]	Z	12.5201	22.0137	7.25967	14.6079	-	2.01738e-05
ENSGALG00000002125	TMOD1	tropomodulin 1 [Source:RefSeq peptide;Acc:NP_990358]	Z	50.2706	52.9601	27.7826	49.6408	-	1.05883e-07
ENSGALG00000002187	HSD17B4	hydroxysteroid (17-beta) dehydrogenase 4 [Source:RefSeq peptide;Acc:NP_990274]	Z	8.12461	19.1939	31.1299	57.5064	-	3.95599e-45
ENSGALG00000002227		Dmx-like 1 [Source:HGNC Symbol;Acc:2937]	Z	3.88565	12.9627	8.4366	18.4138	-	0.0422
ENSGALG00000002250	DTWD2	DTW domain containing 2 [Source:RefSeq peptide;Acc:NP_001026613]	Z	5.08475	8.89578	2.79359	5.06198	-	1.21891e-11
ENSGALG00000002294	SEMA6A	sema domain, transmembrane domain (TM), and cytoplasmic domain, (semaphorin) 6A [Source:HGNC Symbol;Acc:10738]	Z	15.4184	40.457	43.9002	79.6265	-	1.35893e-07
ENSGALG00000002394		RGP1 retrograde golgi transport homolog (S. cerevisiae) [Source:HGNC Symbol;Acc:21965]	Z	7.53358	13.6592	11.4899	21.1303	-	0.00887513
ENSGALG00000002399		Uncharacterized protein [Source:UniProtKB/TrEMBL;Acc:E1C9E6]	Z	26.1578	44.469	19.997	24.32	-	1.61402e-10
ENSGALG00000002429	C18orf10	tubulin polyglutamylase complex subunit 2 [Source:HGNC Symbol;Acc:24561]	Z	13.873	32.9161	13.5006	25.4637	-	0.0104801
ENSGALG00000002777	ACAA2	acetyl-Coenzyme A acyltransferase 2 (mitochondrial 3-oxoacyl-Coenzyme A thiolase) [Source:RefSeq peptide;Acc:NP_001006571]	Z	28.6514	50.7762	45.8825	75.7124	-	0.000517733
ENSGALG00000002805	LMAN1	lectin, mannose-binding, 1 [Source:RefSeq peptide;Acc:NP_001026570]	Z	85.1599	148.759	83.0315	121.651	-	0.00126558
ENSGALG00000002948	TXNL1	thioredoxin-like 1 [Source:HGNC Symbol;Acc:12436]	Z	70.8705	127.83	52.0437	83.0358	-	4.89643e-06
ENSGALG00000003087	NARS	asparaginyl-tRNA synthetase [Source:RefSeq peptide;Acc:NP_001026571]	Z	104.429	143.009	47.2189	48.3381	-	1.00771e-50
ENSGALG00000003168	MTMR12	myotubularin related protein 12 [Source:HGNC Symbol;Acc:18191]	Z	2.45744	6.28301	10.5895	21.5004	-	7.86702e-15
ENSGALG00000003288	TARS	threonyl-tRNA synthetase [Source:RefSeq peptide;Acc:NP_001026618]	Z	49.1125	96.2716	27.7635	51.6764	-	2.08238e-18
ENSGALG00000003365	RAD1	RAD1 homolog (S. pombe) [Source:HGNC Symbol;Acc:9806]	Z	13.3997	48.3062	9.6949	16.7796	-	3.43168e-06
ENSGALG00000003373	BXDC2	BRIX [Source:RefSeq peptide;Acc:NP_001026620]	Z	148.158	238.47	52.3358	93.5069	-	6.58846e-32
ENSGALG00000003387	DNAJC21	DnaJ (Hsp40) homolog, subfamily C, member 21 [Source:HGNC Symbol;Acc:27030]	Z	14.2521	20.0119	11.9392	20.201	-	0.00871112
ENSGALG00000003446		prolactin receptor [Source:HGNC Symbol;Acc:9446]	Z	0.346459	0.0954963	11.4227	45.5235	-	2.66489e-29
ENSGALG00000003582	SLC1A3	solute carrier family 1 (glial high affinity glutamate transporter), member 3 [Source:HGNC Symbol;Acc:10941]	Z	12.0928	40.4318	32.1592	48.6547	-	0.000483502
ENSGALG00000003605	NIPBL	Uncharacterized protein [Source:UniProtKB/TrEMBL;Acc:F1NJ66]	Z	10.3805	21.9998	16.0315	32.4233	-	0.00475786
ENSGALG00000003629	CZH5orf42	Uncharacterized protein [Source:UniProtKB/TrEMBL;Acc:F1NTA0]	Z	6.85764	14.6414	5.14316	12.0799	-	0.00893527
ENSGALG00000003688	NUP155	nucleoporin 155kDa [Source:HGNC Symbol;Acc:8063]	Z	57.9362	106.239	33.6202	64.1416	-	6.19387e-20
ENSGALG00000003708	WDR70	WD repeat domain 70 [Source:RefSeq peptide;Acc:NP_001026621]	Z	22.6444	42.3894	16.38	30.742	-	3.67456e-08
ENSGALG00000004339	PDE8B	phosphodiesterase 8B [Source:HGNC Symbol;Acc:8794]	Z	1.55702	3.47054	0.815098	1.38731	-	1.02909e-07
ENSGALG00000004353	TBCA	tubulin folding cofactor A [Source:HGNC Symbol;Acc:11579]	Z	39.2805	64.8379	59.702	97.4159	-	0.00619931
ENSGALG00000004390	AP3B1	adaptor-related protein complex 3, beta 1 subunit [Source:HGNC Symbol;Acc:566]	Z	26.2956	44.2825	19.6699	34.5691	-	1.579e-07
ENSGALG00000005016	ZNF608	zinc finger protein 608 [Source:HGNC Symbol;Acc:29238]	Z	2.93704	5.72645	20.298	34.8446	-	9.50974e-54
ENSGALG00000005316	SRFBP1	serum response factor binding protein 1 [Source:HGNC Symbol;Acc:26333]	Z	46.177	85.3804	23.4471	40.3809	-	7.72669e-22
ENSGALG00000005323	DIRAS2	DIRAS family, GTP-binding RAS-like 2 [Source:HGNC Symbol;Acc:19323]	Z	8.1747	21.6184	3.6583	8.1357	-	8.97972e-11
ENSGALG00000005330	SNCAIP	synuclein, alpha interacting protein [Source:HGNC Symbol;Acc:11139]	Z	3.35037	5.92297	18.2316	29.6094	-	5.73526e-66
ENSGALG00000005337	SNX2	hypothetical protein LOC426797 [Source:RefSeq peptide;Acc:NP_001012625]	Z	37.4725	58.7386	85.2508	117.03	-	4.52885e-16
ENSGALG00000005351	PRDM6	PR domain containing 6 [Source:HGNC Symbol;Acc:9350]	Z	0.323415	0.843258	2.99919	3.52387	-	1.46442e-25
ENSGALG00000005368	CCDC100	centrosomal protein 120kDa [Source:HGNC Symbol;Acc:26690]	Z	8.25038	15.3815	6.36213	12.7187	-	0.000481648
ENSGALG00000005395		polymerase (RNA) I polypeptide E, 53kDa [Source:HGNC Symbol;Acc:17631]	Z	48.7785	95.109	28.128	47.9429	-	1.1549e-18
ENSGALG00000005441	NFIB	Nuclear factor 1 B-type [Source:UniProtKB/Swiss-Prot;Acc:P17924]	Z	0.253546	0.580217	25.9039	42.3201	-	2.11002e-247
ENSGALG00000005810	NUDT2	Uncharacterized protein [Source:UniProtKB/TrEMBL;Acc:E1C3D1]	Z	9.30793	16.6875	16.4555	32.2368	-	2.54844e-05
ENSGALG00000008174	MTAP	5'-methylthioadenosine phosphorylase [Source:RefSeq peptide;Acc:NP_001026775]	Z	13.0106	28.0911	39.024	64.9485	-	7.62714e-26
ENSGALG00000008197	PGGT1B	protein geranylgeranyltransferase type I, beta subunit [Source:HGNC Symbol;Acc:8895]	Z	18.2456	32.2159	13.3606	17.6899	-	5.22705e-09
ENSGALG00000008229	ALDH7A1	Uncharacterized protein [Source:UniProtKB/TrEMBL;Acc:E1C4W4]	Z	40.6308	79.7797	75.7056	133.666	-	2.46409e-10
ENSGALG00000008237	GRAMD3	GRAM domain containing 3 [Source:HGNC Symbol;Acc:24911]	Z	4.21868	9.05107	11.2393	18.8192	-	3.99684e-11
ENSGALG00000008887		phosphatidylinositol 3-kinase, catalytic subunit type 3 [Source:HGNC Symbol;Acc:8974]	Z	4.48432	8.67608	12.7982	22.9748	-	3.3311e-15
ENSGALG00000010147	CBWD1	COBW domain containing protein1 [Source:RefSeq peptide;Acc:NP_001026607]	Z	18.1162	31.156	12.1926	20.4219	-	7.39044e-10
ENSGALG00000010160	DMRT1	doublesex and mab-3 related transcription factor 1 [Source:HGNC Symbol;Acc:2934]	Z	4.80592	9.99825	176.067	350.51	-	1.97902e-246
ENSGALG00000010164		SWI/SNF related, matrix associated, actin dependent regulator of chromatin, subfamily a, member 2 [Source:HGNC Symbol;Acc:11098]	Z	2.18568	3.13922	39.1675	48.744	-	1.80486e-229
ENSGALG00000010178	KIAA0020	hypothetical protein LOC427350 [Source:RefSeq peptide;Acc:NP_001026608]	Z	92.6365	154.45	40.5607	55.2535	-	1.83122e-40
ENSGALG00000010688		SHC (Src homology 2 domain containing) transforming protein 3 [Source:HGNC Symbol;Acc:18181]	Z	0.725603	1.13514	1.79571	4.44066	-	4.18738e-10
ENSGALG00000012575	TLE1	transducin-like enhancer of split 1 (E(sp1) homolog, Drosophila) [Source:HGNC Symbol;Acc:11837]	Z	16.7669	25.022	55.585	70.66	-	2.79524e-35
ENSGALG00000012577	FRMD3	FERM domain containing 3 [Source:HGNC Symbol;Acc:24125]	Z	1.13503	2.09154	9.05122	23.2778	-	7.22485e-51
ENSGALG00000012583	CZH9orf103	idnK, gluconokinase homolog (E. coli) [Source:HGNC Symbol;Acc:31367]	Z	8.65538	13.3342	16.4443	29.1261	-	1.27986e-07
ENSGALG00000012585	UBQLN1	Uncharacterized protein [Source:UniProtKB/TrEMBL;Acc:E1C477]	Z	27.7317	40.0209	23.3719	37.5094	-	0.00165615
ENSGALG00000012588	KIF27	Uncharacterized protein [Source:UniProtKB/TrEMBL;Acc:E1C472]	Z	1.96185	3.93903	1.84629	2.97427	-	0.0109412
ENSGALG00000012589	CZH9orf64	chromosome 9 open reading frame 64 [Source:HGNC Symbol;Acc:28144]	Z	28.8902	47.1382	18.5917	29.8451	-	9.95732e-09
ENSGALG00000012591	HNRNPK		Z	236.526	328.742	186	307.635	-	0.000285841
ENSGALG00000012592	RMI1	RMI1, RecQ mediated genome instability 1, homolog [Source:RefSeq peptide;Acc:NP_001026783]	Z	13.411	23.4801	8.24148	15.639	-	1.27359e-08
ENSGALG00000012601	GOLM1	golgi membrane protein 1 [Source:HGNC Symbol;Acc:15451]	Z	23.0298	38.146	17.4349	28.2658	-	6.38482e-05
ENSGALG00000012610	CTSL2	Uncharacterized protein [Source:UniProtKB/TrEMBL;Acc:F1NEC8]	Z	884.857	1341.36	111.164	119.989	-	4.34826e-190
ENSGALG00000012621		excision repair cross-complementing rodent repair deficiency, complementation group 6-like 2 [Source:HGNC Symbol;Acc:26922]	Z	11.4977	21.3671	6.19806	12.7794	-	4.95463e-10
ENSGALG00000012623	CFC1B	Cryptic protein [Source:UniProtKB/Swiss-Prot;Acc:Q9I8Q3]	Z	135.069	252.043	62.3	122.779	-	2.17422e-24
ENSGALG00000013376	CAPSL	calcyphosine-like [Source:HGNC Symbol;Acc:28375]	Z	0.0519689	0.701898	0.442251	0.866085	-	0.0105365
ENSGALG00000014168		nucleolar protein family 6 (RNA-associated) [Source:HGNC Symbol;Acc:19910]	Z	44.504	88.7579	13.4586	24.3634	-	5.36147e-44
ENSGALG00000014642	CHD1	chromodomain helicase DNA binding protein 1 [Source:RefSeq peptide;Acc:NP_990272]	Z	571.033	1095.15	293.608	585.945	-	1.48011e-19
ENSGALG00000014649	MBLAC2	hypothetical protein LOC431565 [Source:RefSeq peptide;Acc:NP_001026779]	Z	0.787866	1.70724	2.35798	3.94145	-	8.04976e-10
ENSGALG00000014661	C5orf21	hypothetical protein LOC427109 [Source:RefSeq peptide;Acc:NP_001006574]	Z	9.25677	20.4974	24.811	50.2471	-	1.30628e-26
ENSGALG00000014667	ANKRD32	Uncharacterized protein [Source:UniProtKB/TrEMBL;Acc:E1C580]	Z	7.5477	22.1553	16.1835	31.3464	-	2.36628e-05
ENSGALG00000014670	KIAA0372	tetratricopeptide repeat domain 37 [Source:HGNC Symbol;Acc:23639]	Z	5.86333	11.4767	12.0946	25.8222	-	5.72109e-09
ENSGALG00000014672	ARSK	arylsulfatase family, member K [Source:RefSeq peptide;Acc:NP_001026586]	Z	2.85126	6.0524	8.02745	16.1959	-	7.98669e-17
ENSGALG00000014686		fibrillin 2 [Source:HGNC Symbol;Acc:3604]	Z	21.27	39.2079	341.914	669.83	-	7.80484e-112
ENSGALG00000014691	RNUXA	RNA U, small nuclear RNA export adaptor (phosphorylation regulated) [Source:RefSeq peptide;Acc:NP_001006575]	Z	53.8179	95.5186	31.797	53.8883	-	4.02672e-17
ENSGALG00000014697	SMAD2	Sma- and Mad-related protein 2 [Source:RefSeq peptide;Acc:NP_989892]	Z	17.4022	29.9156	29.122	48.5782	-	1.11073e-06
ENSGALG00000014709		superkiller viralicidic activity 2-like 2 (S. cerevisiae) [Source:HGNC Symbol;Acc:18734]	Z	102.174	171.371	22.2562	39.3087	-	2.99799e-86
ENSGALG00000014711	PPAP2A	phosphatidic acid phosphatase type 2A [Source:HGNC Symbol;Acc:9228]	Z	566.749	984.913	13.1643	21.1137	-	6.76283e-290
ENSGALG00000014732	ERCC8	excision repair cross-complementing rodent repair deficiency, complementation group 8 [Source:HGNC Symbol;Acc:3439]	Z	9.0058	24.0959	7.58004	18.8166	-	0.0472036
ENSGALG00000014733	NDUFAF2	NADH dehydrogenase (ubiquinone) complex I, assembly factor 2 [Source:HGNC Symbol;Acc:28086]	Z	26.0861	40.0065	23.427	40.1732	-	0.0415977
ENSGALG00000014740		importin 11 [Source:HGNC Symbol;Acc:20628]	Z	31.5116	50.5289	23.7394	40.0327	-	1.74084e-06
ENSGALG00000014745	SREK1IP1	SREK1-interacting protein 1 [Source:HGNC Symbol;Acc:26716]	Z	58.6932	99.6769	35.3969	57.008	-	7.17765e-14
ENSGALG00000014747	SDCCAG10	CWC27 spliceosome-associated protein homolog (S. cerevisiae) [Source:HGNC Symbol;Acc:10664]	Z	35.0729	68.0289	22.8407	43.4801	-	1.14445e-12
ENSGALG00000014753	CENPK	centromere protein K [Source:RefSeq peptide;Acc:NP_001038128]	Z	17.1716	31.9766	33.7886	57.0932	-	3.26883e-07
ENSGALG00000014756	PPWD1	peptidylprolyl isomerase domain and WD repeat containing 1 [Source:HGNC Symbol;Acc:28954]	Z	30.7911	59.9005	23.796	42.8581	-	2.52151e-06
ENSGALG00000014784	LOC427170	microtubule associated serine/threonine kinase family member 4 [Source:HGNC Symbol;Acc:19037]	Z	6.90625	12.0756	41.052	76.901	-	3.4885e-37
ENSGALG00000014787	SLC30A5	zinc transporter ZTL1 [Source:RefSeq peptide;Acc:NP_001026590]	Z	34.5187	51.5895	31.7156	49.1423	-	0.00659861
ENSGALG00000014788	CENPH	Centromere protein H [Source:UniProtKB/Swiss-Prot;Acc:Q90ZF9]	Z	78.0205	132.128	50.7775	84.4735	-	3.72084e-08
ENSGALG00000014798	SERINC5	serine incorporator 5 [Source:HGNC Symbol;Acc:18825]	Z	32.7681	59.2176	18.8313	58.6963	-	0.0162922
ENSGALG00000014824	PTGER4	Uncharacterized protein [Source:UniProtKB/TrEMBL;Acc:F1NB46]	Z	1.24004	2.08952	5.09903	10.5297	-	1.71262e-28
ENSGALG00000014826	TTC33	tetratricopeptide repeat domain 33 [Source:HGNC Symbol;Acc:29959]	Z	26.5553	48.8034	16.8553	31.6004	-	2.58395e-09
ENSGALG00000014835	C7	complement component 7 [Source:HGNC Symbol;Acc:1346]	Z	0.585935	0.70837	19.2154	35.3013	-	5.08789e-235
ENSGALG00000014845		phosphatidylinositol-specific phospholipase C, X domain containing 3 [Source:HGNC Symbol;Acc:31822]	Z	15.9303	40.3776	15.952	25.9358	-	0.0478645
ENSGALG00000014846	OXCT1	3-oxoacid CoA transferase 1 [Source:RefSeq peptide;Acc:NP_001006578]	Z	18.5346	41.3468	143.997	238.814	-	5.58935e-28
ENSGALG00000014851	FBXO4	F-box protein 4 [Source:HGNC Symbol;Acc:13583]	Z	1.37046	2.24979	3.6882	8.09985	-	3.14245e-17
ENSGALG00000014859		zinc finger protein 131 [Source:HGNC Symbol;Acc:12915]	Z	15.0624	30.3531	11.2372	21.4365	-	2.745e-05
ENSGALG00000014867		poly(A) binding protein interacting protein 1 [Source:HGNC Symbol;Acc:16945]	Z	18.5446	30.1776	117.577	146.833	-	9.00238e-105
ENSGALG00000014869	NNT	nicotinamide nucleotide transhydrogenase [Source:HGNC Symbol;Acc:7863]	Z	23.6244	40.21	35.9165	63.3324	-	0.00925234
ENSGALG00000014874	MRPS30,LOC768900	mitochondrial ribosomal protein S30 [Source:RefSeq peptide;Acc:NP_990270]	Z	51.7819	92.407	30.8344	56.7988	-	1.39176e-11
ENSGALG00000014875		hyperpolarization activated cyclic nucleotide-gated potassium channel 1 [Source:HGNC Symbol;Acc:4845]	Z	46.3874	83.2986	27.6934	50.6912	-	3.23328e-12
ENSGALG00000014877	EMB	embigin homolog [Source:RefSeq peptide;Acc:NP_989888]	Z	1957.5	3186.19	1122.14	1989.9	-	2.03854e-24
ENSGALG00000014880	PARP8	poly (ADP-ribose) polymerase family, member 8 [Source:HGNC Symbol;Acc:26124]	Z	7.45711	16.1807	2.75106	4.38209	-	4.3519e-18
ENSGALG00000014909	NDUFS4	Uncharacterized protein [Source:UniProtKB/TrEMBL;Acc:F1NJR0]	Z	48.4715	88.4325	83.088	135.86	-	0.00591351
ENSGALG00000014916	SPINW,SPINZ	Spindlin-Z [Source:UniProtKB/Swiss-Prot;Acc:Q90WG1]	Z	64.9163	164.007	60.8814	127.312	-	0.0333814
ENSGALG00000014939	GFM2	G elongation factor, mitochondrial 2 [Source:HGNC Symbol;Acc:29682]	Z	7.16208	14.4463	10.663	19.4243	-	0.0176876
ENSGALG00000014942	NSA2	similar to TGF beta-inducible nuclear protein 1 (L-name related LNR42) [Source:RefSeq peptide;Acc:NP_001006579]	Z	196.456	329.048	112.65	176.493	-	7.20325e-11
ENSGALG00000014956	POLK	polymerase (DNA directed) kappa [Source:RefSeq peptide;Acc:NP_989514]	Z	2.09974	5.08008	4.19305	7.64685	-	0.00760044
ENSGALG00000015002	MRPS27	mitochondrial ribosomal protein S27 [Source:HGNC Symbol;Acc:14512]	Z	45.476	80.076	31.0358	43.4939	-	6.68161e-12
ENSGALG00000015020	TMEM171	transmembrane protein 171 [Source:HGNC Symbol;Acc:27031]	Z	12.7546	22.2813	10.8834	16.9611	-	0.00201749
ENSGALG00000015024	RCL1	RNA terminal phosphate cyclase-like 1 [Source:HGNC Symbol;Acc:17687]	Z	93.6421	156.835	27.4699	38.115	-	5.02954e-80
ENSGALG00000015052		ubiquitin-like with PHD and ring finger domains 2, E3 ubiquitin protein ligase [Source:HGNC Symbol;Acc:12557]	Z	14.6419	24.8222	35.2395	45.9717	-	2.77901e-13
ENSGALG00000015090	PLIN2	adipose differentiation-related protein [Source:RefSeq peptide;Acc:NP_001026591]	Z	135.045	224.154	49.4472	110.176	-	3.34455e-48
ENSGALG00000015091	HAUS6,LOC427239	hypothetical protein LOC427238 [Source:RefSeq peptide;Acc:NP_001026592]	Z	32.7741	66.4132	22.0139	46.9971	-	7.30968e-12
ENSGALG00000015097		centlein, centrosomal protein [Source:HGNC Symbol;Acc:23432]	Z	0.815477	3.01969	3.57497	6.27546	-	2.93163e-13
ENSGALG00000015101		basonuclin 2 [Source:HGNC Symbol;Acc:30988]	Z	0.0268654	0.148101	14.9519	21.9202	-	1.06768e-240
ENSGALG00000015103		coiled-coil domain containing 171 [Source:HGNC Symbol;Acc:29828]	Z	2.66736	3.70043	6.36153	11.0612	-	1.0809e-20
ENSGALG00000015107	PIP5K1B	phosphatidylinositol-4-phosphate 5-kinase, type I, beta [Source:RefSeq peptide;Acc:NP_001026593]	Z	25.5103	59.575	131.524	287.159	-	1.0203e-33
ENSGALG00000015108	FXN	frataxin [Source:HGNC Symbol;Acc:3951]	Z	56.0099	103.668	35.4729	72.7349	-	2.28472e-05
ENSGALG00000015109	TJP2	tight junction protein 2 (zona occludens 2) [Source:RefSeq peptide;Acc:NP_990249]	Z	67.5035	104.644	30.2071	38.6228	-	2.91581e-56
ENSGALG00000015115	MAMDC2	MAM domain containing 2 [Source:HGNC Symbol;Acc:23673]	Z	3.78758	5.35191	1.17905	3.54215	-	1.025e-15
ENSGALG00000015118	SMC5,LOC770223	SMC5 protein [Source:RefSeq peptide;Acc:NP_001034424]	Z	16.2663	32.0118	12.0557	21.3071	-	1.6122e-09
ENSGALG00000015144	ZFAND5	zinc finger protein 216 [Source:RefSeq peptide;Acc:NP_001026595]	Z	24.9794	54.0991	65.081	115.536	-	1.36237e-23
ENSGALG00000015148	ANXA1	annexin A1 [Source:RefSeq peptide;Acc:NP_996789]	Z	0.814011	2.71284	90.5444	138.301	-	5.99897e-136
ENSGALG00000015154		transient receptor potential cation channel, subfamily M, member 6 [Source:HGNC Symbol;Acc:17995]	Z	0.128236	0.258028	0.826877	1.66753	-	1.28449e-26
ENSGALG00000015155	CZH9orf41	hypothetical protein LOC427256 [Source:RefSeq peptide;Acc:NP_001026596]	Z	84.5	133.901	58.3373	93.6591	-	2.3274e-09
ENSGALG00000015156	CZH9orf95	nicotinamide riboside kinase 1 [Source:HGNC Symbol;Acc:26057]	Z	9.67881	20.9699	8.68666	14.1668	-	0.00144908
ENSGALG00000015179		centrosomal protein 78kDa [Source:HGNC Symbol;Acc:25740]	Z	3.51616	5.63179	7.99844	13.4959	-	6.91948e-13
ENSGALG00000015180	PSAT1	Phosphoserine aminotransferase [Source:UniProtKB/TrEMBL;Acc:F1NTK1]	Z	10.6522	18.9858	26.19	37.5491	-	4.3396e-15
ENSGALG00000015184	TLE4	transducin-like enhancer of split 4 (E(sp1) homolog, Drosophila) [Source:RefSeq peptide;Acc:NP_989568]	Z	18.4527	24.627	40.323	60.0023	-	1.77543e-20
ENSGALG00000015208	ROR2	Uncharacterized protein [Source:UniProtKB/TrEMBL;Acc:F1NTF3]	Z	14.9797	32.1305	11.3788	16.5364	-	1.27921e-07
ENSGALG00000015210	LOC427269	hypothetical protein LOC427269 [Source:RefSeq peptide;Acc:NP_001026600]	Z	1.9618	4.33771	4.77492	8.61198	-	2.23098e-08
ENSGALG00000015216	SYK	hypothetical protein LOC427272 [Source:RefSeq peptide;Acc:NP_001026601]	Z	5.85494	13.5449	1.22456	1.87245	-	2.56244e-40
ENSGALG00000015243	TMEM157	family with sequence similarity 174, member A [Source:HGNC Symbol;Acc:24943]	Z	60.552	94.1164	39.4634	68.0784	-	1.93503e-06
ENSGALG00000015268	NUDT12	nudix (nucleoside diphosphate linked moiety X)-type motif 12 [Source:HGNC Symbol;Acc:18826]	Z	1.89735	4.21311	4.77707	9.87156	-	4.30584e-11
ENSGALG00000015284	RGMB	RGM domain family, member B [Source:HGNC Symbol;Acc:26896]	Z	2.15803	5.03055	24.5022	44.1081	-	3.11174e-55
ENSGALG00000015288	RIOK2	RIO kinase 2 [Source:RefSeq peptide;Acc:NP_001006581]	Z	48.4915	78.2533	25.3936	40.5409	-	1.61703e-18
ENSGALG00000015290	LIX1	Protein limb expression 1 [Source:UniProtKB/Swiss-Prot;Acc:Q8UVV7]	Z	0.199785	0.858556	9.83926	16.6836	-	2.31708e-107
ENSGALG00000015331	GNE	UDP-N-acetylglucosamine-2-epimerase/N-acetylmannosamine kinase [Source:RefSeq peptide;Acc:NP_001026603]	Z	14.1819	28.3931	24.6933	39.2058	-	1.40287e-05
ENSGALG00000015349	PIGG	phosphatidylinositol glycan anchor biosynthesis, class G [Source:HGNC Symbol;Acc:25985]	Z	4.16576	14.7223	20.7563	47.0291	-	5.31478e-22
ENSGALG00000015368	TMEM175	hypothetical protein LOC427293 [Source:RefSeq peptide;Acc:NP_001006582]	Z	8.01744	15.1242	17.5075	30.5966	-	2.23269e-12
ENSGALG00000015374	LOC396454	Purpurin [Source:UniProtKB/Swiss-Prot;Acc:P08938]	Z	0.842596	2.41058	2.2253	4.84215	-	1.86178e-05
ENSGALG00000015391	KCMF1	Uncharacterized protein [Source:UniProtKB/TrEMBL;Acc:F1NKH2]	Z	38.1482	71.8431	23.2275	39.1558	-	5.09137e-13
ENSGALG00000015430	NIPSNAP3A	Uncharacterized protein [Source:UniProtKB/TrEMBL;Acc:F1NU23]	Z	9.62832	18.0243	39.0051	64.2383	-	1.86978e-32
ENSGALG00000015447	TMEM38B	transmembrane protein 38B [Source:HGNC Symbol;Acc:25535]	Z	4.66525	12.6526	16.0504	27.1468	-	2.99571e-09
ENSGALG00000015548	RNF20	ring finger protein 20 [Source:RefSeq peptide;Acc:NP_001026605]	Z	41.0767	76.4961	39.7359	68.5443	-	0.0177358
ENSGALG00000015551	GRIN3A	glutamate receptor, ionotropic, N-methyl-D-aspartate 3A [Source:HGNC Symbol;Acc:16767]	Z	48.3781	82.2413	80.6719	109.623	-	0.00161034
ENSGALG00000015577	LOC427316	family with sequence similarity 151, member B [Source:HGNC Symbol;Acc:33716]	Z	6.12885	12.2845	20.5036	38.5934	-	1.90356e-18
ENSGALG00000015589	LOC427318	Uncharacterized protein [Source:UniProtKB/TrEMBL;Acc:E1C1F8]	Z	17.2992	35.3723	12.7438	22.9797	-	2.42356e-08
ENSGALG00000015598		Ras protein-specific guanine nucleotide-releasing factor 2 [Source:HGNC Symbol;Acc:9876]	Z	0.39207	0.980856	0.291801	0.617014	-	0.00932036
ENSGALG00000015616		acyl-CoA thioesterase 12 [Source:HGNC Symbol;Acc:24436]	Z	1.24336	4.46708	0.744308	1.20788	-	1.85783e-06
ENSGALG00000015620		X-ray repair complementing defective repair in Chinese hamster cells 4 [Source:HGNC Symbol;Acc:12831]	Z	4.59332	9.09476	8.76681	15.3768	-	0.00291122
ENSGALG00000015663		hydroxysteroid dehydrogenase like 2 [Source:HGNC Symbol;Acc:18572]	Z	54.3227	94.1652	99.7003	163.295	-	1.59821e-06
ENSGALG00000015677		sushi domain containing 1 [Source:HGNC Symbol;Acc:25413]	Z	1.58243	4.97741	5.00895	8.78254	-	2.67063e-11
ENSGALG00000015691		structural maintenance of chromosomes 2 [Source:HGNC Symbol;Acc:14011]	Z	83.6973	148.132	69.6701	140.507	-	0.000996741
ENSGALG00000016438	MELK	maternal embryonic leucine zipper kinase [Source:RefSeq peptide;Acc:NP_001026680]	Z	36.4188	60.9121	26.9629	42.2733	-	2.65712e-09
ENSGALG00000017510	TUSC1	tumor suppressor candidate 1 [Source:HGNC Symbol;Acc:31010]	Z	13.1937	18.423	25.5717	53.3877	-	1.48227e-09
ENSGALG00000017558	LOC768709	Uncharacterized protein [Source:UniProtKB/TrEMBL;Acc:F1NG43]	Z	23.0449	43.4299	18.8205	32.737	-	0.00345948
ENSGALG00000018479		Uncharacterized protein [Source:UniProtKB/TrEMBL;Acc:E1BTQ7]	Z	29.1571	9.16633	163.909	0.165722	3.90828e-28	1.56663e-07
ENSGALG00000020523		topoisomerase I binding, arginine/serine-rich, E3 ubiquitin protein ligase [Source:HGNC Symbol;Acc:21653]	Z	12.8272	21.3872	11.2736	18.7711	-	0.0119503
ENSGALG00000020528	CZH9orf80	hypothetical protein LOC427331 [Source:RefSeq peptide;Acc:NP_001006585]	Z	44.6169	84.5257	75.0175	107.458	-	0.0225514
ENSGALG00000020531	ATG10	autophagy related 10 [Source:HGNC Symbol;Acc:20315]	Z	5.64803	11.4795	17.1632	27.3939	-	7.00171e-13
ENSGALG00000020534	LOC425215	hypothetical protein LOC425215 [Source:RefSeq peptide;Acc:NP_001026504]	Z	36.5937	66.5447	16.9226	29.519	-	9.79654e-24
ENSGALG00000020538	MFSD7	major facilitator superfamily domain containing 7 [Source:HGNC Symbol;Acc:26177]	Z	4.1567	9.30267	2.81477	5.41583	-	0.000163288
ENSGALG00000020557		lysine (K)-specific demethylase 4C [Source:HGNC Symbol;Acc:17071]	Z	0.938144	1.73652	6.196	9.13683	-	1.16022e-45
ENSGALG00000020561		Uncharacterized protein [Source:UniProtKB/TrEMBL;Acc:F1NCT5]	Z	1.44036	3.14451	19.1197	40.8508	-	1.57079e-44
ENSGALG00000020567		Uncharacterized protein [Source:UniProtKB/TrEMBL;Acc:F1NCS5]	Z	6.43115	13.299	3.10128	5.98978	-	1.48272e-10
ENSGALG00000020569	DIMT1L	DIM1 dimethyladenosine transferase 1 homolog (S. cerevisiae) [Source:HGNC Symbol;Acc:30217]	Z	37.7294	64.3406	12.3889	22.905	-	5.1952e-26
ENSGALG00000021163	LOC427470	Uncharacterized protein [Source:UniProtKB/TrEMBL;Acc:E1BSG9]	Z	2.24773	4.92068	28.1623	71.1111	-	1.72751e-32
ENSGALG00000021843		AU RNA binding protein/enoyl-CoA hydratase [Source:HGNC Symbol;Acc:890]	Z	2.33781	4.3087	23.5646	30.9765	-	7.7646e-62
ENSGALG00000023042	CCDC112	coiled-coil domain containing 112 [Source:HGNC Symbol;Acc:28599]	Z	1.45147	3.31756	6.17977	10.6682	-	9.01786e-21
ENSGALG00000023059		xeroderma pigmentosum, complementation group A [Source:HGNC Symbol;Acc:12814]	Z	58.0452	124.552	21.854	36.8514	-	6.5386e-20
ENSGALG00000023061	HEMGN	hemogen [Source:HGNC Symbol;Acc:17509]	Z	3.74534	2.5039	5.35124	12.9451	-	8.2137e-07
ENSGALG00000023089	SSBP2	single-stranded DNA binding protein 2 [Source:HGNC Symbol;Acc:15831]	Z	31.1201	81.9643	18.2534	36.5807	-	4.31418e-09
ENSGALG00000023123		Uncharacterized protein [Source:UniProtKB/TrEMBL;Acc:F1N944]	Z	0.732	2.58932	8.00906	15.2282	-	2.11236e-37
ENSGALG00000023161	CHSY3	Uncharacterized protein [Source:UniProtKB/TrEMBL;Acc:E1BZL6]	Z	0.0939945	0.263792	4.24958	8.74099	-	3.63242e-84
ENSGALG00000023286		Uncharacterized protein [Source:UniProtKB/TrEMBL;Acc:F1NXU5]	Z	46.5263	91.4668	31.0614	60.7041	-	2.20119e-08
ENSGALG00000023324		Uncharacterized protein [Source:UniProtKB/TrEMBL;Acc:E1BX98]	Z	30.917	12.5564	137.217	0.470931	1.17096e-19	4.30322e-06
ENSGALG00000023329		Uncharacterized protein [Source:UniProtKB/TrEMBL;Acc:F1P5R1]	Z	107.635	177.816	38.723	58.0306	-	2.37394e-38
ENSGALG00000023361	PTCD2	pentatricopeptide repeat domain 2 [Source:HGNC Symbol;Acc:25734]	Z	18.3467	33.846	17.4815	27.1052	-	0.0123517
ENSGALG00000023443	CZH5orf43	UPF0542 protein C5orf43 homolog [Source:UniProtKB/Swiss-Prot;Acc:Q5F409]	Z	47.5752	72.5826	38.5699	48.6045	-	1.33734e-08
ENSGALG00000024457		Uncharacterized protein [Source:UniProtKB/TrEMBL;Acc:F1NQX3]	Z	0.877146	3.55989	5.71416	9.2893	-	3.64665e-09
ENSGALG00000025225		gga-mir-1583 [Source:miRBase;Acc:MI0007309]	Z	9.21652	15.5318	2.50188	9.16585	-	7.44727e-05
