# Supplementary material for: RNA sequencing reveals sexually dimorphic gene expression before gonadal differentiation in chicken and allows comprehensive annotation of the W-chromosome
Source: Genome Biol. 2013 Mar 25;14(3):R26. doi: 10.1186/gb-2013-14-3-r26 (PMC4053838; doi:10.1186/gb-2013-14-3-r26)
Supplement: Additional file 5 — Table S2. Genes previously implicated in sexual reproduction or gonadogenesis in a variety of models. [file gb-2013-14-3-r26-S5.XLSX]

## Sheet: Sheet1
Symbol	Ensembl gene ID	Description
ACVR1	ENSGALG00000012551	activin A receptor, type I
ACVR2A	ENSGALG00000012444	activin A receptor, type IIA
ACVR2B	ENSGALG00000006158	activin A receptor, type IIB
ADAMTS12	ENSGALG00000003295	ADAM metallopeptidase with thrombospondin type 1 motif, 12
ADAMTSL1	ENSGALG00000015095	ADAMTS-like 1
AMH	ENSGALG00000000827	anti-Mullerian hormone
AQP1	ENSGALG00000005209	aquaporin 1 (Colton blood group)
AR	ENSGALG00000004596	androgen receptor
ATRX	ENSGALG00000007843	alpha thalassemia/mental retardation syndrome X-linked
BARX1	ENSGALG00000005131	BARX homeobox 1
BMP15	ENSGALG00000004742	bone morphogenetic protein 15
BMP2	ENSGALG00000008830	bone morphogenetic protein 2
BMP3	ENSGALG00000010898	bone morphogenetic protein 3
BMP4	ENSGALG00000012429	bone morphogenetic protein 4
BMP5	ENSGALG00000016293	bone morphogenetic protein 5
BMP7	ENSGALG00000007668	bone morphogenetic protein 7
BMPR1A	ENSGALG00000002003	bone morphogenetic protein receptor, type IA
BMPR1B	ENSGALG00000012216	bone morphogenetic protein receptor, type IB
BMPR2	ENSGALG00000008459	bone morphogenetic protein receptor, type II (serine/threonine kinase)
CBLN4	ENSGALG00000007772	cerebellin 4 precursor
CBX2	ENSGALG00000023338	chromobox homolog 2
CFC1	ENSGALG00000012623	cripto, FRL-1, cryptic family 1
CGNRH-R	ENSGALG00000021020	gonadotropin-releasing hormone receptor
CITED2	ENSGALG00000013818	Cbp/p300-interacting transactivator, with Glu/Asp-rich carboxy-terminal domain, 2
CLDN11	ENSGALG00000009355	claudin 11 (oligodendrocyte transmembrane protein)
CYP11A1	ENSGALG00000001417	cytochrome P450, family 11, subfamily A, polypeptide 1
CYP17A1	ENSGALG00000008121	cytochrome P450, family 17, subfamily A, polypeptide 1
CYP19A1	ENSGALG00000013294	cytochrome P450, family 19, subfamily A, polypeptide 1
DAZL	ENSGALG00000011243	deleted in azoospermia-like
DDX4	ENSGALG00000014713	DEAD (Asp-Glu-Ala-Asp) box polypeptide 4
DMRT1	ENSGALG00000010160	doublesex and mab-3 related transcription factor 1
DMRT3	ENSGALG00000010161	doublesex and mab-3 related transcription factor 3
EEF1A1	ENSGALG00000015917	eukaryotic translation elongation factor 1 alpha 1
EGFR	ENSGALG00000012363	epidermal growth factor receptor (erythroblastic leukemia viral (v-erb-b) oncogene homolog, avian)
EGR1	ENSGALG00000007669	early growth response 1
EMB	ENSGALG00000014877	embigin homolog (mouse)
EMX2	ENSGALG00000009302	empty spiracles homeobox 2
ESR1	ENSGALG00000012973	estrogen receptor 1
ESR2	ENSGALG00000011801	estrogen receptor 2 (ER beta)
F2R	ENSGALG00000014983	coagulation factor II (thrombin) receptor
FANCG	ENSGALG00000002009	fanconi anemia, complementation group G
FGF10	ENSGALG00000014872	fibroblast growth factor 10
FGF18	ENSGALG00000002203	fibroblast growth factor 18
FGF9	ENSGALG00000017124	fibroblast growth factor 9 (glia-activating factor)
FOXL2	ENSGALG00000021009	forkhead box L2
FOXO1A	ENSGALG00000017034	forkhead box O1
FOXO3	ENSGALG00000015297	forkhead box O3
FOXO4	ENSGALG00000005658	forkhead box O4
FRZB	ENSGALG00000002763	frizzled-related protein
FSHB	ENSGALG00000012140	follicle stimulating hormone, beta polypeptide
FSHR	ENSGALG00000009100	follicle stimulating hormone receptor
FST	ENSGALG00000014908	follistatin
FSTL1	ENSGALG00000014970	follistatin-like 1
GAL	ENSGALG00000007047	galanin prepropeptide
GATA2	ENSGALG00000005909	GATA binding protein 2
GATA4	ENSGALG00000016662	GATA binding protein 4
GATA4	ENSGALG00000016662	GATA binding protein 4
GATA5	ENSGALG00000005352	GATA binding protein 5
GATA6	ENSGALG00000014976	GATA binding protein 6
GDF2	ENSGALG00000005981	growth differentiation factor 2
GDF9	ENSGALG00000007091	growth differentiation factor 9
GDNF	ENSGALG00000003716	glial cell derived neurotrophic factor
GHR	ENSGALG00000014855	growth hormone receptor
GJA1	ENSGALG00000014873	gap junction protein, alpha 1, 43kDa
GJB1	ENSGALG00000005541	gap junction protein, beta 1, 32kDa
GNRH1	ENSGALG00000000277	gonadotropin-releasing hormone 1 (luteinizing-releasing hormone)
GREM1	ENSGALG00000009724	gremlin 1, cysteine knot superfamily, homolog (Xenopus laevis)
HOXA7	ENSGALG00000011061	homeobox A7
HOXA9	ENSGALG00000019640	homeobox A9
HSBP1	ENSGALG00000005500	heat shock factor binding protein 1
HSD17B4	ENSGALG00000002187	hydroxysteroid (17-beta) dehydrogenase 4
HSD3B1	ENSGALG00000014764	hydroxy-delta-5-steroid dehydrogenase, 3 beta- and steroid delta-isomerase 1
HSP70	ENSGALG00000011715	heat shock protein 70
IFT74	ENSGALG00000001801	Êintraflagellar transport 74 homologÊ
IGF1	ENSGALG00000012755	insulin-like growth factor 1 (somatomedin C)
IGF2	ENSGALG00000006555	insulin-like growth factor 2 (somatomedin A)
IGF2R	ENSGALG00000011621	insulin-like growth factor 2 receptor
IGFBP1	ENSGALG00000012437	insulin-like growth factor binding protein 1
INHA	ENSGALG00000011234	inhibin, alpha
INHBA	ENSGALG00000012327	inhibin, beta A
JAK1	ENSGALG00000011031	Janus kinase 1 (a protein tyrosine kinase)
KIT	ENSGALG00000013925	v-kit Hardy-Zuckerman 4 feline sarcoma viral oncogene homolog
LHCGR	ENSGALG00000009095	luteinizing hormone/choriogonadotropin receptor
LHX9	ENSGALG00000002223	LIM homeobox 9
MAP3K4	ENSGALG00000020003	mitogen-activated protein kinase kinase kinase 4
NGFB	ENSGALG00000002556	nerve growth factor, beta polypeptide
NOG	ENSGALG00000003114	noggin
NOTCH1	ENSGALG00000002375	Notch homolog 1, translocation-associated (Drosophila)
NR0B1	ENSGALG00000016287	nuclear receptor subfamily 0, group B, member 1
NR5A1	ENSGALG00000001080	nuclear receptor subfamily 5, group A, member 1
NR5A2	ENSGALG00000002182	nuclear receptor subfamily 5, group A, member 2
NTF3	ENSGALG00000017270	neurotrophin 3
PAX2	ENSGALG00000005689	paired box 2
PAX2	ENSGALG00000005689	paired box 2
PAX5	ENSGALG00000016431	paired box 5
PDGFRA	ENSGALG00000013929	platelet-derived growth factor receptor, alpha polypeptide
PGR	ENSGALG00000017195	progesterone receptor
PITX2	ENSGALG00000012086	paired-like homeodomain 2
PTCH1	ENSGALG00000012620	patched 1
RNH1	ENSGALG00000006904	ribonuclease/angiogenin inhibitor 1
RSPO1	ENSGALG00000001946	R-spondin 1
SLIT1	ENSGALG00000007622	slit homolog 1 (Drosophila)
SMAD1	ENSGALG00000009977	SMAD family member 1
SMAD6	ENSGALG00000007865	SMAD family member 6
SMAD7	ENSGALG00000018639	SMAD family member 7
SOX9	ENSGALG00000004386	SRY (sex determining region Y)-box 9
SST	ENSGALG00000007361	somatostatin
STAR	ENSGALG00000003242	steroidogenic acute regulator
TGFBR1	ENSGALG00000012617	transforming growth factor, beta receptor I
TGFBR2	ENSGALG00000011442	transforming growth factor, beta receptor II (70/80kDa)
TGFBR3	ENSGALG00000006038	transforming growth factor, beta receptor III
TIMP3	ENSGALG00000012568	TIMP metallopeptidase inhibitor 3 (Sorsby fundus dystrophy, pseudoinflammatory)
TSKU	ENSGALG00000000761	tsukushin
VNN1	ENSGALG00000013992	vanin 1
VNN1	ENSGALG00000013993	vanin 1
WHSC1	ENSGALG00000015705	Wolf-Hirschhorn syndrome candidate 1
WNT4	ENSGALG00000004790	wingless-type MMTV integration site family, member 4
WT1	ENSGALG00000012115	Wilms tumor 1
