# Supplementary material for: RNA sequencing reveals sexually dimorphic gene expression before gonadal differentiation in chicken and allows comprehensive annotation of the W-chromosome
Source: Genome Biol. 2013 Mar 25;14(3):R26. doi: 10.1186/gb-2013-14-3-r26 (PMC4053838; doi:10.1186/gb-2013-14-3-r26)
Supplement: Additional file 6 — Table S3. Ensembl Identifiers for W-linked genes and their Z gametologues. [file gb-2013-14-3-r26-S6.XLSX]

## Sheet: Sheet1
Gene	Ensembl ID (Galgal 2.1)
ATP5A1-W	ENSGALG00000001756
BTF3-W	ENSGALG00000000395
C18ORF25-W	ENSGALG00000001585
CHD1-W	ENSGALG00000015278
FAF	ENSGALG00000022667 ENSGALG00000022680 ENSGALG00000022682 ENSGALG00000022684 ENSGALG00000022689 ENSGALG00000022691 ENSGALG00000018691
GOLPH3-W	ENSGALG00000004349 ENSGALG00000018586
HINT-W	ENSGALG00000022674 ENSGALG00000022679 ENSGALG00000022672 ENSGALG00000022673 ENSGALG00000022671 ENSGALG00000022675 ENSGALG00000022668 ENSGALG00000022665 ENSGALG00000022666 ENSGALG00000022664 ENSGALG00000022402 ENSGALG00000022688 ENSGALG00000022669 ENSGALG00000022687 ENSGALG00000022686 ENSGALG00000022683 ENSGALG00000022681 ENSGALG00000022685 ENSGALG00000022670 ENSGALG00000022690 ENSGALG00000017619 …
HNRPK-W	ENSGALG00000014366
KCMF1-W	ENSGALG00000014441
MIER3-W	ENSGALG00000014584 ENSGALG00000000140
NEDD4-like-W
NIPBL-W/SCC2-W	ENSGALG00000022678 ENSGALG00000014715 ENSGALG00000013312 ENSGALG00000021294
RASA1-W	ENSGALG00000022611
RPL17-W	ENSGALG00000022174
SMAD2-W	ENSGALG00000010056 ENSGALG00000014184
SMAD7-W	(NM_001159663.1)
SPIN-W	ENSGALG00000014641
ST8SIA3-W	ENSGALG00000022039
SUB1-W
TXN-like1-W
UBAP2-W	ENSGALG00000005785
UBE2R2-W
VCP-like-W	ENSGALG00000000386
ZFR-W	ENSGALG00000014545
ZNF532-W	ENSGALG00000014003 ENSGALG00000007067
ZSWIM6-W	ENSGALG00000000250
Mir-7b-W	ENSGALG00000021951
SNORD58-W 1	ENSGALG00000025039
SNORD58-W 2	ENSGALG00000024925
SNORD121A-W 1	ENSGALG00000025624
SNORD121A-W 2	ENSGALG00000025611
