# Supplementary material for: RNA sequencing reveals sexually dimorphic gene expression before gonadal differentiation in chicken and allows comprehensive annotation of the W-chromosome
Source: Genome Biol. 2013 Mar 25;14(3):R26. doi: 10.1186/gb-2013-14-3-r26 (PMC4053838; doi:10.1186/gb-2013-14-3-r26)
Supplement: Additional file 7 — W gene de-novo assembly sequences (fasta file). [file gb-2013-14-3-r26-S7.FA]

>UBAP2-W
AGGAGGCGGAGCTCCAGTCAAGTGAGAGGGGAAGAGGCTGGCTTCTTTCGCTCTGCTTATTTGGTGTTGGGATTTTCTATTTTGTACATACATTGTTTTGTATATACTGTATATGATGACTTCGGTGGGCGGTGAACGTACCCGGGGCACTCGGGACAAAATGCAAACTTCAACCATGCAGCCAATACAACAACAGAAACAAGTAATACAGGCAACAGCAGAACAGATTCGTCTTGCTCAGATGATCTATGATAAGAACGACGCAGATTTTGAAGATAAAGTGAAACAACTTATTGAAGTGACGGGGAAAAACCAGGATGAGTGCATAGTGGCACTACATGATTGTAATGGGGATGTGAACAGAGCAATCAACATACTGCTAGAAGGAAGTTCAGACACGACTTCTTGGGAGACTGTAGGGGGAAAGAAGAAAAGCCTTGGAAAGGAAAGTTCAGAAAACAAAGAGCACAGAGAAAAACGAGGAGACAGAGAAGTGATTCGTGGGCGGGGAAGTTCCAACAGACGGGGAAGAGGAGGCAGCCATGGCCGAGAGTTTAAAGCTGAAGAGAATGGAGTGGACAGATCTTCAGATCGTGGGAAACATGGCCGTGGGAGAGGATTTGGACGTGGCAGAGGCAGAGGAGCAGAGAGGTTTTCCGCCCAAGGCATGGGGACATTTAACCCTGCAGACTATGTGGACTCTTCTGCCAATGACTTTGGGACAAAATCAGAGATTTGGGAGATTGGTCAGAATGATGCAGATGATGGCACGGGAGCATGGAAAAATTCAGTAGAAGAATGGACAGCAGAAGACTGGAATGAAGATCTTTCTGAAACTAAAGTCTTCACTGCTTCCTCTGTTCCAACTGAGAATCATGTGATTCCTGAGCAAAGCATTGATTTGGTAGCATTGCTTCAAAAGACTGTGACCTCCACTCAAGAGACAGAAGGCAACTCGTTTGAAGCTCCTCAGCAGAAGATCTTTGGCCAAGCCCTAGTCTTCACAAATACTCAGCACAGCACTCAGATGGTATCAGGAACTGGCAGTTCCAGTGCTGTAAACTCCTGTTCTTCTCAGAGTCTGTCTGCAGTTCTTTCTTCTGGCTTTGGAGAACTTGGATCCTCTAAATTGGCAAACTCTACTGGATCCCAAATTTTGGAACAACTAAAATCGCCAGATCTGGGTCAGTTTGCCTCTCAACAAAACAATAGTAACTCTACCAATGCTACCATAACTGCCACATCGTCTTGGGGTCTAAAACCACCCATTACTCAGTCCTCAGTCCTCAGTCAGTTTGACTTTAAATCCCAGCCTGAACCATCCCCAGTTCTGAGCCAGCTGACTCAACGACAGCAACAAAAAATGCAGGCTGTACCCGTTCCTCCACCTGGACTGGAGTCCTTCTCCTCCCAGGTAAACCTCCAAGAGCCCTCACCAGTAGACACCTCTACAGCTATCAGCAAAATGCTACAGCTTCCCAGTATATCTTTGGAAAACCAGACAGTGACTGCCCATCAAACCCAGCAGAAACAGATAAAACAACCAAAACGGAGGATAACTCCAGCATCCAAGATTCCTGCCTCTGCTGTGGAGATGCCTGGAGCAGCTGATATGGCAGGGTTAAATGTTCAGTTTGGAGCTCTGGAGTTTGGATCAGAGCCTGCGCTATCAGAGTTCAGATCAAGCAGTGAGAATACCAGCCAGATGACTAACAATACCTTGTACTCAAAATCTGTAAATGATCCTTTGAATACCTCTTTGCCAATATCCAGTACGGTACAAGAGTCCACATTCACAACCTCTTCCAGTCTGTCCTGCTCATCCCAGAACACTAGCCCAGTAACAACTTCCTATGACCAGACTTCTGTGCATGGTAGGATATCATACCAAAGCTCCATGGCTCCATCTGAACCAACACCTGTTGCAGTTACGAATGGACACAGTGGTGTTAGAACACAGGCAACTCTTGACACTACTTCTTCAGTTCCAGCATCTAAGACAGAACCTTCTCCCTCACTGCCTTCTGCTGGTTCTCTGCCTAGCGTGGTACCCACCACCACTTCACTTCTGCCTTCAGCATTGCAGCACATAGCAACATTGCCCAGCTTGCCTCAGTCCAGTGAATTGGCCAGCAGCTCACTTACCCAGTTAAGCAGCTCCCTTTCCAATCATCAGAACAGTCTCTCCCCTGCCTCAGCTGCCACAGTGTTGTCTTCAAGCACATCACATGCACACACTAGTGTTGAGAACACAACTTCACTCCAGCCCTCAACAACCTTTTCAACTGCTTCAACCTCAGCCACTAGCACCACCTCTTCAGTTGTCAGCATATCAAGCAGTATGAACACTACAAACAGCCTTGGCCTGAGTGTTACCAGTGTGTCTATACCAGCTGCTACTGCACGAGCAGCTCCCTTAGTGTCTTCAGGCAAAGCTCCTCCAAACTTGCCCCAGGGTGTACCACCCTTGTTGCATAATCAGTATATTGTGGGACCTGGAGGACTTCTGCCTGCCTACCCAATTTATGGTTATGATGATCTCCAGATGCTTCAATCCAGGCTGCCAATGGATTACTATGGAATTACATTCCCCACTCCTGCAACCTTGACAGGCAGAGATGGGAGCCTTGCTAACAACCCATACTCAGGTGATGTAACAAAATTTGGCCGTGGGGATTGTACCTCCCCTGCTCCTGCTACCACTCTAGCCCAGCCACAGCAGAACCAGACACAGACTCACCATACGACTCAGCAGCCCTTCCTCAACCCAACCCTGCCACCGGGGTACAGCTACACTGGGTTACCTTACTATGCTGGGATGCCAGGCATACCTAGTGCATTCCAGTATGGGCCAACCATGTTTGTACCTCCAGCATCTGCTAAACAGCATCCCGGAGTCAATTTGAACACTGCCTCGACTCCTTTCCAGCAAGCAAGTGGCTATGGGCAGCATGGCTATGGAGCAGGCTATGATGACTTAACGCAGGGAACGGCAGCTGGAGATTACAGCAAAGGAGGCTACAGTGGGTCATCTCAAGCACAAAACAAATCTGCTGGCACTGGACCTGGGAAAGGTGTTTCTGTAACCTCAAGTAACACAGGTGTGCCTGATATCAGTGGCTCAGTCTATAACAAGACTCAGACGTTTGACAAGCAGGGATTCCATGCTGGCACACCACCTCCTTTCAGCATGCCCTCTGCTCTTGGATCTACTGGGCCTCTGAACCCTGGTGCTGCCCCAGGTTATGCTCCAGCTCCTTTTCTCCATATCCTGCCTGCACATCAGCAGCCTCATTCACAGATGCTGCATCATCACCTTCAGCAAGATGGGCAGGGTGGATCCAGCCAGCGCAACCAGCCCAGCACCATGCAGCAAAAGTCTCAGGCTACCAAAACTGCCTATGGCACTTCTCCATACTGGACTAACTAAATCTGGGGAAAAAAAAAAAAAAAAAAAAAAAAAGCTGAAGCCCAAGCTCATTCCTGAAATTAGTAGAAGTAACTGCTCAGCCAACTGTCTGTGTGGGGAGAACTGTAGCCAGCCAGCCATCCTCTGTGTGACTTGCCTGCTTCCTCTTTGAGTTGCTGTTGTATGTAACATATTTATGTATGTATTTGTAAATGTAACAGAGCCTAAATGTGGTTTTCTGCATCTCAGAGCCTGTTTTATTTTCTTTGTAGGAAGACTAATTATTCACTTCCTGTATACACCTGGGCCTCCTTCCTTGTTTTTCAAGCTTTATGGGCTTTATAACTGTGCCATTTTTATTGGAGCTATTTATTTAGTGCAATTCTAAATTCAGACAAATATGGAGGCGTGGCTCCTAAAAAAGAATCAAGATGTATCCTGTTTGTTTGATTTCTGCCCCCACCCCCCAGTATAGCTGTTATTTTGCTGTGGAAGATGAACTCAGGGGCAGTTAGGTCACCTCTTTATTTTTTAATTTTTAAATAAATAATCAAAAAAAACTTCTTTTGCTTTGGTTTTGGTTTTGTTTCTTAAGCAAGAGACTTTGGATGGCTCAATGGGTCCTGGACCCTCCTTTGCATCATGAAAGGCAAAAACTATGTAGCACTGTCTTAAAACTATAAGCTATTTCTTGTATCCTTTTTGGCCTGAGCCACCCTGCCCAGGATTGACAGAGTGACTGGATGAAAACTTCACCTGTTCTTTCCCCTTTTTTAAAACAAAGACCAGAGAAGCAACTCCTGGTACTGTTGTTATGTACCAGTGCAGTGAATGTTTTAGGAGTTTCATTTCTTTTTAGCCCTTCCTCTTACCTAATAA
>UBE2R2-W
AGCGGGTGCCGTCACAAAAGGAACTGGTGGCGACGGCAGTTGTTGTCAGCGTGGGGAGGGGCCTCTGTGACGGCGGCGGTGGCGGCGTTGCCGCCATGGCACAGCAGCAGATGAGCAGCTCGCAGAAAGCGCTCATGCTGGAGCTGAAGTCGCTGCAGGAGGAGCCGGTGGAGGGTTTCCGTATCACGCTGGTTGATGAGTCTGATCTCTACAACTGGGAGGTAGCGATTTTCGGGCCCCCCAACACTCTCTATGAGGGCGGCTACTTCAAGGCTCACATTAAATTTCCTATTGACTACCCATATTCACCACCTACCTTCAGATTTCTAACCAAAATGTGGCACCCCAACATTTATGAGAATGGAGATGTGTGTATTTCCATTCTTCATCCACCTGTAGATGACCCACAAAGTGGAGAGCTGCCATCTGAGAGGTGGAACCCTACCCAAAATGTCAGGACTATCTTACTGAGCGTAATCTCTTTGCTTAATGAGCCCAACACGTTCTCTCCTGCCAATGTGGATGCATCAGTCATGTTCAGAAAATGGAGGGACAGTAAAGGAAAAGACAAGGAGTATGCTGAAATCATAAGGAAACAGGTTTTGGCTACCAAAGCTGAGGCAGAAAAGGATGGCGTGAAGGTCCCCACTACGCTGGCAGAGTACTGCATCAAAACTAAAGTGCCTTCCAATGACAACAGTTCAGATTTGCTTTATGACGACTTGTATGATGATGACATTGATGATGAAGATGAGGAAGAAGAGGATGCTGATTGTTATGATGATGATGATTCTGGCAATGAGGAGTCGTGACCTGCTCTCTATGCTGTTGTACTGCCCTGCAACTCAGGCCAGAAGGGAGCAGCAGTAACCTAGCAGCAGTCCAGCAAAAAAGTGTGTTGAGGGGGAAGGGATCAAAAAACTTTTGTCTCCTGCTGTCTCCTGTTGTATGGATCTGTTTGCTCCTTTTTTATGGACTTTTTAGAGCCTCTCCACAGAATGCCTGAATTCTTGCATTCTTAATCCTTTCATCACTGTATTATTTCTTTTTAAAAAAAAGAAACTCCTTTTCACTTCATGAAACACTCACAGCGAAACAGATTTGCTTGTGTTTAGATTCTTGAATTAAATACAGTCTTGCATTGAGATGTTTAATGTATTTAAAGCTGGAACAAACCCAGTGGGTGCTGGGTTTTTGAGGAGCTCAAATGCTGCTTTGTGTGGATTTTTTCTTCCCTAGTAAATGCAAATTGCCGAGGTTTAGCTGCTCTGTTTACGATAATAGCATGTGTACATTCATTTACCTTTGTGGTGATAGCTTGTTTTTTTTGTTTTGTTTTCTTTTTAAGGTGTGGGGTAGAGTGTGTAAAGCTACTGTGTGTTAAACTGATGGGATGTTACTGAAAGGTACAGTATTCCTTTTTTAGCCTGCTCAAGATAGGAAATAGCTGGCCCTTGGAGCACCGGAGGGCACAATTAGCTTTGTCTCTGAAAAATGCTTGTCCTATGAACCCTCTACTAAACACTTAAAACTTCATACCTGTACAACCCTAGGTTGCTATTTATTTATTTTTCCCAGGCTGTAAGGATTAGAAAATAAAACATCTCGTTTACCCATGCTGCTGTGACCTGCTGCCTCTCTCTGGAGGGAGAGCAGACATGCATCTCACTGCTGTGATGGCTGTTTTCTGTGGCCAGCTTTTATCCCGACCTTGCTTTTGGCAAGGATCTCTCTGATGGCTTCCTACCCCCATTCTAACTAGCAGCCAAGCTTCCTGCAGCCTGAATCCAGTGCTGCCCTGAGCCTTTTTTACTCTTACTTGTGTACATCATGTATGGGTAAGTGCAACTGTACTATATGTGGTCTCTGTGGGGCAGGCAGAAGTCAGAGCTCCCTTTGGTAATGCCTGCCCTGGACCTGGGATGGCTGCATGTGTAGTGGGCTTTCCCCTACCTTGCTGGCAGCCCCTGGGAATACCAGTGGCGGGGTTTATCAGACTTCTCAACAGCATGCCTCAGCTGGTGCCCTTGCATGTTTTTGGGACCTATTGGTGGAGCTCACAGCTCTCCCTTGGGCAGGGCCATCCTGTATGTATTCTTCTGCAAAACCCTCTTTCTCAGCACCCTGACCCTTTCATGATGTGGTGTTCAAGACTGGCTGTGGTGCAGTGGCCTGAATTCACTTTTGGAATGGTATCTTGATTGGCAAATGTCCTGCCTTTGTCTGCTGAGCCCTGTAACAGTGTATTGCCCCTGAGGGCTGAGACCTTCCCCTCTCATTCCTTATAGAGGAGGCTGCCCTGATGAGAATGACTGCCTTTGGTGTGTGTGACCTGCTTCATCTGTCTCATAGTTCTCAATGGTACAGAACCAACTGCAGTGTGGTAGTGGGAGCAAGCTTTGTCCTACAGTGAGGCTCCAGGGCCTGTGGATATGTCCCTGGAACAGATGCAGAGGGGAGGAAGGCTGGCAATGCTACATGTGCAGCAACCTGTACTAGAGGTAGCAAGGTTAATGTTTGCAAAACAATGCACTGATCAGTGCCTGGGTGGTCTTGCAGCTACTGGGGAAGTGGGCACTGTGACAGTTTCCATGGTGATGTGCAGGCTGAAGACAGCACTGGTGGTGGCACCTTATCCCTGCGGTCTGACCTGCTTCTGTAGTATCCAATTGGGCTGTTAGTGCAGTTTCTGCTCATCTTCCCCTCCTGCCAGCAAGGTGAACAGTGTGGTGTAGTGCTGGATGTGCTGCTTGGCTGAGTTTGAGGTGAGGATACTGCACCTTTCAGATCTCCCTTGTACTTTTGCCTGCATTCACTATATATTTTCAAGCTTGATGTTGTAAGATTATCACGATTCTTCTATTACCTTTTTAAAGGACGAAAAAAAACCAAACATTTTGAGAGCTCCTACAATTACCCAAAATAATTTCTCTTCCCCCTTCTCTCTCATTCCTTGTTGACTTGCTTTTTTTTATAATTTCATACTTCCGTTTGTTTTTGAAACTGTTTAAGAGATGAAAGAAACATGTTTATCTGATCTGTGTATTCTCAGTCCATGTTAGCACTTATATTTGCAACTGCGATCCCCCTTCAAATGTGGTTTCCAACGATTCTGAAATGAGGGGATAAACTAGATTTCTTTCTTGCTGAAACCCCAGCTGTTTTCCTTTTTTCTTCAGAATAATTTTCCAGAAAGCATTAACTGATGCATTTTTATGTTGTATTCCTCATCAGTAGTAATATTATTGTCTTTTTTGCACATCTGTCTACTAATAAAAAATGTGAAATAAGTAGTCCTGTACTGTTAGGTCTCTCTTAATTGAGCTGTTTTATGTGCATGTGTCGCAGTTTCAATGCTACGACAGGGCAAGGGAGCCCCTTTCTCACCTTAAAGGGACAAGGAAAGAAAAATGACCCAATTAAGATAAG
>RASA1-W
AATAGATGCATGCAAGTCTGATACAATCATAAATTCACTGAATTAAAATTATTTACTGTCATAGACATCTTATAAAAGCACTGTGATTTATATGGATGGATATAGTTACTGTAGGAAGAATTATTTAGACCAATTCAGTTACACATTAAAGACCCATTCTTTAAATTCTCTTTCAGCAACATTCCAGCAAGAGAAACAGCATAGTATAAAAAGTGTACAGCAAAGATTGTTTTTATCATGACCATCAAATTCTACAAACTGTAAATAGAATGTCAAGTGGTTGAAACGGTCAAAGTCATCATAATTGTAACCAGGCAGAAATTACAATAAGAAATGTAATCCAATTATACATTGTTTTCAGTTGTGTATTCTTTTCCAACAAGACGGAAAAGCTTTGACAATTGGACATGCTGAAAGTAATTTTCTAATTTCAAGACAGTCACAGCATTTTCTTTGCAGAAGGTAAACTGTACATCAAGATTCATTGTACTTAAGAGCTGGTTCCAAGAGGAAAAGTGCAACTGTTCTGCACAGATAGCTTAAAAAGCTGCTAGTTACAGTGATTCACTAAAATAACCTTTGCTTTCCGGTTGTATAGTTCACACATCACTGGGAATTTGACAGGGTGTTCTATTTTTGGCAAGAGCCAAAAAAACCAAGGCGATACTGGTGTGAGCTGCCGTGCTAGACATGCTGGATCCATGCAGAATTCAGGTTGCTACATGATGTTATTAGACACCGAATACTGATTTTGTTTTTGTTGAAGCAGTTCTGTAATAGCCAACAGCTTCTTAAGAACATGCTGCATTACACCTCGCTCGTTACTGAGTGTCCGAAGTTCATCTGAATGTGCAACACACATCTCATGCAAGGCTGCCAGATAACGAGATAAGTCAGTTCTAGAATGCTCCGTAGTGTCTGGAAGCTCAGGAACATTCCCAAGTTCATCTAAGAACATGATCATGCGATGTTTGTTACTCTTGATGAATGGATTTACCCCTTCCATATATGGCTCCTTAGCTCCAAATTCAACCAGATTTGCTAAATTCTGCACAGACTTGGCAACCAGCGTCAGCGTTCTTGCAGCAGTAGGGGAAGGGGAATCTGAGATGATATTAAACATCCTTGGATTCAGTATAGCAGGACAAATCAGTCGAAGAAAAACAAAGCCACTAACAACTCTTGTTCTCATTGTGGTATTAGTTGGCCACTTGTTTTGAACAGACTTCTGCAAACATCCGTAAATATATCTCAACGTCGGTGGCAGTATCTCTGCAGCCATGAATATTTTCTCCACCAATTCTGAAAGTATACTGAGTAGATGTGCCAAATTAGTGTTTACATCTTCATTTTTTTCTAATTTTGAGGGATTTAACTCACAGGACTGCTTGCTCTCCATTATCTTTAATATACAGTCTTTCAGTGCATGGTGAACAAAATGCGTTGCTGTTGCTTTCATGTACTGCTCCATAAGTGTACTTGCTAAAGTGGTGGCACGAAACAAAGTAGTAGCTTCAGCTTCCATACTTATTTCCTTGTCATTTAGTGACCGTAACAATAGAGACTCGAGCTTTTCATGAAGAAAAATCTTCAATAAAATGCCAGCTAAGAGTGTTCTATCCTGTCCACAAACATGTGATAAAGCATAGACTACATGAAGCTCTTTCTGAAGTATGATCTCTTTAAACTCACTATACTCCTCTTCTGGCATGATCTTCTCCATAGAATATCGTGCTCGAACACGCAAAGATCCAGGCTCAATACCCTTTAGTGGTATATAGGAACTGAGTTGAAACCACTCATCTGTTGCATGTCCTTTCTGTAATCGGCTTAATTGGCAACGCATAAACAATATATCTGGATCTTTACTTTTCTTTGTTTTGTTACTAAGACTTATCTCAAATCTATTAATATCACACGAAAGATCATCAAAGACAAATTCTTCTGACCATACAGGGTTCTGCCCTTCCCTGGTATGTGTTTTTGCAACCTGGACACTGTTCAGGTATATGTTACAATACGGATTAGTAAAATGTTTTACTGGGAGCGTATGAGCTTCTTCTACATGCAAAATAAGACTGTTGACCTGACGTAGACGTTTATTTGATGTCCCTGGACAGTTTTTTCTTAAACTGCAAAACATCTGCAGAGCTTTCATCCAATCCTGTGTTTGTTCTGGAGTTTCTCCTGCAAAGTAAAAGATGTAATGCTCTTCACTGAAGTGCTGAACTACTATCTGAAAACAGTTTGGCCTGCCAAATAAACTGTCATGTACTCCATAGACTGAACACACACTAAGATCTATTAGTCCTTTAGGTTTTGTGGCTCGTTTTTCACTTTCAAAATAAATAAGCTGAGAATCATTTCCCTCCAATATAAAATACAAGTTCTTCCATCTCTTCCCTTTGCTTTTTTTTAGAAGATAACCTTTTTTGACAATATTTTTATAAAAACCATCCTTTGTTTTGTGACGAATTGTATTGTAGATTTCTTTTCCGTCCACTGTATTATTAAGCACTTGTTCTTGATGCTGCATTGGAATAGGATCTTTAAGGTAATAACCTTCAACAATCTGTTCTTTCTTATAATGTTCAATGATCTCAGCAATACTGTTATAATATCTACCTCCCATCATAAACTGATTGTTTGAAGTTGGGCATATTTTAAAACGTTGAATATTCTCACTGGTCCGAAAATAAAGTGAATAATCACCAGGTGTATTATCTGAAGGTCTTACAAGAAAACTGCACACCTGACCAGCTGTCATCAGCAAATTGTAAGCTTCTTGTTTGGAGATCTTCCCATGGAACCATATTTTGCCTTCATGGGGATCTTCTTCTCTTCCAACTTCTTCTACCAGGTCTTCTACAATAAGACCTTGTTCATCTGTCCGTAGGTTTGTAACCCACATCCAGCCATCTTCCAATTCATTATGGACAATAAACATGTCTCCTTTAAGGAAACTTATTTCATCAGTTTCTGGCACTTTGGTGTATGGTAGAATTGCTCGAACTCTCCTTCTATCCTCCACAGGCTCTGGAGGTGCTACTGGAAAGAATAGTTTTTCCCCCTTCAGCAAACAAGACACATGACTGTAATAACCAATTAGGTCTGAGAGCGAAGCAAAGCGACGTCCACCAATGTAATAGTCCCCACACATGGCAATAATCCTAAAATGATTGACATTTGTTTTACTGAGGAATGAAAGCACAAATGAACCTGGTCTCCGATCACTCTCTCGAATAAGGTAAGTTCCAGATTTCCCTGCTTGCCAAAGACGTTCTTCAGCAATTGCTCTGTCGAGTTTTCCATGATACCATTGGTTCGTTGGGGGAGCGTTGAGCGGGATAGCCACCTCCTCCTCTTCGTACTCCGGCCCATCCAGTGAGTCGTTTTCCTCCACAGTCCTCAGCACCCCCGCCAAGGAAGGTGGCTGTGGCGGCAGCAGAGAGAAAGTGACGGTACCAGGCTCAGGAAATGTCCCTCCGGTTACCTTCAGTCCTTGTCCAGTCGTCACGGCACCGCTGCTTCCAGACGCCAGAGGAGTAGGCCCTGAGCTGAGCTCCAGAAGCTCAAGGGTCGAGCACAAAGCCGGACCGCCAGCACCTGGGTTGTCCCCACCAGAGCCCACCAGGAAGTGGCCCTGCGACCCCAGTTCCTTGCTCCGACATAGGACGGAGTAGCGCCCCAGCTCAACTCCGCCGAAGGCTCCCACCATCCTGGCAGAGGTAACCGAAACCTCCTCCTCACGCTCGGCCGCCATCATGCTGAGCCTCGCCCCGTTCTAACCTCCTCCCCCCCCGCCACCGAAGAGGTGGTGACAAAGAATCTCAGACTTCCTCCCACGTCTCTGGGGAACAGAGCCAAGAGGAGGGAGCCAGAAAGCGCGCATGACGGT
>SMAD2-W
GGGGGGTGTTCGATCTAACTCTGGGGCTACACAACACCATCCGAAAACAAATCGCATGTTTGAGAGCGGTGTCCCGATACTTCTTGAGTTCCAGTAGCTCGGGCCCGTGCCCGCCGCCCTCTGGGGAGGTACCTTTCTCTTACACCCTTCTGGCCTTCCCTATAGCTCATATACGGGAGAAGTTGTGTTGTGATACAGCAGCCCCGGGATTGGACAGGAATATCTAACTGTGTGCTGAGCATTCTGTCTGGTGGAAGTCATGTCATCCATATTGCCATTCACTCCACCGGTTGTGAAGAGACTTCTTGGGTGGAAAAAGACCGCTGGTGTCTCTGGAGGGGCTGGTGGTGGTGAGCAGAATGGACAGGAGGAGAAGTGGTGTGAAAAAGCAGTGAAAAGCTTGGTCAAGAAGCTAAAGAAAACAGGACAGCTGGATGAGCTTGAGAAGGCCATTACCACTCAGAACTGCAATACAAAGTGTGTGACAATACCAAGCACTTGCTCTGAAATTTGGGGACTGAGTACACCAAACACGATAGATCAGTGGGAAACATCAGGCCTTTACAGCTTCTCTGAACAAACCAGATCTCTTGATGGCCGACTACAGGTATCGCATCGTAAAGGACTACCACATGTCATCTACTGTCGTCTGTGGCGCTGGCCAGATCTTCACAGCCACCATGAACTTAAAGCAATCGAAAACTGCGAATATGCTTTTAATCTTAAGAAGGATGAAGTATGTGTAAACCCATACCACTACCAGAGAGTGGAGACACCAGTCTTGCCTCCTGTACTAGTGCCACGGCACACTGAGATTCTAACAGAACTTCCTCCTCTTGATGACTACACCCATTCCATTCCTGAAAACACTAACTTCCCAGCTGGAATTGAACCACAGAGCAATTACATACCAGAAACACCACCTCCAGGATATATCAGTGAAGATGGAGAAACAAGTGACCAGCAGTTGAACCAAAGCATGGATACAGGATCTCCAGCAGAGCTGTCTCCCAGTACTCTCTCCCCAGTTAATCACAGCCTGGACTTGCAGCCAGTCACTTATTCGGAACCCGCATTTTGGTGTTCAATAGCATATTATGAGTTGAATCAAAGAGTGGGAGAAACCTTCCATGCATCACAGCCTTCCCTGACTGTAGATGGCTTCACAGATCCATCCAATTCAGAACGGTTTTGTCTAGGTCTGCTTTCCAATGTCAACAGAAATGCAACAGTGGAAATGACAAGGCGACACATAGGAAGGGGAGTGCGTCTCTATTACATCGGTGGAGAAGTTTTTGCCGAGTGTCTTAGTGATAGCGCAATTTTTGTTCAGAGCCCCAACTGTAATCAAAGATATGGCTGGCATCCAGCAACTGTCTGCAAAATCCCACCAGGATGCAACCTAAAAATCTTTAATAACCAAGAATTTGCTGCTCTTCTGGCTCAGTCTGTGAATCAGGGTTTTGAAGCAGTTTATCAGCTTACCAGAATGTGTACCATAAGGATGAGTTTTGTTAAAGGATGGGGAGCGGAGTACAGGCGGCAAACAGTAACAAGCACTCCTTGCTGGATTGAACTTCATCTGAATGGACCTCTACAATGGTTGGACAAAGTATTGACTCAGATGGGCTCCCCTTCAGTACGCTGCTCCAGCATGTCGTAGAACTCCTTCCTCCGCTACCAGTGGGCTAAATACCAAGGCCCATCAACAGACTTCATAGAACAGCTCATCTGTCATATTATTTGTGTGTGGTCCCCATGAACTGTTTACTGTACAAAAAGGTGTTTTTTTTTTTTTTACAAAAAAAAAAAACCAACAACAAAACAGCACTTGAGGTCTCATCAATTAAAGCACCTTGTGGATTCTGTTTTCTATACTCCAATACTAGATGAGAATTTAACATATAGAAATATCTTTTTCAGAAAGAAGAAGGGGCAGTTCTAAAGTTTCTTGATGATGTTTTTATTGGGCATATAATTGAGTGTCCTAATGGTTTATCATTAACATGAATAGCTAAGTATATATACAGGTTATGTGTCATGATCTCAGATACTGCAGTATTGTGCTCTTCTACATTTTAATTCCCGTAAATAGATGTTTGGTTTGTTTTTTTGATTAGGGCAAATCTCTCATCAAATTCCAAGACTCGACTCCTTTATTCTTTTATATTTTTATATAAGCAGATTTTCAAGTTGTCCTAAACATAAAAATAAGACTTTCGTTTAAAAAAATAAAACCTTAACTTTTTGCTTCTGCCTTAAAGAAAAAGAGAATCCCTCCGTTGTAAGGGAAAGAAATGTCTGAGATTTATCTGAAATCTCAAGACAATTTATATATGCTTAATGGGGCCTAAAAGGAATCCATATACTGTAAATTTTGAGTATCCTTCACACTAGGAGTCTACTTTTCCCTACCCATCTGAGCTGATGCATCTGTTGCCAGCAATATTGCTGTCAGTCATCTATTTGGGACTTTTTTGTGCCTTGGATCACTGAAATCACTGTTTTTCTCATGGAATGAGAATTGACCATAGCATTGGATACTGGATTAAATACAGAAGGTTATTGGCTTACCCCTTACACCTTCATGCTTTCATTAAACAGACATCACTAAAAATCTTGGTTTTAGCTTTTGGAGCCAAATGTTGAAAAATCCTTTCCCAAGGTAAACTAGAATCTTTTGCATAGGTTTTAAATAGGTTTTAAATAAACTTCTTAACATATTTCAGTAACAGAACTTAAATCTCTGATCTGAGTGGCTTTGTACAGCTTACTGACATACCAGATTGTACGCATTCATTATGTCATAATGGGCCTTGTTATTAAAAGTAGTTGCTTCTGCAAAACTACTAGGATAGTGGTTGCTGAGTTATGACCAGCAAAAAAAGGACTTTGAGGTTCTTCACCACAGTGCATGTTATTGTGAACTCTTGGACACTACAGCTGCACCATATCTGTAGAATATATTTCAGAATATTTTTAATAAGTCTGTGTTGGGGAAGGGTTGAGAAACTGTATAGAAGGGTTATTCTGACTTGAAAAATATACGTCTTACTAACATTCTTGTGATCTACCTGTCATTCTTCTGTTATCGTGGCAGTAGCAGGATTGCATTTGTATTTTCTCATTGTTACACCCATTACACTAGCAATATACTTTGTAAGTACAGCTAGTGATTACTTAGCTTGGTGAACAAAATGTGGTCAGTGTTACAGCTTTTAATCAGTTGACTGAATTGAGGATAGTCATGGATATTTTTATGCTGTAATGACTAGGGCATAGAAGCAATACCAAAAAATCAAGCCTTGAAGAAGTGGGCCAGCTGCCTTTTCAAAGTTGGCAAAGCAGTTAACAGATTGTGCTAGTTTTGCCAGCAGATTAATGTATTGGTAGAACTTGTGAACATAAGAAATAAGCTTCATGTGTGTTGCGTTTGCCTAATATGTGAATACACTAATAAAAGTTTTAATTCTCACATT
>ST8SIA3-W
CTCTGGTACTGAGGTCAGGATGACAGACCTGTAGTTCCCCAGATCCTCCTTACAACCCTTCTTGTAGATGGGAGTCACATTGGAAAGCCTTCAGTCTTCTGGGACCTCTCCACATGACCAGGAACACTGATAGATGATGGAAAGCGGCTTGGCTATCACCTTCGCCAGTTCCCTCAGCACTCTTGGATGGATTTCATCTGGCCCCATGGACTTGTGGCAGTCCAGGTGGAATAGTAGGTCTCTGACTGTTTCCTCCTAGGTTTATTCTGCTCTCCATCCAAGACTTCCAGGTCAGGGGGTAGAGTACGTTAAAGTTTCTGTGGGATTTATGGGGCAGTTTAATTGCAGCTAGGGCTCTTTGGGTAGCATCCTGTTTTTACACAATAAGGGATCTCTGAGTGGGTTTGGCATCACCCAGAAGCAGGCTGTGGCACAGGAAAATGCCCCATGGAAGCACCCAGACCCTCCAACCATGGAGACACCATGGGACTGGGGACACCATAATGCACTTGAATGCCATTCCCCATTGCCCATTGGCTATTGCCCATGGCAAGGAGTGGGAATGTTGATGAGAAGAGGTCTGCAGCTCATGCCAGACTGTGAAGAGAAATGGGGGTGCCAAACTCCCATGCTCACCCTCAGACTGTGTCACTGCAGGGACTCTGGGGCTGGCAGGGGGCATTGTGTGACACCCCAGGACCATCGTGGGGAGGCAACTCAAAGCTGTTGGGAGGGAACATGGGCCCGGGGAGGGCACACCGGGGGACATCACCAGGGCTGTCGGGTGTTCGAAGTGCCTAATGGGGGAGACGGGGGAGGCACGCCGGCGCGGCCGGGGCCGTCTGGGCAGAGACCCGTGGGGGGGCGGCTGCCGACTGCCATGCCAACGCGCCGGCGCTTGATACCTCCATTTTCTCACCGGCTGCCAGCAGTTCCGGCACCGTCTCCGTCCCCGCTGCCTCCTCGCCCTCCGCCCCTGCATGCAGCCCCGCGGCAGCCCCGCCGCACACGCCCAGCCGCGGGGCCGCCTCCTGTCATGAGGAATTGCAAGATGGTGCGGGTGGCCAGCGTGCTGGGGCTGGTGATGGTCAGCATCGCTCTGCTCATCCTCTCCTTCATCAGCTACATCTCGCTCAAGAAGGACAACATCATCGGCGCGCCTCGCGCCGCCAGCCCGAGGGGGCCCCGCATGTACATGTTCCACGCGGGATTCAGGTCCCAGTTCGCGCTGAAGTTCCTGGACCCCTCGTTCGTTCCCATTACGAACTTGCTGGGCCACGAGTTGCAGGACAAGCCCTCCAAGTGGGTGTTCAACCGGACAGCATTCACACAGCAGAAGCAAGAAATCCTTCAGCACGTTGATGTCATAAAAAATTTTTCTTTGACCAAGAATAGTGTCCGGATTGGACAGCTGATGCATTATGATTATTCCAGCCATAAGTATGTTTTTTCTATAAGCAATAACTTCAGATCGCTGCTTCCAGATGTGTCACCAATCCTGAATAAGCATTACAACGTTTGCGCTGTGGTTGGAAACAGTGGAATCTTGACTGGAAGTCAGTGTGGGCAAGAAATAGATAAATCTGATTTTGTTTTTCGCTGCAATTTTGCTCCAACTGAGGCATTCCAAAAAGATGTTGGAAGGAAAATCAATCTCACAACCTTCAACCCCAGCATCCTGGAAAAGTATTACAACAATCTTTTGACCATTCAGGATCGCAACAACTTCTTTTTAAGTTTAAAAAAGCTTGATGGAGCCATTATTTGGATTCCAGCTTTCTTCTTCCACACATCAGCAACAGTCACAAGAACACTGGTTGACTTCTTTGTTGAGCATCGAGGCCAACTAAAGGTCCAATTGGCATGGCCAGGAAATATAATGCAGCATGTTAACAGATACTGGAAAAACAAACACTTGTCACCCAAGCGGCTGAGCACAGGTATTCTCATGTATACCCTTGCTTCTGCCATTTGTGAAGAAATTCACTTGTATGGATTCTGGCCCTTTGGGTTTGACCCCAACACAAGGGAGGACCTCCCATATCACTACTATGACAAGAAAGGAACCAAGTTTACAACCAAGTGGCAGGAGTCCCACCAGCTGCCTGCAGAGTTCCAGCTCCTCTATAGGATGCATGGTGAAGGACTGGCCAAACTGACCTTGTTGCATTGTGCCTAAGAACCTAAATCTTGAAGTCCCAAATGATGGTCTAAAATGTGCCCAAATATGAGTTAAACATTCTTCAGATACAATTCTAAAAGAAATATATATATACTCACCCTGATATATTTTCCATAATATAAAGATGCTTTTTAATCACCCTTGTCACCGTTCATCAAAGGGTTTAAGCATATTTAGCAATGCAGAAGCATTTATCAAATTCTGTGGATGCTATTCATGCAGCAGCACAGCAAAGGTGAAATATTTTGCTTTTATACATACGCTATGAAATCTGTTTTAACATCTTTTCATATTTCAGCATTCCACTAAATGCCTCTAAACATCTTAATTTGATTGTTCCTTTCAGATTAGAACTAGAATTATGCTTTTTCACATATGTTGCTATGAGAAGTTCAGCATATGTAGACTTACCTTGGCCAATTGAAAAAGCCACCCCAAAACCCCAGTTAATTGTCACTTACAAGTTCCTCAGTGTGGAACCCCACTTCCACTGCTTGCATATTTTTGTATTTATTGAATTTTACATTTAATAACAATATGGAGAAGGTCAAAATATGGCTTGTACCTGGCTTCCTCATCCCCCCCCAACAGCCCCACTGGCACCAGGTCAGGGGGGAGATGGAGTGAGGCCAGGGCAGCCCAATTTCTGAGAAATGGCCTTGAGAGGGAAGCGAGCACAGTGGAAATGCAGAGAGTAGGAGATGTGATTCCCAGAGTCTCCTTTAACATTGCTAAGTCCCCAGTCAGACAACTGAATTAGCAGTCTCATGTTCCAGTCAAGAACAGATATTTGGGGAGATGCAGCTTTCTAAGTACCTTTGATGGTCAGATGGTCAGACTGGTTGCAAAAAAAGATAAATCTTAGGGTCACTTGTATTTGAAAATCTTGGCCATGATGCCTCAGGATAAAAGAGTCTGTAAAACAACTTTTTCTTATTAAAACAAGTATGCTTCAAAGTATTTTAACATTTAAATACTATTCTGTATGATGCTGAGAACTGACTATACACTGGAAGAAGATGCAAAAGGCAATTTAAAATCATACCTTAAAAGTGCACATTTTACTGCACAGCACCCACACTTTGGGGGAAAAGTGACTGCATCTGGCACACAACCAAATTGGGCATACTCCAGCAGGGAGGAAACTTCACCCCTCTGCACTGGCTATGAATACTGAGAGTTTTAAAGCCATTTTGAAAATGCCCCATTCTTCCCTATTTTAATTATGCAGTATTTTCTGGCTTTTACTTTGGCAATGGGCATTTGGAGCTGTGAAGGGGCTCAGATGGCCTCTGGCACCACCAGCCTGGTGCCCACGACTTCAGATGTGCTTGTGCAGGAGGCTGATGGCTGCAAAGTTCCTTTCCCAAGGCACAATCCAATATCAGCCCTTGGGCACTGCTAACTTGCCTCACTGCCTGCTCTCGTCACTGCTCATACAACAGAGCATGACTTGTAGCAAGCATCCTTAAGGAGACATCGCTGTGAAGCAACACTAGTGCTATGCTGTGCGGTGCAGTGTGATTTATTACTAATATTGCCATTTATTATTTGTGTTGTAGCAGCAGCAGGGCAGGGAGCACCCATCTCTGCCAGACACTGTTCCCTGGGTGCTGGAACACACCCAAAAGCAGATAAACAGAAATTGCAGAGGGAAGGAAGGGTTCTGCACCAGTTGTTAATGACGTACAGTGATTAGTTATTTCCAGTGCAATTTGTCATTGAGCTGCACTGTAGATACATGCTGGCTAATCCCCAGATCACTTTGCAGTTCATGGTGGTGTGCAGCCAGGATCCCTGGGGACAGAGGAGCCACAGACTGCAATATGGTGTGGGGCCCTGCTTAATGGCAGGTGTCTTAATTAAGAGGCAAGCTATCAATTTCCTGTAGAGGAGTGATCATTTCTATTCAGAAAATTAAATAAATATGAATAATTCTTCTGTCCATTCAAAATGACTACTCTAGAGTACCCATATTGGAAGATAATCAGTAAAAATTATAAGCTGAAATCAAAAACCTAAATTGCCCCAAGCAATTATTTAATTTTTCATATTTTTAAAAAATATAAGCACCTTTCCTAATTGCAATGAATCTAGGAAGGTTGTCCACTTGTGGATCTCTGTTCTTCTGATGGTGCCATCCCCAGCTGTTGCTTCTTGGGGGGTTGGACTAGATTATCTCCTTCCAACCCCTACAGTTCTGTGATTCTCATGGCCATGCTGTTGAGGTCAATGAAGTTGTGTGGACTCCAGCATGCATGGCTGCACCACTGAGTGTGCCTACATTGTTGAGAACACCACAACAGGAAGCTCTTACATGCACAGGCTTCCCTTCACCTCTTTGACTTGGGCAAATGGGGCACTCCCAGTTGTGGTGCAAGGCCCAAGGCAGAGGCTCCTGGGGTGGTCTTGGGGCTCTGCCCCCTGGACAGAGGGATCAGTGCCAGTCCCAAGGAATGGCCATTGCCACCGAGTTGTGCAGAGTGTGGAGAAGGAAGCATGGAAATGGCTGCAAATATTTGGAAATGAGAACACAGAAAAATTATTGACAAAGGGCCATATTATATCATTGATTTTTAAGCAAAACTCCCTATTGATTTTCCAGAACCACAATTACCATTTCAGAATCACTGATTTTAATGAGGAGTTCTGCCCCAAAGTCAGTGGTGCAATACAGCCCAAAGTAAATTGCTTCTTAGTATCAATATTTTTTGTTGGAGCTGTTGTGGTGTGTAAAACCATATTTTAAATGTACATCCTTTGTTTCTGCCTGTTTTCCTAGATCTCTCTGAATTCTGCTTTTCTTTGGAGACTGAAGGGGAAGGGCAGCTGTGCTGGCTGAGCTGGACTTCTGTCCCAAGCCCTGCTCTCAGGCTAGGTTCTATGCAGACCCCCATGTTAGGGTCTCAGTGTAGTGCCTGAGGCCACTGGCTTTACCTGGTGTCCCTCAGCCTCAAGGTACCGTCCAGGTTGTGTTGATGGAGGTGAGGTGACAGCACCTGTGTCCAGGAGGAAATGGGGGGTTGGCTTGTGTCTTCAGAGAGGCAATGAACCAAAGGTGCAGACAAAAAAAGGAATAAGAAACAGAGGCTCCTTGAACAAGCATCTTTTCAGGGCAGAAAATAAGTGTTTTGGTTAAAATAGCAAGCATGCTTCTGCCCGGCAAGCCTGACTCCCTGCTCCTGGATCTGCCAGCTGCAGCCTTTGTGTCCAGGACAGCAAATCCTCTCTGCATCCATTAGCATGTTAGCTAGACTCTTCCTTCCCCTTTGCTTGATCCTCAACCTTCCCTTCACTGTCTATCTAAATGAATTCCTGATGGTTCAGGGAAAATATTCACTATTATTTCTAGATATGTCTAGACAAAAAAATATAACTAAATGAAAGCACACATAATGCAACATGATCAGTTCTTGCAAGTACAAAACCTTTCAGCTTACAGTGTCAGGAGAAGCTCTATGGAAAGGGCTCCTGGTGGCAGCCACGAGGTGATGGCACTGCAGGAACATGGGGATGGCCCACAATGGAGTTGAGGATAGAGTGGTGATGGTGCTGGGACAGAGCCATCAAGTGGGGAATGGAAGGAAGAGGTGTATATGGAATAGGTGTGTTACCTTTCCTTCTCTTTACATCCTTGTTTTGTGTTTTAGCTACTTGCATCTTTTCAGTGAATGGTAGTAGGATACACTAAAAAATATATATATTTTGGCTACCTGTTTGAATTGTGGAGTATACCAAAAGGCAAGTATTTGTGAAATATAGCTAACTGTGAATGGAGGTTGCAAAAAAAAAAGCATTTAGAAAACAGGTTTTCTGTAAATGAATGTGTCTTTATTCTAATGTCTATACAGTTCAACGCCTGATGGAGTTGTTTTAAATAAAAAGATAAATATTAAGAATATGGCCATAATTGTAATAAAAGGTTAATTATTTAATGGCCATACTGAAAGCATTATTTATTTTTAAATGGCTGATGTTGACAAAGGGCCAGGGTACAGTCTCAGGTGAATGGCATGCAAGGTTGCACATGTTGTGAAATGTGTCACAAGCAGAACTACTGCTTGGTCCTGATCCCCTGAAGTCTCTGTTGGCCTCAGAGCAACCAGGATGGGGCCTGCTTTGTACCAGAGGAGTGGTTGTGGCCTGCACAGTGCGTGGTGCATGTAAATACGTCATCACATTTGTGAGTTAAGGAGCCTGGTTCTTGTAATGGGGTGCCATATCCACATCATGGCCATCACTTGTGGAGAAAAATGTGATAACTCATTTTGAATCTTTCAGCAATGTTATTGTTTGGTGTGAATGTGCCTGCAACATTGACTCGTGCCAAAACACAATATTGAATGCATTGTTTTTAAAGAAAATGTTTTATTGTGCATTGAAAGTCTGT
>KCMF1-W
CCCCGAGGGAGGGAGCTACAGTGAAGCAAGCTGAGGCTGTCGGAACAGACTCCTCTTTGCCTTCTTTCTCATTTCAATTGTTTATTTGCTTCACGACAGGGGCTCAGTGTGTAAGGAGGGAGGGACCTAAGCTGGAGCGACGCCTGAACAGTCCGGTGGAAGCCTGGGGATAGGCCTGGGCTGCAGCCTCGAAACTAGGATGTCCCGACATGAAGGTGTCAGCTGTGATGCATGTTTAAAAGGAAATTTTCGAGGTCGCAGATACAAGTGTTTAATCTGCTATGATTACGATTTGTGTGCAACTTGTTATGAAAGTGGTGCAACAACAACGAGGCATACAACTGACCATCCAATGCAGTGCATACTAACAAGAGTAGATTTTGATTTGTATTATGGTGGAGAAGCTTTCTCTGTAGAGCAGCCACAATCCTTTACTTGTCCTTATTGTGGAAAGATGGGTTATACAGAAACATCTCTTCAAGAACACGTTGCTTCTGAACATGCAGAAACATCAACAGAGGTGATTTGTCCAATATGTGCAGCATTACCTGGAGGGGATCCTAATCATGTCACAGATGACTTTGCAGCTCATCTTACACTGGAACACAGAGCTCCTAGAGATTTAGATGAATCTAGTGGTGTCCGACACGTACGTAGAATGTTTCACCCAGGCCGGGGTTTGGGAGGCCCCCGTGCACGTAGATCAAACATGCACTTTACTAGCAGTTCCACTGGTGGGCTTTCATCTTCTCAGAGTTCATATTCTACAAGCAATAGAGAAACCATGGATCCTATAGCTGAACTTTTATCTCAGTTATCAGGCGTGAGACGTTCTGCAGGGCAGCTCAACTCTTCTGGCCCTTCTGCTTCTCAGTTACAGCAGTTGCAGATGCAACTGCAGTTGGAGCGACAGCATGCGCAAGCAGCAAGACAACAACTGGAGACTGCACGCAATGCAACTAGACGCACTAACACAAGCAGCATCCCCACCACTCTTACACAATCTATAGTAGCAACCAATTCATCTAACACAGAAAACAATCAGCAGACTACGCACAATTCCCAGTTTCTTCTTACAAGGTTGAATGACCCTAAGATGTCAGAAGCAGAGCGTCAGTCAAAGGAAAGTGAACAGGCAGACCGTAGCTTATTTGTTCAAGAGCTTCTACTGTCCACTTTGATGCAGGAAGAAAGTTCCTCTTCAGATGAGGATGAGCGGGGAGAGTTTGCTGATTTTGGTGCTATGGGATGTGTAGATATTATGCCACTAGATGTTGCTTTAGAAAATCTAAATTTAAAAGAGAATAATAAAGGAAATGAGCCTCTTCCGCCTCCTCTTTGATGGCATCTCACTTTGCAGACAATGTCCTCTGTGCTGTATTTGCCAATGAAAGTGGACAACAACTATCTTGGGTTTGTTTTGGTGATTGTTATTTCAAGTCTGTCACTCTTGTTACGTTGTGTACATTCAAAAGAAGAGCGAAAAGATATATATGATAATCATTTCCACTTAACCAATTTTTACTATTAGCAGGTAAATATAGGTTGCAGTGCAGAGAGAAAAGCTCTGTGTCCTGTAGCTTGACATGCAAAAAGCTCTCCTAATACTCCGCATTCAAATGGAAGGGGGGAAAATGAAAAATCTCTAATGAAGCTGCTGTGTGTATTTATGAATATTAATGAATAAAAATTGCTTGAATGGTTTACCTTAACTACTGCATGATGTTTTTTGAAATGTGCATGAGTTTTAGTGACCTTATCATTTAAAACAATTAAAACATACAAGGAGTAAAGCTATAAAACCCCAACGCTTTCCCATTATTCAAAGATAATGTGACAGAAAAGATTAATGCTTACTAGCAGTTTGTGGCCATGAAATAGCCTTTGAGTAACATATGACCAATGACCTTTCTATATTCTCTCCCAGTGTATTAATGCAAACTCAGCAGTGGGTTGTGTTGTTATTTCCAGGGTGTGATGATTTGCTATATTGTAACCAATATGTTGCCCTGTTAGACATCATAACCATGTAGAATTCAATTTTATATACATATGTAGGAAACAAAAAAACAAGAGCCACTACTGGGAATCTACCACAAAGGGCTTCTG
>ZSWIM6-W
CCCTCCCCGCACTTTCATCAACCAAACCGCTCACGAACCAACATCATCAGTTTCTTTTTGCCTTTATAGATTTGTTTTAGGTTGTTAATAAACTGTGTAAACTGGATCTGTCCATCATGAGACATTAAGAAGGTCTCTCGGGCCTTGCTGAGGAATTCTATAAACTCACCATAGTGTCGAGGGCTGATGTGAGTGAGACGCGAATGAGTTGTATTAATGTAGGCTCCAATTGTGGCATCCAAGAGTTGCCTTAAAGGAGCTTTGTCCAGTGACATGAGCTTAACAGAGTTCCTCCTTCCCTGAAGTCCCACCATGCCAGGAGTAGTCAAAGTACACCTACGCAAAATGTCTGACAGTACTGTTGCACATTTGACACTTTTGACTACCAGAGGTATTATAGCTGCTAGCTCATTTTTCCCAAGGGAGTGGCTGAGCGCACATGCCCACAGAACATCATTAATAGCAGGGTGTGTGTCCTGATTGTAACTAAGGTTGAGATGTGTCATGGCCAAAGTGGCCAACTTGTAGGCCCGCATGGGGTAACCGCGGTGCTCCATGTATCGTGCTATAGTAAAAAGCTGCGAGTAGCTCATGCCGGTTGTAGCAGCATCTAGAACAATTTGGTAAGCAGTCTCAAAAGCTATGTGATCTTTTTCACATAAAGTCAGCGCAGAGAGGGCACAGTTCTGAGGATCCTTCATGGCACACTGTAGAGCAAGTGTCCTAGCACTGCCAGCCAGCTTCTCCTGCTGAAGGCAGTCCAGATGTAGACGGACAATTGTACTGTTGGACATCACTGTTGTAGCAACAATACTAGTAGCTTCTGTTGGAGTGAAAAGTGTAAACCAGTTTTGCATGATGCTATCCAGTGCATGAACACCTAGTTCTGTTGCACACGTTACCAACCACCTCACCATTTCCCGCCGTCGCCAATTCAGTGTTGACAGCGTCATCCGCATCACCTGAAGGCCCAGTTCCAAAGAAACTTTCAGAAGAGTGATGTCTGGCAAGCTGTCCGTGAGTGTTGCTATTTTAAATGCATCCTGGGCAAGTTTGAAAATGTGTGATGAGGAGTGGATATTTTTCTGGATGGACTGTAACACTGTTTCCAGCCTCTGAACATCACCTTTAGCTGCTGACAGCATAGTCGATGCCAGCTCGCACTGCTGGGATTCAATGTGACTTAGGTTGAACCAGCGGGGATATCGGTTTGGAACAATTGATGCAATGTGGTGTGGGTGGGACATGTCTCCTGAAGGAGCTGTAGATTCCAATACTAGCAACCGCATGGCTCTCAGTGTGATTTTGTATGCCAGTTCAGCATCATGAGGTAGGAGAGAGGTGAAGAGATACTTGGCAAATGTGTGCATTGGAACACTCTCTCGATGGATGACTTCACCTAAACCACTATATGGTCCGGCTTCTAATAGGAAGACTGCTTGTTTTCGAAAAATCTTCACCAGAGTATCATCCAATTCAATTTCCTGTAGCTTAGAAATAAGCTGCTCCTCATTTCGACAAACCTTCTCTTGTGCATACAAGCCATCTGGCATTATTCGTTGCTGCCCCAGCCCTATCAATGCTACTTCCACAGCCAGCATTAAATAAGATTCCCCTTCTTCTAAGAACTTGTGTGCAGGCAGGTGCTGGTACTCCAGAGATTTGTGTTGACTCGTGTTCTCCATGAAGTCTGAGAATCCATGGAAGTTATCATCATCCACCCTGCAGGCTTCCATCAGGCTACTGAAGAGGGTGCCAATTGGATCCAAAGGGTGTCCCACCCAACCTTCAAGATTTGTTATTGAGGTTATTCCTCTGTAGAGAAGTTCTTTCTTCCGAGCCTGGAACATTTCCAGCTGTTTCTGCTGCTGCCTTCTTAGTGTATTAACAATAGCTATTGCTAGCCTCAGTGCTTCTCTTGAGTATCCATGAGATCGCAATGCATCCACCCTTGCACAGGCTGTAGGGACATGTTCGTGCCATAGGGGCCACCCATGAGAATCAAAGAGCGAGCTTTCAGTGTCATCATGGTAACAGTAGTTGGTGTATAGGTCACTGCTGATAATGTGCAGTAAGTGGCTGTCCTGCCAGTGAAGATCACACGCTTCAATGGCTCGAGTGAACACTGTCCGATGGGGCCTGTTCGATGAATCTTGGTTAGCATTTGCACCCTGAGGCAAAGCATTGGTTAAATTGGGCAGCTCATTTCCATGGTTTCCATCTTCCCATGGACAAACATCCACACAGTTCCATTTTTTCAGCTGTTTTAGCCAACTGGTCTTCTGTTCCAACTTGCAGTGGGGATTTAAGACTATACACATCCACAGAGCACCCAGTTCATCCCAGAGCTGCCTATACTTGTCAGTCATTGCAGTTCCTTGTTGTCTCCAAAGCAACAGACGAGGGTCAGCCATGAACTGGTCTGTTATCAATGTCAACATGCGAGCTCCATTTGAATCTCTCATCTTCAGCATCTCTCGCACCTTTGCAAAAAGCAAATTGAGCTGCTTCCCTGATCCATGGTATCCACCCTGTGAGAGGAAGAGTTTAACTTGTTCTTGGACCTGTTCCTCATCCAAATGCCAGCAGTTTTCATCATCTATGCTAGCACCTGCTGTTGGGTCAGGAGCACCATGGACTTGACTGATTTCTGAATTCTGAGAAAGAATTTCATCTGCTAATTTTTGAGCAGTTGGTAAAACTTCTGTGTGGTGCACTGTGATCAAATACTGTACAAATTTTTGTAGTTGGTCTCTGTTCATTTGAAACAGTGTCTCTGAAATGGGAAGATGCAGTTTGACCTGATCTGGCTTGCGGATTCGGTATAAAGAGAGAGCAACAACGTGGGCACAGTAAAATATATCTTTGTTTCCACAGCTACAAGTCACTGAGGTAATCTTGCAACGATCAAAGCTGATAGCTACATTGAAAA
>HINT-W
GCCGTGCTGAGCCGTGCTGGGGAGGTTTGGGGCTGAGGGAGTGTTGTAGCGAGCGGGCGCCGTCATGGCCGGCGGGATCGTTAGGTCGCCGGCCGCCTGGCGCGGTGGCGCCGCTCTCTTGGGAAAAGTCGCCCGCCAGGAGTTCTCCGCCAACGTTATCCGCGAGGAGGAGCCGTTGTGGACGAGGAGTGCCTTGCGTTCCATGATATTTCACCGCAAGCTCCTACGCTTTTTCCTAGCCGCTCCCCAGAAGGCCGTTGTCGGGTTATCCGGAGCAGAAGATTGTGGCGCACCTCTTCTTGGGCGTTTGATGATTGTTGGCGAGAAGTGTGCTGCTAGCCTGGGCTTGACCGATGGATTCCGGATGGCTGTGAGATACCCACCCTCAGTCCCTTCAGACTACCGCGCGCGGCTCTGTATTCTGGGTGGCCGTCAGTTGGGCCAGCCTCCTGGCTAAGATGTTTGCACCGCCGGTGTTGCTGCACGCGTACGGATCGCCACCGAATGGGTTTCACGTGTTGCCCGTCAGCCTAGCCACCGGTGACATGTAATTGTTTTTGGTGGGTGCCTATGGAGGGTAATGAAAAGCTTTGAGCAGCATTTGCAGAATAAAGATGGAGCATGGGGATATC
>NIPBL-W
AGAATTTATCAAATAGTGTTATTGTGTTCTTTGTATCCATTATAGTTTCCATGGAAATAAATAGGAGGCATTACTTTCAGAGCATCCTATGTAAATGCTTCTTTACTATTATCCTGTGCTATGATTATACAGAGCCTTACCTGTACAGAAAAAAAACAGAAAATCTTTCAGACTAAGACATTCTTTTTCCAAACAGTCCTTCACAACCCACAATTAAAATATTTCCAGTAAATCTGGAATTGGTGAGGAACATCAGCCTCCAGCATAGGACCCTTCAGCTTAACATCTGCATTCTCTCTTGTACTTGTCCAAAAGGGCTGTTCTTAAAAATCACTCAAGTTTGATATGTGCTCTGGCAGCACTTTTGGCATTGGGTGTTTTAGTTTAGTTCCTGTGACACAGCCTCTTAAATTCCACAGAGATTATCAGTAATGGTAACAGTAATTCCAGTAAGTGTCCCAGATTTGCCACGTCTTGCTTGCTGGGGCTGATGGAGACTGCTGCCTTCATGGCTTCATTATAAGTTGCCTTCTTAAGTCTGCCTCCTATAAGGTGGCATTTTGCAGTCATTTGTAAGTCCTTCTCCCTACCATCCTTAAGGAAGATAAAAAAAATAAACCCAAAATGTGTATTTTTTTTCAAAGATCACTTTTTCACAAATCTCTAGCTGCTTTTCCTTCAGTGTAGGCCTGAGTACAAACTCCCATCTAGTTCCATGCACCAGCTGGGAAAAGAAGAAAAAAATCAGGAGGGAGCCAGGTGGGTGGGAAGTGGAGTGACAGCCACGCAGTGGAGATTCAGCTGTGCCCATCGCTGCCCAGGTGCGGTGAGACAAGGAACTTCGGTTGCAGCAAAGCTAGGAGGAGGGTAACGTAGAGCAATGCAGCGGCAGCGGAAGCAGTGCCAGCCAAGCAAGTGAGGAAGCGACCGTGGAGGAAAGGGAGAGGCTGTTATGTTTGGCGCCTGTGGAGGGAGTCATTCCTGCAGCTGCACTTCCGGTCGGCATTTTGTTCTGAGGGAGCGAGAAAGGCATACACACAGGATCCGATTCTATCTTATCTTATCCTATTCTATCCTTTCTCTTTTCTTCCCAACCCGCCACCCCTATCTCCTCTCGGTACCGATTCACCCTGCCTAGGCGGTCCCCTCCCCCGCCCTCTTGCACTTGCACGCAGAGGCGGCCCCCTTGTCAGCACTACTCCCGCCCCTTCGCGGCTCGGACTGTGCGTCGGAACCAGTTCAGCCTGGCCCATGTTGATACTGTGAAGCAGGCTCAGGGGGAAGGGATTTGTCTTGGTCGCTCACCGCTTGGCTCTACATGTTCGCTGCACTGAGGAGGAGGCGGAAGAGGAACTAGCTCCCCTCCCGGCCCGGATTATTGTTGTTATATTATCTCCCCTCCTCCTCCTGCTCCGCGGTGGTGGCTCGGCAGCGGCTCCTCTGAGGAGGGAGGGAGTGGATTTTTCTCCCCCTTTTCGATTCTCGTTGGATTCAGACGACGATTTGTTCAGTGCTTGGGAGATGGGAAGTAATGATAGCTGGCACCTGAACTAAAATATCTGTGTAGACACTACTGTTGCGGAACTTCAGGATGAATGGGGATATGCCTCATGTTCCCATCACTACTCTTGCAGGGATTGCTAGTCTTACAGACCTTTTGAACCAGCTGCCTCTTCCATCACCTTTACCTGCTACAACAACAAAAAGCCTGCTCTTCAATGGACGGATAGCTGAAGAGGTGAACTGCCTTCTGGCTTGCAGGGATGATAATCTGGTTTCACAGCTTGTCCACAGTCTCAATCAGGTGTCAACAGATCACATAGAACTGAAAGATAATCTTGGTAGTGATGATCCAGAGGGAGATATACCAGTCTTGCTGCAGGCTATTCTGGCAAGGAATCCTAATGTTTTCAGGGAGAAAAGCATGCAGACCAGATACGGGGTACAAAGTGGGATGCTGATGTCATCACAGTTTAATATTTCTCAGAATCCTATGCGTGGTAGTACTGCATCTTCCAGTTATCAACAAACCACTATCTCACATAGCCCTTCCAGCCGGTTTGTGCCACCGCAGACAAGCTCTGGTAACAGATTTTTGGCACAACAGAACAGTCCAGTGCCTAGTCCATATGCTCCTCAAAGTCCTGCGGGATATGTGCCATATTCACATCCTCCAAGTTATACACCACATCCTCAGTTGCAGCAAGCTTCAGTGTCCAGTCCCATTATCACAGCTGGGATGAGGAATCTCCATGAAAGTAAAGTTTCCAGTCAGTTGTCTGGAAATTCAGCTAATCATCATGCTGATAATTCTAGACATGGCTCAAATGAAGACTACCTACAGATGGTGCACAGACTAAGTAGTGAAGATGGCGATCCTTCAATAAGGAATGCTGCATCTTTTTCCTTGAGATCACCACAGTCAGTCTGCTCTCCAGCTGGAAGTGATGGAACTCCTAAAGGATCAAGACCACCTTTAATCCTACAATCTCAGCCTCCACCTTATTCATCACCTAGAGATGTTCCCCCAGACATATTGTTAGATTCTCCAGAAAGAAAGCAAAAGAAACAAAAGAAAATGAAGTTAGGCAAGGATGAAAAAGACCAGACTGAAAAAGCTGCAATGTACGATATCATTAGTTCTCCTTCCAAGGACTCCACTAAGCTTACATTAAGACTCTCTCGTGTAAGATCTTCGGATTTGGACCAGCAGGATGATATGCTTTGTGGTTTGGAAAACAGCAGTGTGTCAGAGGGTGATATTCCTTTTAATGTGCAGTACCCAGGACAGACTTCTAAAACACCCGTTACTCCACAGGATGTTAACCGCCCACTAAACACTGCTCAGTGTTTGCCGCAGCATGAACAGACAGTTTTCCTTCAGGCACAAGTGCCTGTTTTACAACAGAACACTTCAGTTGCTGCAAAACAACCTCAAACTCCTGTGGTACAGACACAGCAACAGGTTTCGCAACAAGGAGCTATAACGTCATATGATGAAGTAGAATTGGATGCATTGGCTGAAATTGAGCGGATAGAACGTGAATCAGCTATTGAAAGGGAGCGATTTTCAAAAGAAGTGCAAGATAAAGATAAGCCTCTGAAGAAGCGAAAACAAGAAAACAAACCACAGGAGGCTGGTGGTACTACTGGAGGAAATAGACCAACTTCTCAGGAGACATGTTCTGCAGGAAATGGGGCAAGGCCACCATTGATGGTTAGTATTGATCTTCAGCAAGCAGGAAGAGCGGACTCTCAGGCAACATCAACTCAGGATTTGGATGCCTTCAAAAAAAAAGAAGAAATAAAGCAGTACAATGATGGGTTTGTGAGTTTTCCCCAAGAAGACACTGTTGGAATTAAACTTAAACCTGAAAACCATCCTGAGATTTTTAGGAAAAAGGCAGACTTTGGGGGTCAAAAGACATCTATCCAACAAAATGAAAACAAACAGATGGAATTTCAGCAAAATGAGAGCAGAAGGTTGGAAAGTAAACTGAATGAGAACAAACAGATAGAGGCTAAATATGAAAGCAAGCATGAAAGCAGTCAAATAGAGCCGAAACAAAATGAGAACAGACAGACAGAGTCAAAACAAAATGAGAGCAGGGAAATGGAGATAAAACCAAATGAGGGAAAGCAAAATAATGGCAAACAGGAAATAAGACAGAGGCCTGAAATGCCAAAACAGAAGACTGAAGGCAGGCCTGAAATACCAAAACATAGACATGACAGTAGGAGGGACTCCAGTAAACCGTTATCAGATAAGAAAATTGAAATATCTAGGCATAAAACAGATGTGAAATCTGATCCTTCAAAGATAAAATGTGAAAGTAGATCAGATTCAGTGAAACAAAGGCCTGATGGGCGTTCAGTTTCTGATACACTGAGGTGTGACCATGTTAACCTTAAACAAAGATCTGAGGACAGAGGGGAGTCAGAGAGATACAGAGGAGATCCGATCAAGATAAGACGACCTGAGTATTTGAGATCCTCAAACAAAAATGAACATGATTCTAAGCATGGTATAAAATCTGATGTTTCAAAAACTGAGAAATTTGAAAGGAAGCATAGACATGAGTCTGGTGAATCAAGGGAAAGATTTTCATCTGGGGATCAGAAATCAAGACCTGATAGCCTTCGTATTAAACAGGAAAGTAAAGGAGACTGTAGTAAATCAAGACCTGATAAACCTGGTTTTAAATCACCCAACAGCAAGGATGAACGAAGGATAGATGGTAATAAGAGTAAAGTAGATAGTAATAAAATACATACTGGCAATAAAGCAGAGTTTCCCAGTTACTTGTTGGGGGCAAGATCTGGCACACTGAAACATTTTGTCATTCCAAAAATCAAGCGTGATAAAGATGGCAATGTCACTCAGGAGTCAAGGAAAACTGAATGTAAAGGTGAACAGAAGGACAAAGTAGAGAAGATTGGGCTAGTTGAAGACCTAAATAAAGGAGCTAAGCCTGTAGTTGTCCTTCAGAAGCTTTCTTTGGATGATGTGCAGAAATTTATTAAGGATAGAGAAGATAAATCAAGGGGCTCGTGTTTTAAGCCTAACAAGAACAAGTCATCCAAGTCTAATAAAGGTAGCATAGATCAGTCAGTATTAAAGGAGTTGCCTCCTGAACTATTGGCAGAAATTGAATCCACCATGCCACTTTGTGAACGTGTGAAAATGAACAAGCGCAAACGTAGCACAGTTAACGAGAAACCAAAATATGCTGAAATCAGTTCTGATGAAGACAATGACAGTGAAGAAGCTTTTGAATCTTCTCGAAAAAGATATAAAAAAGACAGAGATGAAGCTTGGGAGTATGAAGAACATGACAGAAGAAGTTCTGGTGACCACAGGAGAAGTGGTCATTATCATGAAGGAAGAAGGACTTCTGGTAGTGGCCGTTACCGTAATCGAAGTCCTGATGACTCTGATATGGATGATTATTCTCCTCCTCCTAGCCTCAGTGAGGTGGCTCGAAAAATAAAGAAAAAAGAGAAACAAAAGAAAAGAAAAGCTTATGAACCTAAACTAACACCTGAAGAAATGTTGGATTCTTCAACTTTTAAAAGATTTTCTGCTTCAATAGAGAATATTCTGGAAAATCTGGAAGACTTGGATTTTACAGCTTTTGGTGATGATGATGAGATTCCACAAGAATTGCTCCTGGGAAAACATCAGCTAAATGAGTTAGGTAGTGAATCTGCAAAAATCAAAGCAATGGGCATTATGGACAAGCTCTCAACAGATAAAACAGTAAAGGTCCTGAATATTTTGGAGAAGAATATCCAAGATGGATCAAAGCTTTCTACGTTACTTAACCATAACAATGACACTGAAGATGAAGAGAGATTATGGAGAGATCTTATTATGGAGAGAGTGACAAAATCTGCTGATGCTTGTCTTACTGCTATCAATATTATGACATCACCAAACATGCCTAAAGCTGTATATATTGAGGATGTAATTGAAAGAGTTATTCAGTACACAAAATTTCATTTGCAGAACACTCTCTATCCTCAGTATGACCCTGTATATAGAGTGGATCCTCATGGTGGTGGTGTTTTGAGTTCAAAAGCAAAACGTGCTAAGTGTTCCACCCACAAACAAAGAGTTATAGTGATGTTGTATAATAAAGTTTGTGACATTGTCAGCAGTTTGTCAGAGTTGCTAGAGATACAGCTTCTTACTGATACAACTATTCTTCAGGTATCATCTATGGGAATAACGCCTTTCTTTGTAGAAAATGTTAGTGAACTACAGTTATGTGCCATCAAATTAGTGACTGCAGTCTTCTCCAGGTACGAAAAACATAGACAGCTAATACTGGAAGAAATTTTCACTTCCCTTGCAAGGCTACCAACTAGCAAGAGGAGTTTAAGAAACTTCAGGTTAAATAGTAGTGATACTGATGGAGAGCCTATGTATATTCAGATGGTAACAGCACTAGTTCTGCAGCTTATTCAGTGTGTTGTGCACTTACCATCAGCAGAAAAAGATTCTAATTCAGAGGAGGAATCGAATAAAAAAGTGGATCAAGATGTGCTTATTACTAATTCATATGAAACAGCCATGAGAACAGCACAAAACTTCCTTTCTATTTTCCTTAAGAAGTGTGGTAGTAAACAAGGGGAAGAAGATTATAGGCCACTGTTTGAGAACTTCATTCAAGATCTTCTTTCCACAGTCAATAAACCAGAATGGCCAGCTGCAGAATTGCTGCTTAGCTTATTAGGAAGGCTATTGGTTCATCAATTCAGTAACAAATCAACAGAAATGGCTTTAAGAGTTGCGTCACTTGACTATCTTGGAACTGTAGCTGCAAGACTGAGGAAAGATGCAGTCACTAGCAAAATGGATCAAGGGTCTATAGCCAGAATCCTCAAACAGGTTTCAGGAGGAGAAGATGAAATTCAACAGCTACAAAAGGCTTTGCTGGATTATCTAGATGAGAATACAGAAACCGATGCATCATTAGTGTTTTCTCGGAAGTTTTATATAGCTCAGTGGTTCCGTGATACAACTATGGAGACAGAGAAAGCAATTAAATCTCAGAAGGATGAGGATTCATCTGAAGGAACTCATCATGCAAAGGATGTTGAGACCACAGGACAAATCATGCATAGAGCAGAAAGTCGCAAAAAATTTCTTCGTAGCATCATTACAACTGCTGCATCTCAGTTCAGTACATTAAAAATTAATTCTGATACTGTGGACTATGAAGATGCTTGTTTGATTGTTCGCTACTTGGCCTCTATGAGGCCATTTGCCCAGAGCTTCGATATTTATTTGACACAGATTCTGCGTGTGCTTGGTGAAAATACAATTGCTGTTCGAACAAAAGCCATGAAGTGTTTGTCTGAGGTTGTTGCTGTAGACCCCAGTATTCTAGCCAGGCTGGATATGCAACGAGGTGTTCATGGACGATTAATGGATTACTCCACTAGCGTACGAGAAGCAGCTGTAGAGCTGCTTGGCCGATTTGTGCTCTGTCGTCCTCAGCTTGCTGAGCAGTATTATGACATGCTGATTGAAAGAATATTGGATACTGGTATCAGTGTCAGAAAAAGAGTGATAAAGATACTTAGGGATATCTGCATTGAACAACCAACATTTCCCAAAATTACAGAGATGTGTGTGAAAATGATTCGGAGAGTCAATGACGAAGAAGGCATTAAGAAATTAGTAAATGAGACTTTCCAGAAGCTCTGGTTCACTCCAACTCCCCACCATGACAAAGAAGCAATGACCAGGAAAATACTAAACATCACTGATGTGGTTGCAGCTTGTAGAGATACAGGGTATGATTGGTTTGAACAGCTTCTTCAAAATCTGTTGAAGTCAGAAGAGGATGCTTCATATAAACCTGTGAAGAAAGCCTGTACTCAACTTGTTGACAACTTGGTTGAGCATATCCTTAAATATGAAGAATCTTTATCAGATTCTGACAACAAAGACATGAATTCTGGTCGCTTGGTTGCTTGCATAACTACTTTATTCTTATTCAGCAAAATCAGGCCCCAGCTAATGGTCAAACATGCTATGACCATGCAGCCATACTTGACTACTAAATGTAGCACTCAGAATGATTTCATGGTGATCTGCAATGTTGCAAAAATCTTAGAGCTTGTAGTGCCACTAATGGAGCACCCAAGTGAGACTTTCCTTGCCACTATTGAGGAAGACCTCATGAAACTCATCATCAAATACGGCATGGCGGTTGTTCAGCATTGTGTGAGCTGTCTTGGGGCTGTTGTGAACAAGGTCACTCAGAACTATAAATTTGTGTGGGCCTGTTTTAATAGATACTATGGTGCACTTTCAAAATTAAAAAGTCAACACCAAGAAGACCCCAACAGTACAGTACTTACTGCCAATAAACCAGCACTGCTTAGATCACTTTTCACTGTTGGAGCACTATGTCGGCATTTTGATTTTGATCAGGAAGATTTTAAAGGCAACAGTAAGGTTAACATTAAGGATAAAGTGCTTGAACTGCTGATGTATTTTACAAAGCATTCAGATGAAGAAGTACAGACAAAAGCCATTATTGGACTGGGATTTGCATTTATACAACACCCAAGCTTAATGTTCGAACAGGAAGTAAAGTCTCTGTACAACAGTATTCTTTCAGATAAGAACTGTTCAGTAAACTTAAAAATCCAGGTATTAAAAAATCTTCAGACCTACTTGCAAGAGGAGGATACACGTATGCAGCAGGCAGACAGAGACTGGAAAAAAGTAGCAAAACAAGAAGACCTGAAAGAAATGGGTGATATTTCCTCAGGGATGAGTAGTTCCATCATGCAGCTATATCTCAAGCAGGTCCTTGAGGCTTTCTTTCATACCCAGTCCAGTGTACGCCACTTTGCTCTAAATGTCATTGCATTGACGTTAAACCAGGGTCTCATCCATCCTGTTCAGTGTGTGCCGTACTTAATTGCTATGGGCACTGATCCAGAGCCTTCTATGAGAAACAAAGCTGACCAGCAGTTGGTGGAAATTGACAAAAAGTATGCTGGATTCATTCATATGAAAGCAGTGGCTGGTATGAAAATGTCTTACCAGGTACAACAAGCAATTAATACCTGCACAAAGGATCCTGTAAGAGGTTTTAGACATGATGAATCATCCAGTGCGTTGTGTTCTCACCTATACTCTATGATCCGAGGAAACCGTCAACACAGACGAGCATTTCTAATTTCTTTACTCAACCTCTTTGATGATACTGCAAAAACAGAGGTGAATATGCTCTTGTACATAGCAGACAATCTAGCCTGTTTTCCTTATCAAACACAGGAAGAGCCACTGTTTATAATGCATCATATAGACATTACACTGTCAGTTTCTGGAAGCAACCTACTACAGTCATTTAAAGAGTCTATGGTGAAAGACAAAAAGAAGGAAAGCAAGCCTTCATCAGACGAAGAGGCTGAGAGTGACAGTGGTAGTGAGAGTGAAAGTGAAGAGGAAGCTTGTAAACCTCGGAGGTTACGGAAACGAGTAGACTCTGATTCAGATTCTGATGAAGAAAATGATATAAATGCTGTGATGAAATGTTTACCAGAAAATTCAGCTCCTTTAATTGAATTTGCAAATGTCTCCCAAGGCATATTATTACTTTTGATGCTGAAACAGCACTTAAAGAACCTCTGTGGATTCTCTGATAGTAAAATTCAGAAATATTCTCCATCTGAATCTGCAAAAGTTTATGATAAAGCGATAAACAGGAAAGCAGGAGTGCACTTCCATCCAAAACAAACACTGGATTTTCTGCGGAGTGATATGGCTAATTCTAAGATCACTGAAGAAGTGAAGAGGAGCATAGTAAAACAGTACTTAGATTTCAAGCTCCTTATGGAACATTTGGATCCTGATGAAGAGGAAGAAGATGGAGAGGTGTCAGCTAGCACAAATGCTCGGAACAAAGCAATTACCTCGCTACTTGGAGGAGGCAGCCCTAAAAACAGTGCAGCTGAGACAGAGGATGATGAAAGTGATGGGGAGGATAGAGGAGGAGGCACTTCAGGGTCATTGAGAAGGTCAAAACGAAATTCAGACTCTACGGAGTTGGCTTCACAGATGAATGAAAGTGTTGATGTCATGGATGTCATCGCTATTTGCTGTCCAAAGTACAAAGATCGACCACAAATTGCACGAGTAGTACAGAAAACCAGCAATGGCTTCAGTGTTCAGTGGATGGCAGGCTCCTACAGTGGCTCCTGGACTGAGGCTAAGCGCCGTGATGGCCGCAAACTGGTGCCTTGGGTAGACACTATTAAAGAGTCAGACATTATTTACAAAAAAATTGCTCTAACTAGTGCTAATAAGCTGACTAATAAAGTTGTTCAGACTTTACGATCACTGTATGCTGCCAAGGATGGAACTTCCAGCTAATGAATTTGTACATGCAGCCAAATTTACAGGAATTGAAATAACACAAAAACATGAAATATCAACTTTCTGGCAAAAAATAAAAATAATGATGATTAAAAAAATTAATTAAATGAGGAGTAAGAACGGAACCTGGGACACAGGGAAAAAAACAAGGAAATGTTTGGTAAATGTTTTTGTGGGAGCTTCCTTCGCTGTTGTGCAGCAGAAACTTCTCAATTCATTTTTACTCCCACTGTATTATAGTTTAAAACATTTGTTTATATCTTGGAAAAAAAACACCTTTCTGTTAAAAAAAAA
>CHD1-W
GGCGCACGCACGCAGTTACAATGAATGGGCCCAGTGATGAAGAAAGTATAAGAAACAGCAGTGGAGAGTCAAGTTACAATGAATGGGCCCAGTGATGAAGAAAGTATAAGAAACAGCAGTGGAGAGTCAAGCCAATCAGATGATNAGTTACAATGAATGGGCCCAGTGATGAAGAAAGTATAAGAAACAGCAGTGGAGAGTCAAGCCAATCAGATGATGATTCTGGGTCAACATCTGCTTCTGGATCTGGTTCAAGCTCTGGAAGCGGTAGTGATGGAAGTAGCAGTCAGTCAGGTAGCAGTGACTCTGAGTCTGCTTCAGAGTCAGGCAGTCAATCAGAACTGGAGTCTGATGCGTCTAGAGAGAAGAAACAAGTTCAAGCTAAACCACCAAAAGTTGATGGATCTGAGAGATCGGTAGCACTCAAGAAGCAACAACAGCAAATGACATCTTCATCAGGCAGTGGTTCTGAAGAGGATTTATTGAGCAGTGAAGATTCTACAGATGGCTCATCCAGTGAAACCAAGAAGAAAAAACGTAGAGATGAAGACTGGCAAGTATCTAGGTCAGGGTCAATATCGGGAACTAGTTCTGATTCTGAATCCGAGGAAGATAGAGAGAAAAACAGTTGTGAAGAGAGTGAATCTGACTATGAACCAAAAAACAAGGTCAAAAGCCAGAAACCTCCAAGGAGAATTAAGCCCAAAAGTTGCAAGAAGGGCACAGGACAGAAAAAGAGGCAGTTTGATTCATCAGACGGTGATGATGATTATGACAAGAGAGGATCTCGTCGCCAGGCAACAGTCAATGTTAGTTACAAAGAAGCTGAAGAAACCAAGACAGATTCTGATGAGTTGTTGGAAGTTTGTGGAGAAGATGTCCCACAGCCTGAAGAAGATGAATTTGAAACTATAGAGAAGTTCATGGATAGTCGAATTGGCCGAAAAGGAGCCACTGGTGCTGCAACCACCATCTATGCAATTGAGGCAGATGGTGACCCAAATACTGGATTTGAAAAGTCAAAAGAGCCAGGAGAAATACAGTATCTTATTAAATGGAAAGGCTGGTCACACATTCATAATACTTGGGAAAGTGAAGAAACTCTGAAGCAACAAAACGTTAAAGGAATGAAGAAACTAGACAATTATAAGAAAAAGTGTCAGGAAACAAAACGATGGCTGAAAAATGCTTCTCCAGAAGATGTGGAATACTATAACTGCCAACAGGAATTTACAGATGATCTACATAAACAGTATCAAGTAGTGGAAAGGATAATTGCTCATTCAAATCAGAAATCAGCAGCTGGTTATCCAGATTACTATTGCAAATGGCAGGGTCTGCCTTACTCAGAATGTAGCTGGGAAGATGGTGCTCTCATTGCCAAAAAATTTCAGGCATGTATTGATGAGTATTTTAGCAGAAATCAGTCCAAGACCACTCCATTTAAGGACTGCAAGATTCTAAAACAGAGGCCAAGGTTTGTTGCGTTAAAGAAGCAACCATCTTATATTGGAGGACGCGATTGTTTAGAGTTAAGAGATTATCAGTTAAATGGACTGAACTGGCTTGCTCATTCATGGTGCAAAGGGAATAGTTGTATTCTTGCAGATGAAATGGGTCTGGGTAAAACAATACAAACAATTTCTTTTCTGAACTACCTGTTCCATGAACATGAACTGTATGGGCCTTTCTTGCTGGTTGTGCCACTTTCTACCTTGACATCTTGGCAAAGAGAGATTCAAACTTGGGCTCCTCAGATGAATGCTGTGGTTTACTTAGGAGATATAACTAGTAGAAATATGATAAGAACTCATGAATGGATGCATCCACAGACCAAGCGATTAAAATTTAATATACTTCTAACAACTTATGAAATCTTGCTGAAGGATAAGTCATTCCTTGGTGGTCTGAATTGGGTGTTTATAGGGATTGATGAAGCTCATCGTTTAAAAAATGATGATTCTCTTCTGTACAAGACTTTAATAGACTTCAAGTCTAATCATCGTCTTCTTATTACTGGAACCCCGCTGCAGAACTCCCTCAAAGAGCTTTGGTCTTTGCTGCACTTCATCATGCCAGAGAAGTTTTCTTCCTGGGAAGATTTTGAAGAGGAGCATGGGAAAGGGAGAGAGTTTGGTTATGCAAGTCTTCACAAAGAACTTGAGCCATTTCTACTCAGAAGAGTTAAAAAGGATGTAGAAAAGTCTTTACCTGCTAAGGTTGAGCAAATTTTAAGGATGGAAATGAGTGCATTGCAGAAGCAATATTACAAGTGGATTTTAACCAGGAATTATAAAGCCCTGAGCAAAGGTTCTAAAGGCAGTACCTCAGGATTTTTGAACATCATGATGGAACTGAAGAAGTGTTGTAACCATTGTTACCTCATTAAACCACCAGATGATAATGAATTCTATAATAAACAGGAGGCTTTACAGCATTTAATACGTAGCAGTGGGAAACTAATCCTCCTTGACAAGTTACTGATTCGTCTACGAGAACGTGGCAACAGAGTACTGATTTTCTCTCAGATGGTGAGGATGCTAGACATCCTAGCAGAATACTTGAAGTATCGTCAGTTTCCTTTTCAGAGACTTGATGGATCAATAAAAGGAGAACTGAGGAAACAAGCACTGGATCATTTCAATGCAGAAGGATCAGAGGATTTCTGCTTTTTGCTGTCTACCAGAGCTGGAGGATTAGGTATAAATTTGGCATCTGCTGACACTGTAGTTATATTTGATTCTGACTGGAATCCACAAAATGATCTGCAAGCACAGGCTAGAGCTCATAGGATTGGACAAAAGAAACAGGTTAATATTTATCGGCTAGTCACAAAAGGATCAGTAGAAGAAGATATTCTTGAAAGAGCCAAGAAAAAGATGGTGTTAGATCATTTAGTGATTCAGAGAATGGACACCACAGGGAAAACTGTACTACATACAGGCTCTACTCCTTCAAGCTCAACACCTTTTAATAAGGAAGAGTTATCAGCAATTTTGAAGTTTGGTGCTGAGGAACTTTTTAAAGAACCTGAAGGGGAGGAAGAGGAGCCTCAGGAGATGGATATAGATGAAATCCTGAAGAGGGCTGAAACTCGAGAAAATGAGTCAGGCCCATTAACTGTAGGAGATGAGTTACTTTCACAGTTCAAGGTAGCTAACTTTTCCAATATGGATGAAGATGACATTGAATTGGAACCAGAACAAAATCTAAGAAACTGGGAAGAAATCATTCCAGAAGTTCAGTGGCGACGAATAGAAGAGGAGGAAAGACAAAAAGAACTTGAAGAAATATATATGCTTCCAAGAATGAGAAACTGTGCAAAACAGATCAGCTTTAATGGAAATGAAGGGAGATGCAGTAGGAGCAGAAGATATTCTGGATCTGATAGTGATTCCATCTCAGAAAGAAAACGACCAAAAAAACGTGGACGACCACGAACTATTCCCCGTGAAAACATTAAAGGATTTAGTGATGCAGAGATTAGACGATTTATCAAGAGTTACAAGAAATTTGGTGGCCCACTTGAAAGGTTAGATGCTATAGCTAGAGATGCTGAGCTAGTTGATAAATCTGAAACAGACCTTAGACGTCTGGGAGAACTTGTACATAATGGATGCATTAAGGCTTTAAATGATAATGACTTTGGTCAAGGAAGAACAGGTGGTAGATTTGGGAAAGTTAAAGGCCCAACATTCCGAATAGCAGGAGTGCAGGTGAATGCAAAGCTAGTCATTTCTCACGAAGAAGAGTTGGCACCATTGCATAAATCGATTCCTTCAGATCCAGAAGAAAGGAAAAGATATGTCATCCCATACCACACCAAAGCAGCTCATTTTGATATAGATTGGGGTAAAGAAGATGATTCCAATCTGTTAATAGGCATCTATGAATATGGTTATGGCAGTTGGGAAATGATAAAAATGGATCCTGATCTCAGTTTGACACAGAAGATTTTACCTGATGATCCAGATAAGAAACCCCAGGCTAAGCAGTTACAGACTCGTGCAGATTACCTCATTAAATTACTGAATAAAGACCTTGCAAGAAAGGAAGCACAGAGACTTGCTGGTGCAGGCAATTCAAAGAGGAGAAAAACAAGAAGTAAGAAGAATAAAGCAACAAAGGCTGCAAAAATAAAAGAAATAAAGAATGACTCCTCATCACCACCCTCAGAAAAATCTGATGATGATAATGAGGATGAGATTGTTTCAGTGAAACATCCACATAAAAAAATAAAAGCAGAAAAAGAAAATGAAGAAAAAGATGAGCCAGATATTGGTATAAAGAAGGAAGCTGGAGAAAAAAGAGAGACAAAAGAAAAGGAAAATAAGAGAGATTTGAAAAGGGAGAAAAAAGAAAAAGAGGATAAGAAAGAATTAAAATATATTAAAGAAAAGAGAGAAAACAAAGTAAAAGAATTCATACAGAAAGTAAAAGAAGTAAAGGAAGAGAAGGTAAATGAAATCAAATCTGAATATAAAGAAAAAAATAAAAAAGTTCCATTATTGGATATTCCAGTTCATATTACTGCAATTAGTGAACCAGTTCCTATATCTGACGAATCTGAAGAACTGGATCAGAAGACATTCAGTGTGTGCAAAGAAAGAATGAGGCCTGTTAAAGCAGCACTGAAACAACTGGATCGACCAGAGAAAGGCCTTTCTGAAAGGGAACAGCTGGAACATACTAGACAGTGCCTAATCAAAATTGGGGACCACATTACTGAATGTTTAAAGGAGTACACAAATCCTGAACAAATTAAACAGTGGAGAAAAAACTTGTGGATTTTTGTCTCTAAGTTTACAGAATTTGATGCCAGAAAGTTGCACAAACTATATAAGCATGCAATCAAAAAACGCCAAGAATCTCAGCAACACAGTGACCAGAACATTGCTGCTAATGTGAACACACAAGTAATTAGAAATCCAAATGTGGAAAGTCTAAAAGAGAATACAAACCATGATGACAGTATCAGGGACAGTTATTCTTCTGACAGACATTTGTGTCAGTACCATGATCATCATAAGGACAGATATCAGGGAGATACTTATAAGAAAAGTGACTCTAGGAAAAGGCCCTATTCAGACTTCAGCAATGGAAAAGATCATAGAGACTGGGATCACTACAAAGACAGCAGATACTGTAGTGATAGTAAGCATAGAAAGTTGGATGGCCATAGGAGCAGAGATCACAAGTCAAACCTAGAAGGAAGTTTAAAAGACAGCAGGCCTCATTCAGATCACCGTTCCCATTCAGATCACCGGATACATTCAGATCACCGTTCCACTTCAGAGTACAGCCATCATAAATCTTCCAGAGATTATAGGTACCACTCAGACTGGCAAATGGACCACCGAGCTTCTGGTAGTGGCTCAAGGTCACCATTAGATCAGAGGTCTCCTTATGGTTCAAGATCTCCATTTGAACACTCATCAGATCACAAAAGTACACCTGAACATACATGGAGTGGCTGGAAAACATAACAAAGACTGACATTTTCTGGACCTTCTTTTAGCCATATACAGTAAACTAACACAGTAATTGCCTTATGTGACTTGAAAGACTGTATATTCTATCAGTAGCAGTATTGTTACTTCTTCCCAGGATTCAAGGTCTATTATTCCAACAAAAAAAATATTTTTGTATTTAAAGTTTATGCTGCACAGTGCTGCAAATGCTGTGGCACTTTTTTTTTTTTTTTCTTAAGAAATGAATACTGTTTACTTTTACAGGGACCTCAACACTGCCCTGTTCAGACTGGATCTTATAAAACTGTTTTTAGGCAGAATGCAGTTGAAATTGTTTGTAAATGAATTTTTAAACACTGACATGTGATCTTGTTTCAAGAAGGAATGAGAAGTTTGCTTTGTTTTCTTAGTAAAGAATTCTCAAGGATTTTGTTCACTTTCCAAAGCTACATGTTTACATTCTACAGTGCAACCACCTAGCGGCTTTTCATCACAAGCTTGAATATTTAAATTCTGTACCTATAACTGTAAAATAGCTAGGATTTCTCCTGTTTGTGATCAGATGTAATAAAGCCTTTTTACAATAAATAAATAAATTGAAATGGCTGCAAATAAATTAAATTTTTCTTCCATTTTGCTTGTTCCTTTCCCCACCAACTCAGGCCTTCCTGTCACAAGTATTCAAAACAGGCAGTGTACTAATTATTTTTAATAAAATAGCCTGATGAAAATCACTGTTCAGAATGTAGAAAAGGAACAGTTTTCTTGCATTTAGTGCCCATTTTTCTTTGATACTTCAGATAAATATTTTGGGGCTTTATTCTAGTTAGCTTTTTTTTTCTGTTGAACTGTCAATATTGTTATTTGTTGTAGCAAAATGGTGGGAAATAGTCAAAATGTTTTCTGGAAAGCTTTTTCCAGTCCATTGGTTTTAAAGGAGGAGTGTTCAATATCTAAACAGTGAACTTCAGAATCCAAATTAGCCAAAATTGATTGTACA
>ZFR-W
GGGAGAAGATGCCAAAATGGCCACCGGCAACTACTTTGGATTCACCCATAGCGGGGCTGCTGCTCAATATAGCCAGCAGCCAGCTTCGGGTGTAGCCTATTCCCATCCAACTACGGTTGCTAGCTACACTGTCCACCAGGCACCAGTTGCTGCACACACAGTTACTGCAGCCTATGCTCCAGCAGCAGCTACAGTTGCAGTAGCCAGGCCTGCTCCAGTGGCTGTTGCAGCTGCTGCAACAGCTGCTGCATATGGAGGCTATCCTACAGCGCACGCAGCTACAGATTATGGTTATACACAGAGGCAACAAGAAGCACCACCACCACCACCTCCTGTCACTACGCAGAATTACCAGGATTCCTATTCTTATGTTCGATCTACTGCCCCAGCTGTAGCTTATGACAGCAAACAATACTATCAACAGCCGACAGCAACTGCTGCAGCTGTGGCTGCTGCTGCCCAGCCTCAACCTTCAGTAGCTGAATCATACTACCAGACAGCTCCAAAAGCAGGATATAGCCAAGGGGCAACTCAATATACCCAAGCCCAGCAAACACGACAAGTGACGGCTATAAAACCTGCAACCCCAAGTCCAGCAACAACTACTTTTTCTATATATCCAGTATCTTCTACTGTGCAGCCAGTAGCAGCTGCAGCTACTGTTGTTCCATCCTATACTCAAAGTGCAACATACAGTACAACAGGGGTTACTTACTCTGGTACTTCTTATTCTGGCTATGAAGCCGCAGTGTATTCAGCTGCATCATCCTATTACCAGCAGCAGCAGCAACAGAAACAGGCAGTGGCAGCTGCTGCTGCTGCTGCTGCAACAGCCGCTTGGACAGGGACCACCTTTACTAAAAAGGCACCATTCCAAAATAAGCAACTGAAACCAAAACAACCTCCCAAACCACCCCAGATCCACTATTGCGATGTTTGTAAGATCAGCTGTGCTGGACCACAGACTTATAAAGAACACTTAGAAGGCCAGAAACACAAAAAGAAAGAAACAGCATTAAAAGCTTCCCAGAACACCAATAACGGCAGCACTTCTGCTCGTGGAACTCAGAATCAGTTGCGCTGTGAGCTTTGTGATGTGTCTTGTACAGGAGCAGATGCATATGCTGCCCATATCCGAGGAGCCAAGCATCAGAAAGTAGTAAAATTGCACACAAAACTTGGCAAACCTATTCCTTCAACTGAACCAAATGTGGTTACCCAGGCTACTTCCTCAGCATCCACATCTGCTTCCAAACCAGCTGCCTCTGCTTCAAATGTGGCAACTAGCAGCAGTACTGTGAACTCTGTTGCATCCTCTGCAGTGAAAATTCTTACTCCTGTGGGAAACACACTACTTAACATGGCATCCAACAACAAAACATCTTCAATCACTGCTAATATAGCTGTAAAGAAAATATCTACACCAAAAATAAACTTTGTTGGCAAGTACAGAAGTGGTAATAAGCTTCAGACAACAGGAAGTAAACTGGAAGAAACAAAATCAGCTGAAAGTGTTAAAACAACTCCTGTTGCCACAATACAAACACAAGAAGTAAAACCAGACACAGCAACTGAACCAGTAACTCCTACAACTATTGCTGCCTTGCAAAGTGATGTCCAGCCTGTGGGCCATGACTATGTGGAAGAGGTAAGAAATGATGAAGGAAAGGTGATCCGCTTTCACTGTAAACTTTGTGAATGCAGTTTTAATGATCCTAATGCCAAGGAGATGCACTTAAAAGGGAGGCGACACAGACTTCAGTATAAGAAAAAAGTAAACCCAGATCTACAAGTAGAAGTAAAGCCCAGTATTCGAGCAAGAAAAATTCAAGAAGAAAAGATGAGGAAACAGATGCAGAAAGAAGAATACTGGAGAAGGAGAGAAGAGGAAGAACGCTGGAGGATGGAAATGAGACGATATGAAGAAGACATGTACTGGAGGAGAATGGAGGAAGAGCAGTATCACTGGGATGATCGTCGCAGAATACCAGATGGAGGATATCCTCATGGTCCTCCAGGACCTCTCGGCCTGCTGGGAGTTAGACCAGGAATGACTCCTCAGCCCCAAGGACCAGCTCCTCTACGCCGCCCTGACTCCTCTGATGACCGCTATGTGATGACCAAACATGCAACAATATATCCAACAGAGGAGGAACTGCAGGCAGTCCAAAAAATCGTTTCTATTACTGAGCGTGCTTTGAAACTTGTTTCTGACAACATGACTGAACATGAAAAGAACAAGAGCAAAGAGGGAGATGATAAAAAAGACAGTAGTAAAGACAGAGCTTTGAAAGGAGTTTTACGGGTAGGCGTTTTGGCTAAAGGTTTGCTGCTCCGTGGAGACAAAAACGTCAATCTTGTTTTGTTATGTGCTGAGAAGCCTTCAAAGACTCTACTCAGCCATATTGTTGAAAGTCTTCCCAAACAACTCGCGGTAATAAGTCCTGAGAAATACGATATCAAGTGTGCAGTCCCAGAAGCAGCAATAATTTTAAATTCATGTGTGGAACCCAAAATGCAAGTTACTATCACACTGACATCTCCAGTAATTCGGGAGGAGAACATGAGGGATGGAGATATAACCTCGGGTATGGTGAAAGATCCACCGGACGTCTTGGACAGGCAAAAATGCCTTGACGCTCTGGCTGCTCTACGCCACGCTAAGTGGTTCCAGGCTAGAGCTAATGGTCTGCAGTCCTGTGTGATTATCATACGTATTCTTCGTGACCTCTGTCAGCGTGTTCCAACTTGGTCTGATTTTCCAAGCTGGGCTATGGAGTTGCTTGTGGAAAAAGCAATCAGCAGCGCTACTGGACCACAGAGTCCTGGGGATGCACTTAGAAGAGTTTTTGAGTGTATATCTTCAGGAATCATCCTTAAAGGTGGTCCTGGAATTCTGGACCCTTGTGAAAAAGATCCTTTTGATACACTTGCTGTAATGACAGATCAGCAACGAGAGGATATTACTTCAAGTGCACAGTTTGCACTGAGACTCCTTGCATTCCGTCAAATTCACAAAGTTTTAGGAATGGATCCATTACCACAGATGAATCAACGCTTCAACACCCATAACAATCGTAAAAGGAGAAGGGACAGTGATGGGGTTGATGGATTTGAAGCAGAGGGAAAAAAAGACAAAAAAGATTATGATAACTTTTAAAAAAGTTTGTCATGTGGGCTAAGTTCGGAGGTGATAGAAAGTTGATTTGTTGCCTTACTTTTATTCCATTCATAATAGTGCCTGGTTAAAACATCCAAAACCAACTTGAAAATTAGATTCAGAAAAGAACAACCTAGCTGTTCTGTGAGGTTCTGA
>C18ORF25-W
AAATTGACCACAGCTCTTTGGGCCCAGCCACCCAGCCAGTGTTTCACCCAGCAGAGCGTATGCCCATCCAAACCATGGGCAGAAAACCTCCAGTTCCACTGAAATCAGCGAGTACACAGCATTTCTCAAAACAACTGATGCTCACACAGCAAACCACTAACTGCTACTTACAAAATCAATATACTGATAAATTAAAAATGTTCTGAAGTTGGAGGTGGGAAAGGGTAGAATGACATAACTCTGTACACAATTATTTCTTCAAATTAACACACAAATTAGTAAATATAGATGTGCTTTAAATTTGGAGCTATTGGGTGTTAACTTTGGGAGGAATCCTCCTTTGAGAAGGCAAAAGCAAAAAAAAAAAAAAATCCCACAACATTTAAAATCCTATTAAAATTATATTACATTCTTATGGAAATGAAAAACTTCATGAGCTTGAATCTCATAGTGCCAGGAATAGGAATTCTGAAGCTGAAGCTGTAGTAATGAATTTCTGTGCCTCAAAGGGAGAAGGGATAGGGACAGAAACACAGTAACATTGCATTACAGTTGATATTTGTGTCTGGTATCCTCATCCAAAGTGAGGTCTACTATTTCTGGGGGCGAAGACCAATTCTGCTGGGGAGTCACAGCTGTCCATGATTGTGTTTGCTGAGTGTTAATGTACTGTGAGCCTGAGCCATGCTTCCAGGAAGACACACTCTGGATCACACCTCCTGTAGGATGCACACACCTTGCATGTTCCTGAACTCCAACAATCTCTACTTCGCTATCAGAAGAGGCAATACTAATTTCTTCATTGATCTGGACATTACCAGAAGAGGTTTTGTCACTTGCAAAGAAGTCTGGATCCAAATGACCTGTGTCAGCGCTCTGCTCATTTATGAGTTCTCTGGTTCTCTGTGTAGATCCCAGGTCTTGCTTTCCCAAGGAATTATTGTGCTCCTGAGGTACTGCAGTTGCCAACAGATTGTCCACACTTACTACTTCTGGGTCTGAGTTTGTGTCTGGTATATCATGAGCTGCAACTTGAGCTCCATCTGGTATCTCTGCAGTGATGGTCTTGCTTCTCACTGAAACCTCTTCATCATGAGATGAACTCGTGCTTGAGTCACACGTCAGGTCACTATCACTGGTACTGCTGTCCTGCAGCAGGCTGTACTTCTTGCGAGCAGCTGCTTCCCGTTTCTGCCTTAACAGACGGATCCTTTCTCTGTGCTTTTGACTTCGGTGACCTTTTACCTTGGTAACTCGATCATTCTGCTTATCACTAGACTGTCGGTTTTTCTTGGCAGCCATTGTTGAAGTCTCACTTTCGGACCTGGATCGCCTGGATTTCCTCCCAACTGCAGCCCTGGAGATCCCAGAAGGGTCCCCCTCTACAGCAGCTTCAGCTTGACAGGGCTCATTCTCTTCTGTGGAAGACAATGTATCTGAGTCAGCCATATGGCCACTGGAAGAAGGAGAAAGCATGCAAGGATTATAAGAGTCACTCTCATAAACTTGACCATCCGTTGCCTTATCGCTCTCTGCAGATGCTAGCTGAGATTCTGAAGAGTCTCGTCTCAGTTCCATCAGTAAGCAAGGCATCAATGACAGCGCTGCAGAGTCTGATGCATTGTGCATGTAGTCTTTCTGAGTATGTGTCTTCAGTTCTACAGGACCATCTTCATCAGGAACTGTCTCTTGCTTCTCAGAAGCCTTTGGTGGAACTTCTGAATTCACAAGTGCTTCTGCTTTTCTGACTGCCTCCATCTTCATTTCAGAACACGAAGGTCCTCCTGGTCTCAAAGCACAGAACACATGGTCTGAGACTGGGTAAGCTAGATATGGTTTTCAGCAATACAGCAGCCTGCACAAGAACAGAACAGTAAGAATAATTTACCCAAGTAACTCACTCAGTCCAAATCTTCAGAGTATTACCTAATCAACTTGTTGCTTTTGGTCAGTATGGCTCAGTATCATATTGCTTTTTTTCTGTTTACTTTTTTCTAGTGAACTCGTCCTGTTACACCAATCTATTCCTCCTTTTTTACGCACATATGAAAGATAGCACTGGAATCACATTAAATGTTGGAAAGTAAGGGGACCTAAGAGAGCTGGTTGACATCTAAACACCACTTATTCCAAGCTCAAGTTTGGAGCCTCCCTAAGAGTACAAAATCAGGGAAAGGCGGCAGGAGGCCTGCATGGATGAGCAAGATCCTCGTGGATAAACTCAAAGGTGAGAAGAAATTACATAAAATGTGGAAAAAGGGCCTGTCCACTTGGAAAGAACATAGGAATGTTGTCAGGTCCTGCAGGTAT
>ATP5A1-W
GTGCTTCATTTTGTGGAGAGGAGAGAGCACGGGGCAGCAGCTATTTCCTGTCTGTTTCAGTTTTGCGTGCCGCCGCTGTTACTAACACTATGTTTTCTGCCCGCGTGGCTGCCGCCTTTGCTCGCTCCGTACCGCGGCAAGGCGGACTGATTTCCAGAAATACCTTGTGTGTAGCATCTGTTGCTGCAAGAAACATCCATGCCTCCAAAACACATTTTCAGAGAACTGGCACTGCTGAGGTATCCTCTATTCTTGAGGAACGCATTTTGGGAGCCGACACCTCTGCTGAACTTGAGGAAACCGGCCGTGTGCTCTCAATTGGTGATGGTATTGCCCGTGTGTATGGCCTAAGAAATGTCCAAGCAGAAGAAATGGTTGAGTTTTCTTCTGGGCTGAAGGGAATGTCCTTGAACTTGGAGCCTGACAACGTTGGTGTTGTTGTGTTTGGTAATGACAGACTGATCAAAGAAGGGGATGTTGTGAAGAGAACTGGTGCTATTGTGGATGTTCCAGTTGGAGAAGAGCTGCTGGGCCGTGTTGTAGATGCCCTGGGCAATCCAATTGATGGGAAGAGTTCTTTTACATCTAAGTCACGTAGAAGAGTTGGCTTAAAGGCCCCTGGCATCATTCCCAGAATCTCTGTGCGGGAACCTATGCAGACTGGTATTAAGGCTGTGGACAGCTTGGTGCCCATTGGTCGTGGCCAGCGTGAGCTGATCATTGGTGACAGGCAGACTGGGAAAACTTCAATTGCAATTGACACAATAATCAACCAAAAACGATTTAATGATGGAGCAGATGAGAAAAAGAAGTTGTACTGTATCTATGTTGCTATTGGCCAGAAGAGATCTACTGTTGCTCAGTTGGTGAAGAGGCTCACTGATGCAGATGCCATGAAGTACACAATTGTGGTGTCTGCCACAGCATCTGATGCTGCACCCCTTCAGTATCTGGCTCCCTACTCAGGCTGCTCCATGGGGGAATACTTCAGAGACAATGGAAAACATGCATTGATCATCTATGATGACTTATCCAAACAGGCTGTTGCCTATCGTCAGATGTCTCTGCTGCTGCGTCGTCCACCTGGCCGTGAAGCCTATCCAGGTGATGTGTTCTACCTGCACTCTCGCCTGCTGGAGAGAGCAGCTAAAATGAACGATTCTTTTGGAGGAGGCTCTCTGACTGCTTTGCCTGTCATTGAAACGCAGGCTGGTGATGTGTCTGCCTACATTCCAACCAATGTCATATCCATCACTGATGGACAGGTGGCAGGTACCATGAAGCTGGAGTTGGCTCAGTACCGTGAAGTAGCTGCCTTTG
>RPL17-W
AGCTGAGCTCCAAGGATGGTACGCTACTCACTGGATCCAGAGAACCCTACCAAGTCATGCAAGTCCAGGGGCTCCAACCTGCGTGTGCACTTCAAGAACACTCGTGAGACTGCCCAGGCCATCAAGGGCATGCACATCCGCAAGGCCACCAAGTACCTGAAGGATGTGACCTTGAAGAAGCAGTGTGTTCCCTTCCGTCGCTACAATGGAGGAGTTGGTCGATGTGCCCAGGCCAAGCAATGGGGCTGGACACAGGGACGCTGGCCCAAGAAAAGTGCAGAGTTCTTGCTGCACATGCTCAAAAATGCAGAGAGCAATGCTGAGCTTAAGGGTCTCGATGTGGATTCTCTGGTGATTGAGCACATCCAGGTGAACAAGGCTCCCAAAATGCGCCGGCGCACCTACAGAGCTCATGGGAGAATCAACCCCTACATGAGCTCCCCCTGCCACATTGAGATGATCCTCACCGAAAAGGAGCAAATTGTACCCAAGCCAGAGGAAGAAGTTGCTCAAAAGAAAAAGATATCCCAGAAGAAGCTGAAGAAGCAAAAGCTGATGGCTCGGGA
>NEDD4-like-W
CAGCTGTTATTTTTATACATCAGCAACCAAATTCACAATAGATCGATATTGCACCAGAAAGGCATGTGCAGTGAGAAGGAATTTAATCATATCTGTTTTTAATCATAAACGTTAATGTGACTTCAGTGTGTTACATAAAGTGACTTTAGAGTTGGTGCAATTAGAAACAACAACAACAAAAATGTGATTAGATTTCATTAGCAAATGCATACAAATAGGAAATAAAAAAGATGTTTTCCATAGTGCTAAATCACACAGAGCCAGATTTCTTTCAAAATGCCTCCATTACAAACAGTAAAGAGGAAAGGATAACAAAAGAATCACTATACAAAGATAATGAAAGGGTTAAGCATATTTTCCTAAATGATTAACGCCAACCCTACCTCAAAATGTTCTTCAGTACATGTAATATTACCAAGGAATAATGAGGCAATTCCTTTACTGAACATGAGATTAGGCATGCTATGTTACAGTAGTTATGAGCCAAGAGAGAATCATTATTTATACAAAAATGCAACAGAATCCATACCTCTTCTGCACACAGATACAGAAAAATATGTATGTGCTCTTGAAATAGCCAATATAGAGAAAAATTCCAACATAGCTGTCTCCTATTTTCTTAATGGCTTGGGAACACAAGGCTCAAAATGTGCTTGAAAAAAAAAATGACACTGGCATCAAGTATGGTATGAAATAAAGAAAAATGCTCACCTTTTTTCTCCAAGTGCATGAAATTTAATCTGAAAATGTTTAAATCAAAAAGTAAACATGAGTTGTAATACTATACCTGTAAAATGATTAATTTCATTAATTGCCATTAAAAATTATGTAAAATTTTTATTAAGGACTTGGTCTACAGAGGTACAACATAAATACAGTAAGTTCTGCTGAAATGTAGTCATATTAACCAGTTGGTAAGCGATTGTGGAAACATCAAAAAAGCCATTCACATATTATAGATCAAAATTCTGAATTTAGGCAACTGTACTGTTGAAGAGTTTGCTCCAGGACCCAATGCTGCGCAACAGTTGTACCATGGTCACTCAGTTCATTAGGCAAATGTAGAAGTGTAGCAGAACACACTAGAACGTGAAGAAAAAGGGTTCTAATCCACTCCTTCAAATCCTTCAGCATTTTCAACTGCCATAAGTAGCTTCTCTTGTAGGTTGTCAAAAGATTCATAAAGAGGTAAGTCTAAGCGATTAAAGCATGTGTGAGCTCTGGGCAGTTTATCAGGAGTTCCCCATTGCTCTATTGTAAACAGCTGAGGACCATTTGAACCATAAAGTTCAGCAAATCCATTCATAGGCACACGTGATGTGCCAGTAACAAACTGCAGTAACCGAATACGTTTTTCTGCATCCATCAGTAAAACAGCCTTCCAGAACCACTGGATAACAGGATGATTTGGGCAGTAGCCATTTTTGTAGACTGTATGTTGTCTCCAGTCATTAACGTCAACATCGCCAAGGCCACACATCAGTAACTCTAGTTCGTTTTCATCAAAAATTTTAATCAGATCAATAGGAAGAAGTTCTGTGAATCCCTCCAAAAAAGCATTCATTTGTTTTTGAACTCTGTTTACAAACCGCCACTGGATGACCAGATCAATATATTCTCTTTTGTTTTCATTTGTTACCATGATTTCAGACCCATTTGGCTTCAGGTCTACTTGATATGTCTGTCCGAAGTTTTCCTCATCAATGCAAAACATGAGATCCAGCTCTGTAGGGTCATTTTCCAGGATCCACTTCAAAGAGTTGTAGTATTCACTGTCCACTGATTCCATATCTTTCAGAATTATTGGCTTCCCCAGCATCATCTTGTAAAAAGGTCTGATGAAGAAGCCATCCAATAGTTTCCCATGATACACTGCCAGGCCAGCAACTCGTCCAATAAACATGAAATATGAAAGATGATCTTCGTTACAAAGACCTGAATTAGGATTAATCTGAAGTGTATAGTTGTCCGTTGCTGAATATTCAAAGAGACCATAANNNNNNNNNNNNNNNNNNNNNNNNNNNNNNNNNNNNNNNNNNNNNNNNNNNNNNNNNNNNNNNNNNNNNNNNNNNNNNNNNNNNNNNNNNNNNNNNNNNNNNNNNNNNNNNNNNNNNNNNNNNNNNNNNNNNNNNNNNNNNNNNNNNNNNNNNNNNNNNNNNNNNNNNNNNNNNNNNNNNNNNNNNNNNNNNNNNNNNNNTTTCTTCAACTTCTTCCGGAAATAGTCATATTTCTGTTTGAACTCCCTAGAATATGGAACTGCTGGACCAGTAATTGCTGGGCTCTGCAGTCTGGGATCTTCCCATTGGGTAATTTTATTATAGGAAGAGGGCCCAAATCATCAGGATTTAAAGAAGCTTTTGATCTCAAATGCACTGGAAATTTCAGACGTGGATCTTCCCATGTAGTAGTTTTAGTATTATGATCGATGAAGAAGGGCCTGCTGTTGGGTGCTATTCGCATCTCCCAGCCAGGAGGAAGGAAGCTTTGTGCAACTTTGTTCTGTGGTTTAGGAGAGCTGTAGGGTGAGGGCTGTAGAGACTGTGGGTTGGATAGTATGTCCTTCACTGCTCTGCGCACTGGAGAGTCCTTCATACCCTCAAGTGGAGCAGATAAGGTTACTGTAGGTGAACTGAGGCTGCGAGGCCGTCTGATTTGAGGTTCACTTAAATGACTGTTGCTGTTTGCTGCTGACCCAACCATGCCATCTTCTGTAAACTGTATAATGGGCCGTGTCCAGGTTGTGGTTCGATTGTTGTGATTGACATAGTAAGTACGGCCCTTTGCATCCTTTCTTTCTTCCCAGCCTGAAGGTAAGCCTGGTGTAGTGTGGACATAGGCCACTGAAGGCATTGTTTCCTCACCATCTGTGACAGCTGAAGAACGAGTTTTCCTAGATGGGCCTCCCTGCAAAGATAAGCGAGACTGTTCAGCGACTGTATCTGTTACACTGCAAGATCTCAATCTTGAAGAAGGATCTCTTTGAATCAAAGAACTCAGCTGTTCCTCATTAGTGATCTGAAATCTACTGCTCAGTTTCTCAGATAGCTCCTGAGGACTGGCATGGGATACAGGAGATGCAGGAGGTGGTGGCAATGATAAAATTAAAGAATCTCCACTTGTACTTGCTTCCTCTGAAATGGCTTCCCAAGGCTCAAGAATGTCTCCAGTCTCCATAGGTTCTGGTTCCAAATCCTCACTAATGTGTCTCCGAGAGCGAAACCGCCTATGGGCTGCTTCATAGTTTATTTGTCTGTTGTTCTCTGAATCGGATCCCACATCAATTAAACTTGGTCGATGCCATTGAGTAGTTCTGTTGTTGTGGTTGACATAGTATGTCCGCCCCAGGTTGTCAACCTTTTCTTCCCATCCAGGAGGCAGTGGAGGAGGTGGTAACACCTCCTGACACTGAGATGCAGAGTCACTGGAATCAGTCACATCCCATTCATGCTCAGACTCGTTCCTTTGATTGCTATTTTCTTCCTCTTGACCACCATTTTTAGGCATATAAGCCATCTTCAATCTCAAGAAACCCTTTACGTGAGATTTGTGGCTTCTTGGTCTGAGAAGGAAATCCTTAAACGTGTATGGCCTTTCCATGGTTGGGTCTTCAGTCGGAAGGTGACTAAGAGGCAAATCCACCTGACCCAGGAAGTCATCTCTAGTCAATCTGTTCTCATCAAACACTTCAAACAGGAGGCGATGATTGGTTGGATTTACTCTAAAATAAAACTCCTCATTCCATTTTGGATTCAGTGTCTTTTTAATAGTTTTTGTCTGCACCAGAGAAAGTTCTCTGTTCTCATCTGCTACATACAAAGAAAGTTTGACGTAGGGATCACTG
>MIER3-W
AGGCATCCTTTGGGAGTTCGAGTCCAGTTGGCTCCTTATCGTCTGAGGATCATGACTTTGACCCTTCTGCTGAAATGCTGGTTCATGATTATGATGATGAGCAAACTCTCGAAGAGGAGGAAATGATGGAAGATAACAAAAATTTCAGCTCTGAAATTGAAGATTTAGAAAAGGAAGGAAACATGCCGTTGGAAGATTTACTGGCATTCTATGGATATGAACCCACGATTCCAGTTATGGCAGGTTCCAGTGCAGATAGCTCTCCAAGTGAACTTGCAGATGAACTTCCAGATATGACTTTAGATAAAGAGGAAATAGCTAAAGACCTCTTGTCAGGTGATGATGAAGAAACACAGTCCTCTGCTGATGACTTGACACCATCAGTTACTTCACATGAGGCTACAGACTTCTTTCCTCGGCCATTAAGATCAAACACTACTTGTGATGGAGATAAAGAATCAGATGGTGAAGATGTGGAGGTAGACAGTGGTAATACATCCGAAGATTTGAGAAAGGAAATAATGGTTGGTTCAAAGTATCAGGCTGAAATTCCACCTTACCTTGGCAAGTGTACTGATGATGAAAAGGCCTATGAAAATGAAGACCATTTACTTTGGAATCCTGATGTGATCTCAGAAAATAAAGTTAAAGAATACCTTTTTGAAAGCTACGTAAGAACAGGAAATTTAAAAATGATTGGCAGAATTCCTGAAGGACTACAAACACGGGACAATGAACAAGCACTGTACGAACTTCTCAAGAGTAGCCATAATGTTAAAGAAGCAATTGAGAGATACTGTTCAAATGGAAAGGCATCTCAGGAAGAGATGACAGCATGGACAGAAGAAGAATGCAGAAGCTTTGAACATGCACTTCTAATTTATGGAAAAGACTTCCATCTCATACAGAAAAACAAGGTAAGAACCAGAACAGTTGCTGAGTGTGTGGCTTTCTATTACATGTGGAAAAAGTCAGAACGGTATGATTACTTTGCTCAGCAAACAAGATTTGGAAAAAAGAGATATAACCATCATCCAGGAGTTACGGATTACATGGATCATTTGGTAGATGAAGCAGAAGCCCTTGGTGGAGCAGTGCATTCTTCAGCCTTGACATCTAATAGTCGAACAGAAACCATCCCTGATCAACAGCTAAGCATTCTGAACTCTATCACTGCCAATGAGTTGACAGCATTGACAAATAGCGTAACTGCTGTCTGCCATACTTCAGATGCGAACTGTCTGGATGATGCCTTTTCTCCTGTGGACAGCTTACCCCGAGCAGCAGTTAATCATGTGCCTGTTGAAACAGAAGAATTGCTCAACTTGCCTAGCAATGGTGAAAGTGATTGTTTTAATTTATTTGAGACTGGCTTTTATCATTCAGAGCTAAACCCAATGAATATGTGCAGTGAGGAGACGGAAAGATCTGCGAAGAGACTGAAAATGGGAATTGCTGTCCCAGAATCTTTCATGAATGATGTCTCTGTAAATAACCTTGGTGTGGACTTTGAGAACCACACACACATTACAACTGCCAAAATGGCTGTTTCAGTGGCTGACTTCAGCAGTCTATCTACAAATGATGCAAATGGTTTTATCAACACCCACACTCTACACCAACATACTGCCCTTCACTCAGAATGACTGTTGAAAATGAAACAAACAGTGGGTACTTTATGCAGTAGTGGTAAACTTGATGAGAGCTATCAGGTTTGCTTAGTCTTTCACTGGAAATATGAACTTTATGACATCAGTGATGTCTTTGTATGTATAGAACTATATCTTGATTTATCAAGAGTAATTTCTTTTTTCAGTCCATAAATGAGGAAATGTCATACAACGTTTGGCAGAGTTTGAGACTAAAACAATTCTGTGGTGCAGCTTGAAGCTCTGCTCCAATTTTTTTTTAAAGCCTGTAGACAGAAACCACCATTTCAAACCCAGCACAGAAGTTCTGAACTGGTTGAAGTGGCTTTTTAGTATAAGTTACTGTTATTCCACTGTATTCATCACAGCAAAAGTGTTTACAGGTACTAATCCTGACCCCTGCACAAGGTAGCATTTTTTTCTTACAAAGGCAGGGATTGTTTTCTTTAATTTAAACTGCACAAACACACAAGGATGGTTTTTAAATGAAACCTTCTCTCATGTGGTACTAAACTAGAGCACTTCAATTTACAAAACAGTAACTTCATCTTGATGGAAGCTAGCACAAGGGACTTAACATGAGTAAAGTACAAAGATACGCTTGGATGCTGTTGCAAAATTATAGGCCATGGCTACCTTATACAAGTAATGATACTGCGAGAGGTGTCTGTGTACTTAAAACTTACTGGCTGTAGGGGAACTGTTAGGTCAGGGCTTGAACTGGTGGTTGAGCACCTGGTGAAGGGGTGTGGCTGGCAAATTGTTTGTACCTGTACTCCCCATGTGACCAGAAGGGGTGGACCTAGGGTGGAGCCACTCTGGGCTCATATAAGGGCCAGCATCTCCTGGGCTTAGGTTGCTTTTTGCAAAGGAATGTTGTATTGTTAGGGGTTTCCTTTTCCTGCTGGGTGAGTTCTGGTCTTGTTTTTGTATGTTGCTATTGGTCTGCTTGTGAGTACTCTGCCTGGTATTGCCAAGAACTTGTCAGAAGCAATTTCACTTTTTTTTTTTTATGAGCAGAATGCTGGCTTAAACAGATTCATTTCAGGGTGTTGTGTTTTTCTGGATTTTGTCTACAGCTTTAAAGAGTAATATAATTGTGTAATGTAACTTTCCAAAGACAGCTGATGCGTAAAGCTACAGTCTGCACAGTTAAGGATTTACCACTAAACAGTCAATGTTTTTGAAGGCATCTTAAATTGTTAGGAGTGCTGCAGTTGAAAGCATCATGGTTTTGGGAGTCTACCTAGTTTATATCAAAATAGTGGAACCTTGTAGTATGTACCTAAAACCTTCTACTTAGCATGGATTGTGTTTATTTGTTTTGGCAAAGTCATTGGCTGAAAAATGGCACTTTGCTACTTTGGTAAAATAGAAAAAGATCAAGTAGAAATGCTTCTCATAAGCTAACTATCTGGGTAAATTTTTACTATGAACATAAAGTACAAGTTAGCTATCCAGAAAGCTTATCTTGCAAATTCTTGTGGGAGAGTTGAACGAAGCATGGTATTGGCTTGTAACATGTTGTAGCGTACAACTTACAAGTTAACTGATAATCTGAATCT
>HNRPK-W
AGGTTCAGTAATTTTATTTAAAAACCATAAAACATTTCTTACAAAAGAGCATCACATTCTGCACATTGCTTTCAAAGGATGCCACGGACATGTTGACTATCAGTCTTCACCCAATTAAAAGAACCCCCCCCCCCCTAAAAAAAAGTGTAAATAAAGCAAGGTGTTCACGATAGTTACAGGGAAAAAAAGAAAAAAAGAACACTACATTTTACCACTACAATGAACAAAAATAAAAATCCATTCTCTGCTGCTGTTTCAAAATTTCAGTGTTAGTCTTGTGTGCCCTTTCCTTTCTCCCAAATCTTTTTAAGCAAGTAAAACATATCTGGTGAACAGCAGATTCCACTACACCTCAAATGCAGAATGCCTATGAAGCAGGGGAATGACGGCTTTTTAAACAGAAGCAGATATTAAAAAGTAAAAATAATAATAATAATAATAAAAAAAAGATGCAGGACTCCTTCAGTTCTTCAATAGTCTTAGAAAAACTTTCCAGAATACTGCTTCACACTATTCTGCAGTAAATACTGTGCATTTTGTATCTGGTCCTGTGTTCCCGTAATAGTTATTATTCGGTCTTCTGAGCCTTCTAAGGGTTCATCAATTTTGATTGAAGCTCCTGACTCGTGTCGTATCTGTTTGATTCTCTGGCCGCCCTTTCCAATAATAGATCCTGCCAAATCTTTGGGAATTGTTACTTGTGTTGTGATGATGGGCCCACCAAGATCTCCATATGAACCGCGGCCCCCTGCATAAGAATAGTCATATCCAGAGCCACCCTCAAACAACTCTGGTGGCTGCATGTCATCACAGGCATCCACATGACACTGCATCATCATTCCATCATAACGATCTCCAGGTCTGCCCCTTCGGTCATAAGACATAAGATCTCCGCCACGAGGAGGTGGTGGAGGAGGAAGAGGAAGATTACGAGCTCTGCTGCCACCTCTGCCACCACGACCTGGTGGAGGTGGTGGAGGTCCTCTGCGAGGGCTCATATCATCATAATCTCTTCTTGATGGAGGCATAGGTCGTCCACCACGATTGGGAGGCATTCGATCAAAGCCTCCTCTTCCACGCATTGGAAAGCCTACTGGACGTCCCCTTCTATCATCAAACATCATTGTGAAGCCACCATAGTCATATGTTTCATCATAGAAATTAGGATCATAAGGCTGGGCCCGTCCTTTAATTGGAGACTCAGAGATAAGATCCAAAATAATCTTGATACATTCCACAACTCTATCAGGTTTTCCACCAATAAGCACCACTCTATCAGTGGAATGAGGGCAACACTCTTGGAAGAGCTTAATGGTGGTCTGAGTATTCTCTCTGAGTTCTTTGATTTTAGCACCCTTGACACCAATGATTCCTCCTGCCAGACTTTGGTGAATTAGAAGCCTTAGTTCACAGTCAAAGTCACTACCTTTGTAGTGTTGATACTCTTCTAAAGTAGGGATAATCTTCTTCAATATTTCTCCAATTGTCTCTGTATCTGCACTTATACTCAAGATGCGCTCAGGGCCACTGCTGTCTGGGACTGAAACACTTGCATTATAATCTGTACGAAGTGCCTTAATATTTTTGCCACCTTTTCCAATCACTGCTCCAGCATTTTTGCTTTGAAGCAGGATGCGTAACTCAACCATCTCATCCGTATTCCGAGATCTTTTGAAGGCCTGTTCTTCTTCCATATCTTCTGCAGGACGTTTGCCATTTGTCTCTGTGTTGGTAAAGGTCTCCTCCTGTTGTTCAGTCTCCATTATCTTTTATTCTTAGGTGGGCAGATAAAACTAGTTTTATATATGCTTGTAGAGGAAAACTCAAGTTTTCTGGACAGGATACCCAACAGCCTACTGCTTCAAAATCC
>GOLPH3-W
TTTAAGAACTGAAAGTACACTGTGGCATTAAATATTAAGGTCCATATTTTAACAACTTTTGTTATTAACTTTTTTAAAGGTATGATAAATTTGTATTTTAAAGTCAACTACTTAAGCACCTAAGTGATTTAAAATAAGTACAAAATTGGAAGTCCAGTCACAGATGAGGGTGTAGAGTTGTGTTCAAGATAGAGTCTACTCACAGTGGACACGGCTGCAAACTCACAAGCTAACTTGGTCTGTCTCAGTCATGAACCCTGCAGCTCTGAGTGACACCACTGATTAGGTAAGTTTGATCTATGTAATATAAACCCTTTCTAATAAGGATATTAACTAAAGATTTTTGTTAAGCAATAAAACCTTTCTAATTAACAACAAAAATAAAAATGAAATGTTTGCTCTGTTTCAGGCACTTTCAAGATAATAGTTTATTTACTGTAGGTAAAAAGCTAGTAAACAGATTAAGGGATCTCTTAAATTTGAACTCTACAGTTATATACCATCTAGTATTCTTGCTCTGAATATTAACCAATACATTTCTAAACACCTGTAAGCCCCACAATAAATCTGCATTATGAGGAAAAAAGATATATAAATCAATGCTTAATTTGTTCAGTGCATAATATTTACACTGTGAAACCAATAGGAGATGTAACAAACAGTGATAAAGAAGCAATTAATTTTAAAAAGCTGGTTTTGTTGTGTGTTATTATTATTATTTTTTTTAAGTAGAGTGCCCCATTACAGAAATCTTAACCATCTGAACTGTAGTCATTATTTCCTAACCATTTACATGGAACACCTGCTAGGACTAACTTTGCTATTAGAGTGTAGTTTATGACCTTTAAAAGATAAACATTAACTTGCGTACAAAAAAATTAAAATCTGTACTAAAGAATCGAACTGGTCACAGCCCTCTTGCATACAAGAGGGGAAAAAAACCCACAAAAACACAATAAAACACCCTAACAATAACAGAAAGTAGTCTCTTTCTGTACACTAAGTATCAGTGGCAATACATAGACTGAGAATACCTGGACGGCAAACTCTGTAGGCACTGGAAACAAACAGCTTTCACATTCATGCTCTTTATAAGAGGCCTTTCTTTCCACCAAATGGCAACAACTCACAAGAAGTAAGGGGCACCAGGTGTACATCTAAGCAGATCTTGCAAAATACTAAGATGAAGTCATTGTTAATATACAACTTGATCTATATATACAATATAATAGAATGTATCCCATCCCAAAACTGGTTTATGAAACATTTGGATCTTTTCACACTAGCCTTGTGACTCAGCTATCATTCTAATGAAAGTACACAAGAGACTTATAGGAAGAGCAAAATTTATGAGGCATTTTACAGGAACTACTGACAAAGCTGCTTAAAGGAATTTCTGCTTTTAAAATAATTTTATTAGATATAATTGAAACAACGCCTGTGTATGAAATGCCTTGACAGACACTTCAACATAAGTTTTGAATATTGAAAAAAAAAAACATTTTTGATCTGTTATAAATTGTACTGCAGAAGTATTAATGCATGCACATATCTGTCATCTGAAAGTAGTGATCCAATTGCATGCACATTTCCTCTAGGTGTTTTCCATGTTAAAACAGTTCAGTAACAATAAGATGAAAAGTGATCAAGTATCTGAGATAAATTTAATAGGAAATGAAATGCAGTACGAACTTTTTCTATTGTTGTTTTAAACAGGAAGGTCTCTTCTACCAGCAGAATCCTTTATACAGATACACAGAGAAGGAGGGAATACACCACTTTTAATTCCCATTAAATAAGAACTGATTAATCATCTGAGAAGGTACAAATTACAGAAAATATGAATAGTGAATAGAAGAGAAATAACCAGTTTACATGAAATAAAAGAGAACACTTAAGTCTGGTTGCAGTTATTTTGTGAAAGCTGCTACAACAGCCCACAGAACCTCATTTGTGTTGGCTTTCATACATTCAACCTCAGGGTCTAAATCCAGAAGCTGCCGTACTCTCTTTGTGGCTAAATCATACAGCTCATCCAAGAGGGGGGCAAAAGCATTTTCCAGAACATCTGAAGCATGGGCTAAATAAATGAGTGCCAGCAAGCGCTTGTCCATACGATGGGGGTCATTCACCCATTTGTCAAGAACGGCTTCTTGAACCTTCTTGATGAGACGCTGTTTGATATTGTTGTTTGTGAGAGGATGTGTAGTCATGTCAAAAAGAAGGAAATTCTGTTTCTCTGTTGTCAGTACACCTTTTTCCACTAGATTTTTAGCTAACCGTTCACGGACATTTCGTAACTGGTAGTGCAACTTTAATGGATTCCACGTTTCACCACTAAGCAGTTCAATCCAATTTTGTACTGTTTCAGGAGGCTGGGTCTCTTTTATGTGTTTCAGAGCTTCATCAAGCAGAACATCTCCTGTAGGAACATCTGATTTGCAAATCACCTTTCTTGTCAGTAGACTTTTGCGCCTCATTCCACAAGCCTCTAGCTGAAGACGCCCTCGCAATGACAATTCAATTAACATGCAGCCACGTAATCCTGAGGAGATGCAATCATTCCAGAACGATGTGTAACCCTCACGATCCTTAAGGCCCAGAAGCAGCACCTCCTCCATGAGAGTGAGCCGCGTTTGCTTGCAATCTCCCTTCTCGTCGTCGCCCAGCTCGTCCCGGCAGCCTTCGTCCTCTGGGCCGCCCCTAGCCCCTCGCTCCTCGTCGGCGGCGCTGCGGGAAGCCTCGGTCCGCCGCTGCACCAGACCGGAACAGCGCTGGGTGAGGGAAGTCATGGCCGGAGGTGGTAAAAGAGCAAAGACCCGCCGAAGAGAGAGGGACTTAATGACAGCTCAGGAGTCCGGAGAGGGCACGACAACCACTCTCACCTCGGCCCTATCCGCACCGCGGCTACGACCAGCCAGGCGAACTCATGAGGAACGAGCCTCGACCGTGGCAAGAGAGGCAGAGATAGCGGAGACCAGCGTCCCTCCCTACGGCAGCCGAGCTAGTAGACTGCTTCCCCTTTCAATATGGCGGCGCGAGCTGATGTTAGCAAAGGATGTGGCAACGGCAGACAGGAAAAAAAACACCGGAAAGGGACACAGGTGGGAGGAGATTACACTGGAATAGGCGTGGAATGACGCTCACTCCGCCTTGAGGGAGGGTGGCTGTTGTAAGCCATTACCGGAAGAGGATGATAAACAACACCTGGGCGACACGGGAAAGGGAGTGGGATCGGGTATGAAGCTGGCCA
>FET1 
GTATCAGAAAGGTTTGATGAAGATTTGACGTGAGGAAATCAGACTCTATAGCCAGTAAGGATATAGAGCAGGTATGTGTTTATTGGTGACGCGCGTACACCCTGGTGCAAGGGGGATCGTTCCACCTAACTTGCACACCGTCCGAAGAAATCGTGCTATAGATATAGGTCAAACTAATACATACACAGGAATTCGGATACATATTCACTACATTCCTGAGAGCCCATTAGCATACAGTCCCTCCCCCCCTTGCGCATGCGTAGTAGGTCGTGATGATGAAGGCTCGTAGTCTTCCTCGCGAAGGCTCATAGTCTTCCTCACTGCAAACTTCAGACCCCGAAGGGGGGGCATCCCCCGTACTGGTTTCAGCTTGCACTTCAGACATCTAATCACCTCCCTGCCAAATGTTTTTGAGCTGTTCTCCGGTCCTTATCTTTATGGCCTTCATTCTCCTTGTTATTCTGGACCTAGTGCCTGTGAAAGTGCTTGGAATCCCTTGTTTTCTAATACTCTCTACATAAACTATCTCTATTTGCCCCTTATGTCTACCTTGTGAAGCTGCTTTCTCTTTTCTTGCTATGAAGCCCTTCTTTCTATAATGCGGGGACCTGATTTTGCTCTTCAGTTCCCCCCTTTTCTATAATCTAGCAGGACTTCTACCTGCTAGATACTTTAATCTGTTCTATGTGTCCCAAAATAGGTCCCACTTTCCACCTTTTGCCTTAGCTCATGTTTCTTCCATATCTCGTATTCTTTTCTCGTATTTCGGCACAGGCAGGCAGAGCACTTGATCATCACACAGGTAAAACCGACAATCAGTACTAAGATGATACAAACTAGGAAGAGCTGCTTTAACCATCCTAGATTTGGTAGCCAGCTAGTAAGCAGGTTCCATAAATCTTCCTTCCAGCTGGTGTCATCCTGACTTGTCCTATGCAGGACTTAGGTCTGTTCCCAAATTTTCCTTAAATCTGTTTCGGTTCTTAAATCCTTACTGATGTAAGCACAGCAACTCTGATTACTTATTGCACATACCCCTCCTTCCTTGGCTGTTAATAGGTCTAATGCCATCCTATTTTGGAGTACTACTTTGGATAAGGAGGATACCTCTTCTTGGATTTCCCGTAATACATCTGTTGTGGCATTCTCCATGATTTCCAGAGTTGCAGAGATATTTACTATAGCTTTTTCTAGCTGGGTAACTCCTAGAGCCGGGATAAGAGCTCTCAGAAAGCTGTGGTATCCCTTGTTATATATAGCTAGGGGGTTGTATGTACGCTTAGTTCTAATTCAAGGGGTCCTCACGAGTCCCCAGGGGATTTCCTCATGCACCGTGGTCTGCGGTATTAAGTATCCTGTAGTACAAATCCCTGTCCAATTTAAAGGTAATGCCTTTCGTGCCTGGCCATCTCCACATAGCCACCAGTATCCATGAGGTAACTTACATGGCCTGGCCATATTCTCCTGATGAGTGAATGATGCTCCCATCTCTACAATTCCAAGTACGTTCTTATCTGAGACCCAGTGTGACTCCTTATCGATTCTAGGATCACACCCCCCACCTTGGTTCCACCTTCCAGCTTCACTGATCCCTGATACTGCCCCAGAATTTCCATATTCACAACTTCACCCTATGACTGCCAAGTTCTGTCATCCAAATCCCACCCCACCTTTACCATCAGTTTTTCTGTCTACAAAGATAGATCTAGTAAAGTTAATAACTAGTAAATCAAACTTAGGTCCCTTTTTGTGACTTGTCTTCTATCCCAAACTTACACTTTCTGTGCTCTACCCAATCTGGAATGGTCCAATTTAGTGCCACTATCCCATAAACAGGCACCTTTCCCTCCCCTCTGGGGAAGGCAGTGCATATCCAACAAGATTTGTTGAGAGCCTGGCCAATTTTATCAGTTATTTTTAAGTAGCTATTCTCTTGCCAAGCTGTGACTACTGCTCCAATCATACTGACTATTATCAAAATCTTATACATGCTTTTGGATCCTGATTTTCAGTGGTCCGCTCTCTTCTGCTGTCCGCTGTGGTCCTGGTGCTTTCCTCAGGCGGGTATGACGTATCCACAGTGTAAGTCCCTCTACCTTGGCAGTGGTATGGGTGGTCAGGAGAATTTGGTGGGGTCCTTCCCACTTTGGTTCCAGAGGTGAATCTGAGAGAGATTTAACATAAACATAGTCGCCTGGCAATACATCATGCACTGGACCATCTAGGCCTCGTGCCCTGGCACCGAATACTGCTTGTTCAATTTTCTTTAATTGCTTTGCCAAACTGACCATATATTCACTCAACACCTTATCCCCCACCTGTATAGAGATTTCCTTTTGTACAGTATAAGGTCGCCCATAAAGAATCTCAGGTGGGCTTAATCCTTCCTTGGTTCGGGGTTTAGTCTGAATTCTCAGAAATGCCAAAGGCAGTACCGGCGGCCAGTGAATCCCAGCCTCTTGGCCAAGTCTTACTATCTGTAATTTGATCAGGTGATTCGT
>VCP-like-W
TTTGTTTGTGTTTTGTTGTTTGTTTTAATACAGGCTAGCATTGTACCCTTTGCTAAAGTTGCTGATTCTGCCGCATAAACTACAACAGAATTTTCTCAGAAATTAAGTCATTTCCCCCTACTTGTTAATTCACTGTCTCCCAACTGAACATCGGTCTGGATTTGTTTGCAGAAAACATTCCCTGTACAAAGTCTGACGTGCAGCTACACTGTTCTGACTGAGGAACAAAGAAATCAGGAGTCCACTGAACATTGAATTTTCCCTGTACAACTTAGCCTGACTTGGAGTTTGGTCTACTGAGGACAGCAAGTTAACCGTAAAGATCATCATCATTGTCTTCACTGTAAACGTTGCCCCCGCTGCCACCTCCTGTGCCTTGGCTTGGCCCAGCGCCTCCCTGGTTACCTGATGGGAACCTGAAGCTACCAAAGCCACGGCTCTGCTGTAGAGTCTGTGCAAACATCTCATATTTCCTGATGTCGTTGTCACTGACAGAGCGGCGAGCAAAGCGCATGGCCTCCTCAAAGTGATCCCTGCGTATCTCAGGAACTGGGTCATCCTCCTCCACTTCCATGGCAGAAGGGTTGGTCTGCCTCTCACGTTCTCGCCTGATCTCACTCTCAATGGACTCACGGATGGCCAGTTTGCAGGCACGTTGGCAAATTTCTGTCAGGTCAGCCCCCGAAAAGCCATTGGTCATCTTAGCTAGGAAATCCAGGTCAACATCCTTCGCAACTGGTGATTTCCTCAAGTTGGCCTTAAGAATAGCAACTCGGGACTTCTCATCAGGCAGGGGGATGTAAATGAGTTGATCCAGGCGGCCAGGGCGCAAGATAGCTGGGTCAATGATGTCTGGCCTGTTGGTGGCACCGATGATGAAGACATTCTTCTTGGTGGACATGCCATCCATCTCTGTCAGGATCTGGTTGATGACGCGATCTGCAGCACCACCACCATCTCCAATATTCCCACCTCGAGCCTTTGCAATGGAGTCCAGCTCATCAAAGAAGAGTACACAAGGGGCTGCTTGGCGGGCCTTGTCAAAGATCTCGCGCACATTGGCTTCAGATTCTCCAAACCACATGGTAAGCAATTCTGGTCCCTTGATGGAAATGAAGTTTGCCTGGCATTCATTGGCAATGGCTTTGGCCAGAAGTGTCTTACCACAACCAGGTGGCCCATAAAACAGAACCCCTTTTGATGGGGTCATACCAAATTTTAGGAACTTGTCTGGGTGCTCCACAGGATACTGTACAAGCTCCTGGAGTTCTCTCTTTACATCTTCTAGGCCACCAATATCTTCCCAGGTAACTTGTGGCACCTCCACCACAGTCTCCCGAAGAGCAGAAGGGTTGCTCTGGCTCAGAGCCCACCTGAAGTCATCCATGGTCACAGCCAGGGAGTTCATTACTTCAGCATCAATGGTTTCATCTTCTAGATCTATGAGATCCATCTTCTTTCTGATAGCCTGAAGAGCAGCTTCTGAGCAAAGAGCAGCCAAGTCAGCACCAACGTGTCCATGGGTCTCATTTCCCACCTGTTCCAGATCCACATCATCAGCCAGTTTCATATTTTTCGTGTGGATCTGCAGGATCTCCAGGCGCCCAGTTGCATCTGGGATACCGATATCTACCTCTCTGTCAAAACGACCAAACCGCCTGAGTGCTGGGTCAATGCTGTTAGGTCTGTTGGTAGCTGCCATAACAATCACATGTGCCCTCTGTTTCAGTCCATCCATAAGAGTCAACAGCTGAGATACTATGCGACGTTCCACCTCTCCATGTGTCTTCTCTCTCTTTGGAGCAATGGCATCCAGTTCATCAATGAAGATGATGGCAGGAGCATTCTTCTCAGCTTCTTCAAAGGCTTTCCTCAGGTTGCTTTCAGACTCACCAGCCAGCTTGCTCATGATCTCAGGACCATTAATCAGGAAGAAAAAAGCCCCAGTTTCATTGGCCACTGCTCGGGCAATCAAAGTTTTCCCAGTGCCAGGGGGACCATACAGCAGGATTCCACGTGGAGGCTTCACCCCTATAGCCTTGAAGAGCGCAGGGTGTCGGAGAGGAAGTTCTACCATCTCTTTGATCTGAGCCAGCTGCTTCCGGCAGCCACCAATATCATCATAGCCCACCTCATTTAATGACTCTTCTTCATCCTCTCGTTTGATGGGCTCTCCTTCGCAATGGATTACTGTGTCTGGAGCCACTATGCAGTAAGGACTTGGATCTGTCTCCACCACTTTGAACTCCACTGCACGCATCCCTCCTCGCACCAAGAAGATGTCACCTTTCCTGATGGGTCTGTATGCTTCCAGGAAGTATGGCTTGAGATAGACCTCAAACAGATTCCCCGTGATCCCTTCTACTGTGTCATCAATTGGCAGCACATGGATACGTTTGCCATATTTCACATCTGGGCAGGGCTGGATGCTGATCACATCACCCAGGCGTACTCTCAGGTTGTTGCGAACAACCCTATTCATGCGGATCTTCTCATCTGAGCAGGTATCATCTGACAGAACAATGCAGACTGCTTCTCTCCTCTTCTTTCCTTTTAACAGAACAGTGTCTCCTCTGAACAGCTGTAATTCATCCATTTTTGCCTGGGACAGTGACACAACACTGTTGTCTTCATTGATGGCTTCATCAACAATTAACCGATTAGGCCTGTTCTTCTGCTTCAGAATAGCAGTTGATAAGTCATCTGCTTTAGAATCAGATCCCGAGGCCATGGCGCTGAGGGGAAAAGGGGTGAGGGTAGACGCGCGGCGACGGCTCCTCAAAGTGAGCAGAAGGTCTTGGAGCAGATTCGTTACGACAGCAAATCGAGACGCTTCACGCTGACTGAACCTCA
>ZNF532-W
AGCAGACTTGCCTACAATCAAATACATGACCATGGGGGATATGAAGACCCCAGATTTTGATGATCTTCTTGCAGCCTTTGACATACCAGATGTGGTTGACCCAAAAGCAGCTATTGAATCTGGACATGATGACCATGAAAGCCACATAAAACAAAATGCACAAACAGATGACGATTCTCATACACTATCATCATCCGATGTTGGTGTGAGTGTCATTGTGAAAAATGTACGTACTATTGATTCTTCAGAAAGTGTAGACAAGGATGGCCACCATTCCACAGGAAATGGCTTGCATAATGGCTTTCTGATATCCTCAACTCTTGATAGTTACAGTAAAGATGAAAGCAAGTCATTTAAAGATGTTGGGTCAGCTTCTGAGACTGCACTAAAGGATTCAGCTTTCAACCAGTTTAGTCCAATTTCAAGCGCTGAAGAATTTGATGATGATGAAAAAATTGAGGTAGATGATCCTCCAGATAAAGAAGAGATGCATGCAAATTTCAGAGCAAATATCTTGACAGATTCTGTATCTCAGCAGGAATATGACAAACTAAAGACACTTGGGGGAGAGAATTTGATTAAATCTGGTATCTCAGTTTCAAGTAGTATAGATAAAAGTAAAGTTGCTAAACGAGAGACAAACTCTGTGAATTCAAGTGTATATGAGCCTTTCAAAGCTCACAAGGCAGAGAACAAATTGCTAAAAGACAATTCTGAGAAGCTTCTTGAAAACAGAGTACTTGATGGAAAAATGCGTACTGAAAAAAGTGAAACGAATCTTGCCAGCATTTCACAGTCCAAAGCAAAGTCATCAGCAAAGCTTTCTTCATGCATTGCTGCGATTGCAGCACTGAGTGCTAAAAAGGCAGCTACAGATACCAGTAAAGATTTACAGTCTAATTCAGGAGAGTCTTCTCCATTACCAAAACATATGAGTGAAAGTCCCCCAGCTATTGAAAAATCACCTGAATCTCAGAGTCTTATTGATGGTGAGCCATCTATTAAATCACCTGATAGTCCCAGAAGTGTATCAAGTGAAAACAGTAGCAAAGGGTCTCCATCTTCTCCTGCAGGGTCCACACCAGCAATTCCTAAAGTTCGCATAAAAACCATCAAGACTTCCTCTGGGCAGATCAAGAGAACTGTTACTAGAGTGTTGCCAGAAGTTGATTTGGACTCTAGTAAAAAGCCAGAACAGGCTGCTTCTATGGTAACTTCCATGACATCCCTCCTGTCCTCACCAACTTCTGCTGCTGTTCTTTCCTCTCCTCCTAGAGCTCCTCTCCATTCCGCAGTCGTTACCAATGCAGTTGCATCTGCAGAACTCACACCAAAGCAGGTCACTATCAAACCTGTGGCTACTGCCTTTCTCCCAGTTTCAGCAGTTAAAACAGCAGGTTCACAAGTTATTAATTTGAAGCTTGCTAACAATACTACAGTGAAAGCCACTGTACTATCTGCTGCTTCTGTGCAGAGTGCCAGTAGCGCCATTATAAAAGCTGCCAGTGCGATACAGCAGCAGACCGTTGTGGTGCCAGCATCAAGTCTTGCCAGTGCTAAACTTGTGCCAAAGACAGTCCATTTTGCCAACCTTAATCTTCTGCCTCAAGGTGCTCAAACCACCTCTGAACTCCGACAAGTGCTAACAAAACCCCAGCAACAAATAAAGCAGGCAATAATTTCTGCAGCAGCCCCACAGCCTTCTAAAAAGGTGTCTCGAGTCCAGGTGGTGTCATCTCTACAGAGTTCTGTAGTGGAAGCGTTTAATAAGGTGCTGAGTAGTGTCAACCCTGTCCCAGTTTACATCCCCAACCTTACTCCCCCTGCCAGTGCTGGAATAATGTTACCAACACGCGGTTACAAGTGTTTGGAGTGTGGTGACTCCTTTGCTCTTGAGAAGAGTCTGACCCAGCATTACGACAGGAGGAGCATGCGAATTGAAGTGACTTGTAATCATTGTACAAAGAATTTAGTTTTCTACAACAAATGCAGTCTTCTTTCCCACGCACGTGGACACAAGGAAAAAGGAGTTGTAATGCAGTGTTCGCACCTGATTTTAAAACCAGTCCCAGCAGATCAAATGATAGCATCTGCTTCAAGCAATACTGCTACATCTACGCATCAAAGCCCAGTGGGAGTTGGCACACACACTGTAACTAAGATACAGTCTGGCATAACAGGAATAGTCATATCAGCCCCAGCAAGTACACCTATCGTTCCAGCCATGCCACTAGATGAAGATCCATCAAAACTCTGTAGACATGGTCTAAAGTGTTTGGAGTGCAATGAAGTTTTCCAAGATGAAACATCTCTTGCTATACATTTCCAGCAGGCTGCAGACACAAGTGGACAAAAGACATGCAATATCTGCCAGATGCTGCTTCCTAACCAGTGCAGTTTTGCATCACACCAGAGAATTCATCAGCATAAATCTCCATACACGTGTCCTGAATGTGGAGCAATCTGCAGATCTGTCCACTTCCAGACTCATGTCACTAAGAACTGCCTGCATTATACTCGAAGAGTTGGTTTTCGCTGTGTGCATTGCAGTGTTGTATACTCTGATGTGGCGGCACTCAAGTCTCACATTCAAGGTTCTCATTGTGAAGTCTTTTACAAATGTCCCATCTGTCCCATGGCATTTAAATCTGCTCCCAGCACACATTCCCATGCCTATACACAACACCCGGGTATCAAGATAGGCGAACCAAAAATAATATATAAATGCTCTATGTGTGATACTGTGTTTACTCTACAACCTCTGCTCTATCGCCACTTCGATCAGCACATTGAAAACCAGAAAGTGTCTGTTTTCAAGTGTCCAGACTGTTCTCTTTTGTATGCACAGAAACAGCTTATGATGGATCATATCAAGTCTATGCATGGAACTTTGAAAAGCGTGGAAGGGCCACCAAACCTGGGAATAAATTTGCCTCTGAGTACGAAATCCACAAATCAGAACTCAGCCAGTCACAACAGAGAGGACACAAGATCTGTCAACAGAACAGAAAAGTTAAAGAGGAAATCTCCTATAAAGAAAGGAGAACCTAAAAAAGTCACAAGTCATGGCTGGACATGTTGGGATTGTGATAGGTTCTTCACTCAGAGAGACGTTTACATCTCCCACATGAGGAAGGAACATGGAAAGCAAACGAAGAAACACCCTTGTCGACAATGTGACAAATCTTTCAGTTCATCCCATAGTTTATGTCGTCACAATCGTATCAAGCACAAAGGCATTAGGAAGGTTTATACATGCTCGCACTGCCCAGATTCAAGACGTACTTTTACCAAGCGATTGATGTTGGAAAAACATATTCAGTTGATGCATGGCATTAAAGACCCTGATGTAAAAGAAATGACTGAATTGACTAGTATGGAAGAAAGGGAAGTAAAAGAAGATACAAAGGTTCCTAGTCCAAAGCGTAAATTGGAAGAACCTGTACTAGAATTCAGGCCTCCACGAGGTGCAATCACACAACCACTGAAGAAGCTAAAAATAAATGTTTTTAAGGTTCACAAGTGTGCTGTCTGTGGCTTTACAACAGAAAATCTTCTCCAGTTTCACGAACATATTCCTCAGCATAAATCTGACGGCTCTTCGTACCAGTGCAGGGAGTGTGGACTCTGCTACACGTCTCACGTGTCTCTCTCCAGGCATCTCTTCATTGTACACAAGCTGAAGGAGCCACAGCCAGTATCAAAGCAGAATGGATCCAGGGAGGATAATCAGCAAGAGAACAAACCCAACCACGAAGATGAATTGTCTGACAACACAGTGTTGGACAGAAGATGCAAAGTATGTGCAAAGACTTTTGAAACTGAAGCGGCCTTAAATACTCACATGAGAACACATGGCATGGCCTTCATTAAGTCAAAAAGAATGAGCTCAGCTGAAAAGTGATCAGATCATTGGGATACAGAAATCTCTCTCCACATTGGAATAATAATGACATTTTTGTTACAGAAAGTTTAAGGTATAATAGTGTTAACAGTACTGTTCAGGCTATTGCAATATATTCTGCATAATAATGTCCCCCTTTGCCTCATTGTCTATACCCTCAAAACCACTGAAGCAGTATTTGAGTTGAAAAGAGTTTGTATATATTTAAGCTAATAACTTTTGTACTCTTTGTTATGTGCTTGTATTGGTATCTAGTGGAAAAAATTGTTTTTTGTTTTGTTTCTGTTTTTTGAAGTACATTTCTCTAAAACAGAGTTCTTAATGCTGGGGCAGTTTCTTGGGTTCTCTTAAACTGTTTCTTATATGAATGTTTCTGAAAGAAAGTTTAGCAGAAGGCAGTGCTTGGAGGGGAAAAAAGAAGAAAGCAAGCCAAGGGGAGATGTTAAATTTCACAGGACTCATGCTTCTAAATGTATTAGGAAGCTTTTAAACTTTCTCTCTAAAAAAAATACCACTGCACGTATAAAGTGCAGTGCTGATTTAGGTGTCAACACCAAAACAGGTGCAGATCCCCCAGAGTGATAAAGTACTTTTGAAAAGTGTAATTGCACAAATATATATATATATATCACAAAGTAATTTTTAGCCATCAGGTGCTTGTGGTCAAAGCTCAAATAGTTATAAAAGGGCTGGGCTGCTCTGGATTAAACAAGTAAGATGTAATTAGAGAAATAGGCATATAATTATGGTTTTTTTGACATGTAATTTATTAAATGTATAGAAGTGATTACACAGCATTATGTATTTTCCTTTATTTCTGGTTATCAAAACAAAATAGTTAACACTTGCTGCCGAGGTTGGTGTTTCCCATGTAAGCTAATGCCAAATGTTCTGGTGCTCAGCATTACATTCAACCACAGCCATCAAGAAGCGAACACACCACACACCAGCCTACGTGAGTATAACTGGGGCTTCACCATTAGCACAGACCTTACAGAGCTAGTTCAGCCATTTCAAAGTACATCTAAAGTCACTAGTTATGCTTTCAGCAAGGACAGAAAGGTACCATACTGTCCCTTTCATATATGGTTCTCTGTAAGTTATATTTTTGTTTTGTTTTTGCATTTTATATCTTGTATGTATCCCTACAAAACTGTTTTGTACTTTTTTTTTTTAAACAGTTTATATATAGATAACTGCATGCTATACAGTAGTAATTGATCATTTCCTTAAAGTCTTGCTGCTGTCAGATATTACTATACACTATGCCCGTTAAGACAGA
>BTF3-W
TAGGGTATCCTTTGCTGGCTCGGGGAAGGAGGTGACTGCACATGCGCCATGCGTACCTTCCTTCCAGGCGCCATCTCGGTATCTGCTGTGTGTTGCGTTTTGCTCCGCATTCTTGTCTGCGATTTCCCGTTTTTCCGCGTTCCAGCAGTGCCGCACTCGCTCCAGAAAGATGAAAGAAACAATCATGAATCAAGAAAAGCTCGCCAAGCTCCAGGCTGAAGTGCGCATCGGTGGCAAGGGTACTGCTCGCAGAAAGAAGAAAGTTGTCCACAGAACAGCTACAGCAGACGAGAAGAAACTTCAGTTTTCTTTGAAGAAACTGGGAGTCAACAATATTTCTGGTATTGAAGAGGTAAATATGTTTACCAACCAAGGAACAGTCATTCACTTCAATAACCCTAAAGTTCAGGCATCTCTGGCTGCTAACACTTTCACTATCACTGGCCATGCTGAGACAAAGCAGCTGACAGAAATGCTTCCTAGTATCTTAAATCAGCTCGGAGCTGACAGTTTCTCCAGCCTGAGGAGATTGGCAGAAGCCCTACCCAAGCAATCTGTGAATGAAAAAGCACCACTTGCTACTGGTGATGATGATGATGAAGTTCCAGATCTTGTTGAAAACTTTGATGAAGCTTCAAAGAATGAGGGAAATTGAACTAAGTGTCACTGAATACAGTTAGAACTAAAAAAAAAAACACATCTGCATGGGGCTGCTATTTTAAACTGTGACTGATTTTGAGTTTATTTTTATTTCCTGATAAGTTCAAGACTTGTAACTGGAAACTCCTTGAACCTGCAGCTCTTAGTTACTGCTTGTACACAGTATTATTTCTGTGACCTGGTTGAATAAACTTATGCTTTTGAA
>SPIN-W
CCGATTTTCACCCTAGTGTAGCAGCTTTGCTGCACTTAAACACAGATGAATGAAGACCCCATTTGGAAAATCACCAGCTCAACGATCCAGAGCTGATGCAGGTCATACAAGAGTCTCTGCCAGCATGATGAAGAAAAGAACTTCCCACAAAAAGCATAGAAACAATGTGGGACCAAGCAAACCTATTTCTCAGCCACGAAGAAACATTGTAGGCTGCAGAATACAGCATGGCTGGAAGGAAGGAAGCGGACCCATAACACAATGGAAGGGCACAGTTCTTGATCAAGTTCCTGTAAATCCTTCTCTCTATCTTATAAAGTATGATGGATTCGATTGTGTGTATGGACTAGAACTGCACAAAGATGAAAGAGTTTCAGCACTTGAAGTCCTTCCAGACAGAGTTGCTTCATCTCGAATTAGTGATGCCCACCTGGCAGACACAATGATAGGCAAAGCTGTGGAACATATGTTTGAGACAGAGGATGGCTCAAAAGATGAATGGAGGGGGATGGTCTTGGCTCGAGCTCCTATTATGAACACATGGTTTTATATTACCTATGAGAAAGATCCTGTCTTGTACATGTACCAACTCTTAGATGATTATAAAGAAGGTGACCTTCGCATTATGCCTGATTCCAATGATTCGCCTCCAGCAGAACGGGAACCAGGTGAAGTTGTGGACAGCCTGGTAGGCAAACAAGTGGAGTATGCCAAAGAAGATGGATCAAAAAGGACTGGCATGGTCATTCATCAAGTTGAAGCCAAACCATCTGTCTATTTCATCAAATTTGATGATGATTTCCATATTTATGTCTATGATTTGGTGAAGACATCCTAGATATCGTCATGAAATTTTGCCAAATTTGTGGAACTATTAAATGTAAAATTTGTAGACAAAGACTTGACTGCTTTTCAGTTAAATGAAAGCTTAAATGTCCCTGTGAACACAGTCTCTGCTAGCAAACCTGTTTTGTTCTGAATGTTACAAACATTTATGTGAATGTGACAAATTTTGCATAAGAAAACTCAATTTCTTGATGAAAGTCAATATATTTGGGTAAGAGGGAGTTAAAAGCATAGAACAGCTGCAAAATCAAGCTGTGTAAAGTCAATTTAATATTGTAATCTAATTGTTTTCATAGATTTTTAACATTTTCTTCAGTGTTACACTCACCTCTTCAGCTGACACATGCAAATGTAGTTTTCTATTTTTTATGTCTTCTTTTGTAACATTACAATTAATTTCTTTGCTGCTGGCAGTCCTTGTTTTCCAGGTTGAGTCCGAGGTGACTTTTCTCAAAGATTTGAATGGTTTATGAAGCAGTAAGGAGTGCCTAACCCAAGTAACATAAATTTACTGTATTTCTAGGCTTTTTTTTTTTTTTTTTTTTTTACATTAAGCTTTTTAAGAACTTTCAGTACATGGAAACAATTGTGCATTTTTAGTAGTCATGGGGCAATAAGATATCAAGTGTTTGACTTATACACCTTTCAGTGAAAAGGCATTGAAGTGTAAAAATATATTTAATCTGTATAACCGATTCATTAGAAAATGCAGATTAATGGCCCATTTTTACAAGTTGTAGAAACCAGTAAAATAGACACAAAAAAGCCACCTTCAATCCTAAATGTTGTACTTTCTTTTGTTATACGCATTTCTTAGCAAAACCCAAGTACTTGGTGCCACAAGTTTAATAGTATATATACTATTAAAGACTTCAGTCTATGCATTGTCAATCAGTAGTCTCCCATTTAATGTCAGAACCTACCAAACTGGATATCTGTAGACTTAAAAGCCTAACAGTAGTTAATGTTTTACATGGTAAATACAATCTCAAGGGTGGGGATAGAGTCCTCTTACTTTGAAGACCTCCTTTAGAGAAGAAGTATTTATTGCCTTCTACTCAGTCTGCAGATGATTCTGTTTGAATCTCACACCCAGAGGAGTGAGATTCGAACCCATGCCTCCATGGGAGACTGTGACCTGCAGCCTTCTTGCTTTTGTTCTCAACCATCTTGGTTCAAGAAGATATGTTCCCAATATATTGTTTTTCTGACTTATACCATGTAAGGAGTCTCCAAACAAATCTACAGCTTAAACCTGTTGTTGCCTTTTGTGGTGTACTTGCTTAGAGGTATGCTGTTAACATGAATTTCATTCTATGAGCAGTAGAGTTCTGCATGCTAGTGGTGTACTATCTAATGGAAGCTATAGGCAATCTCAGTGGTTCAGTCATCTGCATTAGACTGTGGATGTAAATAGCAGCCAAATCCTTTCACAGTTTTAATCTTTCAAGATGGTTGTAAATCAAGGTTAGGATTTCATTGTTTTTTAAGTTTAGCAGCTTTTAAAAGCATCAGAATTGCAACAAGACAACAAAATTGCACAGCAACAAAATTGTCATGTTACTTTAGAGCAGGGCTCTACAAGCTTCCAAGTACAGCTTCACAGTAATACAGTATGTGAAGACAGTTAACACTACTGATGGAAAGAAGGAATACATAGATATATACAACCTTATGCTGTTAGTGGAAGGATTCAGTAGAGGTGCTATTAATCAAAGATCAAAGGTCTGACCTCTATTCTGAGTATTCTTGATATCAGAGTCAGTGGTTTCAGCCCCTTTCTGTCCTTTTCTTTGCCTGAGTTCATATTTTAGCCTTAAGGCTTGTGCTTCATTATGCTATTGAATGGTAATACCGTATAAATACGATACCTTAATTCTTTGTCTCTTGCTACTATATTACATTCTGTCCAGTATTTCATCATGGGCAACCCAAGGCAGGTAACTGTATTTCAGTTCACAGCTTCTCAATCCAGTACTTAAGCACTAAGTACCTGAGTTGCAAATTTTCCTTCTGTTTCGAACAAAGTGAGCAGATTTGCAACACAGTGCTTTCATCCTGCAGATCTGTTATGTGCTTTCTATTGACTCTTAGAGTCCTGCATGTAAATCTTAAAGCTGAGCCTGGCTCCATGAGCCCCAGTTAATATTTGTGGCACAAGAATGAGTGAGTGTACTGATTATACACAAGATACATGAATAACTTGGTACAAGGAATTTTGGGCTATACGTCTAAGGAATACAAGATTTGTTTTGAAATAGCTGAGGTTTAGGTCTACTGGAACATTTTTAGCATTAGGCTTGCATTTGTGGGTTTTATGCAAACCATTCTAATATATCAGGTATTTTGATAATTAGAATATAATCTATAAACTGTCAAATTTCTGGTTGTTTTTAGATGTCACTGTTGTCTGTTACACAGGTTTTTTCTTTTCATCTTTTTTCTTAAGGTTTGGGTTTTTTTTTGTTTGGTAGGGTTATTTTTTTTCTTTTGTTTTTGTTTGATAGCTTAAGAAACACATTTTTGAGGCTTGAGACTAATTCCACTCCCTGACATCTGCTTTGGGCTTTGTTTTAGGATAATGCTTCAGATCTGCATGCAGTGCTTTTGTTAACCTGGTAACTAATTGTTGACCCCTTGTTCTAGAGGTTCAACATTGCTTTCCAAATTTATCATAGAGCTTGTGATGGCACATTACATGGATCTTTGGATAAAAGTTATTGGCCTCTCTCATTTACCTGCTGTAGTACTGTTGTATATTGTGTGTGTGTGTGATGTCAAGCTGCCATGTAAAACTTTTTAAAACTAAAAAAAAAATTAAATCCAGGCCATCCTTCTCTGCATGCTTAGAAAGTTAGAACATTCAATGTAACAAACTAAAATTGCATGTTATAATGTTTAGATTTGGGTTTTGTTCTGGTTTTTTTTTTCTTTCTTTTGTTTTGCTTTTTTTTGGGGTGGGGGAGGGGGGTTGTTCTTTTTTTGTGAATTTGCTTATTGTGCTGTTTAAATGGTTGTTAGTAGGATTAAATGCACTGGTGAGGCAAACATAGTGCCAACGGAAGGTAATTTTCCAGTTGTATGTGTCATACAGCATTTGAAGGGATCATGTATTCTGTTCAAGAATAAATAGAATCACAATGGATTAGTAGAACACTACTTTTTTTCTTCTTTTGAATGGCAAACCCTAAACTAAGTTGGACTATGTGAGGACTGAAATCCTTTGGGGAAAGTCTTACTTATTACAATAGGTAGAAGCCTTCTTTAAATTAATTATTTTAAAAGGGAGGCTTTATTTTCAGACAGAATATATTACACTTGTTTTGGGGGAAAATATGGTAAAAGCAGTTTTTGGTTCCTTGAAAATGCTGTGCTTTTTGTATTTTACATCATTCATTAGTGCAATTTGGATGGTTCTTGGTATGTGTATAGTTCAGAGGTCTTTGTATTCAGATTATAGAATTAGGTAATGACTTCATCTTTAGAGCTCAGTTTCATTATTTTTATTTTATTTTGAACAATTTAGACAGTTCCCTGTTTTCTGCATTTATAAGTATGAATACTTTAAATCTGTTACTTAATTCTGTAAGTAATTTTTATAATTATGATGTAACTCTATCCTTAAAACATTTAAAATAAATCCTTTATGTGCA
>SMAD7-W
GCTGCCCCCCACCTCGCCCCGGCTGCCGGCCCCTTTATGTTCGGCGCTCACCATGCCCGTGTCGTAGCCGGGTGCCCCTCCTCACGTCCCGCATGTTCAGGACCAAACGCTCTCTTCTCGTCCGACGGCTCTGGCGGAGCCGCGCACCCGGCGGTGGAGAGGAGGAGACGGGCGACGGCGGAGCGCCGGTCGAGTCGCGGCTGCACTTATGCGGCGGGGGGGGCCGGGGGTGCTGCCCGGCCAAACTCCCTCGCGGGGGCGGCCGGGGGGCGGCGGAGGGTGAACTGAAGGCTCTGACCTACGCTGTGCTGAAGCGCTGCAAGGAGCGGCAGCTGGAGGAGCTGCTGCGCGCCGTCGAGTCCCGCGGGGCGGCCCGCACCCCATGCGTGTTGCTACCGGCACGTAGCGAAGCGCGGTTGGGCGCGCAGCGGGACGCGCTGCCCACGCTGCTGTGCCGTGTGTTCCGCTGGCCCGAGCTACGGCACGGCGCGCCCCTCAAGCGGCTCCGCGACTGCTGCCAGACCGACGACGCAGCGACTACCGAGTTCGTCTGCTGCAACCCGCACCACCTCAGCCGTCTCTGCGAGCTCGAGTCGCCCCCTCCGCCCTACTCCAGGTATCCCATGGATTTCCTCAAGCCGATGGCAGGTTGTCCAGACTCTGTGCCTTCCTCCACTGAAACAGGGGGGACTAATTGTCTAGCCCCTGGGGGGCTCTCAGATTCTCAAGTTATTCAGGAGCCAGGGGATCGCTCACACTGGTGCGTGGTGGCTTACTGGGAAGAGAAGATGCGTGTGGGTCGGCTGTACTCTGTCCAAGAGCCCTCCTTGGATATCTTCTATGATCTACCTCAGGGGAATGGCTTCTGCCTTGGACAGCTCAACTCGGACAACAAAAGCCAGCTGGTGCAGAAGGTGCGCAGCAAGATCGGGTATGGCATCCAGCTCACCAAGGAGGTGGATGGCGTGTGGGTCTACAACCGCAGCAGCTACCCCATCTTCATCAAGTCGGCCACACTAGACAACCCCGACTCCAGGATGTTGCTGGTGCACAAAGTGTTCCCTGGTTTTTCCATCAAGGCTTTTGATTACGAGAAGGCATACAGCCTGCAGAGGCCAAATGACCACGAGTTCATGCAGCAGCCATGGGCCGGATTTACCATGCAGATCAGCTTTGTGAAGGGCTGGGGCCAATGCTATACCAGGCAGTTCATCAGCAGCTGCCCGTGCTGGTTGGAGGTTATTTTTAATGACCAATGACATGAGACAGAGCAGACTCATAACATTTATATTACTTTGCTGCTATTACTTCTGTCTGAGTGCTTGCTTTTCGTGCAACCTTTTTGTTCTTGTTTTGTTTTGTTTGTTGTCATTTCCCATTTTAAGAAATAGCTTATGGAAAGATTTTCACCCAGGTATTTTAATAAATAGATCTATTTTTTAAAAGTGTGAATGACCAGTAACTCAGAAGGGCAAGTAAAGGGCAGAGTGGGAGCAGACTGCATACAATAACCATTTCCCACTTCCAAAAGTATTATCCTATGTGGTGGATGGGTTGGGAGCCACTTGCTCTTGGATAGCGTGATGGGATCCCCTTATTTTTCACACTCTCCAGTCCCAGTGCTGGTGGTACCCAACCAACACCCCTCTCCGGCAGTGCTAATCCAATGTAGCCACCACCAATGGTGCACAAACTTCCCACCAGATCTTATCCCACCCGTGTAGTTTTTGTCATTGAGTTTTGTTATTGAGTGGTTGTTGTTGGGTTTGCGTCTTGTCCCTGTGTCCATCCTGTACGCTGTCCATCCATACGCTCATCCTTCCACCATTTTATCATCATGGATTGGTACAAGGGGAGAAAACAATGGTGAAGAAACCATGCGTGGCTCATGCTTTGCAATTGGAGCTGAGATACAACATGACATAAGCCTGAAAAAAAAACAACCCACAAAGCAAAACAAAACAAAAACAAATGGAGAAGAAAAAGTGTTGAGAATAGTTGAGTCTGTCAGAACCTGTTGAATTAAGTTATCCTGGTACAATTGTATCTGGAGATGCCATTATGCTTTCTTTTCTTCTTGAATTCATACACACGTATGATACTTTTACATTGTTCTTAGCTCAATGAGCATGTTTAGAACTTAAGCTATTTTTCTAAATACAGAGGTTTAAATGAACAAGAGAGCATTCACATCGGAACTTTGGCATTGTAGTGCTTTGGAAAGAAAACACAAAAAAGGAGTCCTTAAAAACCTGAGATTTATTAAAGAAAAAACTGCATTTTATGTTATATATAAATATATTATTACTTGTAAATACAAAGACGTTTTATAAGCATCATTATTTATGTA
>FAF 
CCGTCAAATGACCGTCAAATGTTGGCGGGGCAGGCCAGGAGTTTGCCATCTTTGGATGAAGGACGGGCAACTCGGGGAGAGTGCCAGGATGTTGCTAGCATGCGCAGGGAGAAAATTCGACAAGCCAAAGCCCAGCAAGACCTTAATCTGGCCGCCATTGTTCGAGATGATTAAAACAATGTTTTTACGAACGTATTAGTAGCAAGAGGAGGGCCAAGGAGAATCTCCCTTCTTTATTCGACGCGGTGGGGAACATCACCACCGAGGAGGAGGAAAAGGCTGAAGTTCTCAACGCCTTCTTCACTTCTGTCTTTAGCAGTGAGACCAGCTATTCTCAGGGTACTCAGCCCCCTGAGCTGGAAGACGGGGCCGGGGAGCAGAATAAACGCCCCTCAATTCCCAGTGCCTTCTTTACTTCTGTCTGTTCTGACTGTTGCACCGGTGCTGGACGTGCCGTTACTATGAGCAACCCAAGGAGAACCAGACAGTATAGATATATATATATGTATGGACTCTGCAAAAACTTTTGTGCGCGCTTTTCCCTTGCTGTGTTTTCCTTCCGCCTGTGATCGACCGAGAAAGAGAACCTGCCCCCCCACCCCTGCTTCCAACCAGAATCGTGAAACATTGTCACACTGCGGTGGTAACCATCTCTGCATTCCTGTAACAAATCCTTGCTTTTCTTTTCTGTCTTTTCACTATTGCTTTCGTCATCCCGCCTCCCATCCCCAGGCCTAGCTAACCAAAACGTTCTACAATAAACCGGTTGGGC
>TXN-like1-W
TCTTCCTGCCGTGACGCTGCAGATAGAATCTGGTGCCGCCTGTGTGGTGCTCTCTGTTTCATCTTCCGATGAGGATGGTGGGCGTAAAGCTGATCGTCAACGACACCGAGTTCCAGCCTGAGCTGAGTGCGGTCGGGTCCCGCCTGGCCGTGGTGAAATTCACCATGCGGGGATGTGGCCCTTGTTTGAGGATAGCCCCAGCTTTCAGTGCTCTGAGTAACAAATATCTTCAGGCAATGTTTTTGGAAGTGGATGTGCATCAGTGCCAGGGAACAGCTGCTACCAATAATATATCAGCAACGCCAACATTTTTGTTTTTTCGCAACAAAGTACGAATCGACCACTATCAAGGAGCAGATGTTGTAGGGTTAGAAGAAAAAATTAAGCAGCACCTGGAGAATGATCCTGGAAACAATGAAGATACAGATATCCCCAAAGGATATATGGATTTAATGGCATTTATCAATAAAGCTGGCTGTGAATGTCTTAATGAAAGTGATGAGCATGGATTTGATAATTGTTTACGTAAAGATTCTACCTTCTTGGAATCAGATTGTGATGAGCAGCTGCTTATTACTGTTGCTTTTAGTCAACCAGTCAAGCTTTATTCTATGAAACTTCAGGGGCCAGATAATGGGCAAGGTCCAAAGTACATAAAAATCTTTATCAACCTTCCTCGATCTATGGATTTTGAAGAAGCAGAAACAAGTGAACCAACTCAAGCCCTGGAGCTAACACCAGATGATATTAAAGAAGATGGCATTGTCCAGCTTCGCTATGTTAAATTTCAGAACGTTAACTGTGTAACTTTGTTTGTCCAGTCCAATCACGGTGATGAAGAGGCAACAAGAATTACATACTTGACGTTTATTGGAACTCCAGTCCAAGCGACAAATATGAATGACTTCAAGCGAGTAGTTGGCAAAAAAGGAGAGAGCCACTAGGATGCGCAAGACACTGGAAGGCCTTATTCCAATCAACTGAGATCTTCACTTCTATCTACAACTCCCAGATAATTGCTTGACCCTAGCCAGAGGATTTCATTTAATGCCATTACCAATAAATTACTGTTTTTGTTGAGATGGAGTTTCAGTAGTGTGACTGTTGTAGTCCTCGTTATGTGTATTTGTAAATAAAATT
>SUB1-W
GGTGGTCTTATCAGCAAATATCTTTAATCAAAAGGCCATAAAAAGCTATGCTTTACATATTACTCTATTTGTTTTAGATCATAAGGTATAAGCAACATCTCCTTTTAGTAAAGTATACACAAATAGCCTCACTTAGAATACACTTTTAATGCACTAAAAAAAAAAAAAAATTATCTTACAAATTGCTTTGCAATGAAAATATACAATAACTTAGAAAACAAATGCCAGTGTAAAAAGACCACTTAAAACAACTAAAATGACAGAGAATTTTGTATGGCTGTCTTTACAGTTTTCTTACTGCATCATCAATATCAGAAATCTGTTCCTTCAGCTGGTTCCACTGTTCTGGATTTAAAGAAATACCTTTCCTGCCAGGCTTCATTTCACCTTCTTGATCCATCCAATATTCTCTAATATCAATTAAAACTTTCCCTTTAAAGTCACGAACACTGACATATCTCATTTTGCCAATCTGAAACATATTCTCATCTCTGTTACTGCTTTGCTTAGAAGCAGCAGCACCTTTTGAACTTTCACCCATCTTTTGTTTCTTTAGAGGCTTTTCTGGAACAGCTTGCTTTTTCCGCTTCGCCTTTTTGTCAATTTCACTATCAGAATCACTTGCAGATGAGCTTGAAGACACAAGTTCCTTTGATTTAGGCATTC
>OR14J1-like-W
GTTCACGGAGGTAACGCCACAAGGCAACAAGTGATGCAGTCCTATTGTTGTTCCTCACTCGAGCAGGTGTTGCTTTCTGCAACAACGATGTTAGCCACCTGTGTTAGCCCTCTGCGCTCACTGACCAATTAGCCTGATCAGGGCCAAATGACTGCAGACACACACCAGTATGATGAGCAGCAAAATGGCGTCTATTCACTACTAAACACAGCTTATATACATTTTTACCTACATAACCGTGCTGTCATGTCCCACCCTGATTGGTTCACACCAGATAACATTGTGCCTTATTTGGCCATTTCCACATTCTTTTCTCATTCTCCTTCTTCTCCTGTTTTTCTCTCATCAAGGTCAGCACGATAGCACTCTCTCTCTATGCTTAGGGAGAAGCCTGTCCCGTACATCCCGTAGCCCCTCAAGACGCCTACTACAACATCTCCCCCTCCCTAAGCTAAATACTACTTACACACACGCCTAACCCATACATCGCGAAGCAGCGCAAAACGCCTAATCCTAAATATATTTCAGCACACTATTCCTCCTACTTTCTTCTACAATTCTTAAGCAATCATCAGAGCAACAGGGAATTCTTTCCCGTGCTCGGCCAAGCCTTGCCCTGTTACAGCATGAACGCAACAACCTAAACCCCTCTACAACTTTTCAACGCAGTCTACGATAGTCAAAAGTCTTTTCCATCAGTCGTTGAAGGAAATTCTGCAAGCACCCTACAAAGCATGGAAGACACAAAGATTGCAAACCCTACTGCGAGAGCTTTAAGCAATTGCTTTAACCATGAACCCGTTCCCTCAAACAGTCTGATCAGTCAGCTCTCAAAGGGATCACGCTCTTCTTTAATCTTCTGCATATGTTCTTGCGTCCATTGTAGTTGTTTGCGACACACTGTAATCGCCAGGGACACCATAAACATCAGCAACATCGGAAGTGTCAGCATTGCAGGTGTAGTGCTCCTCTTGATGAGTGGTTCTCGATCCCATCGTCTGTCCCTCAGTTGTTCTAGAGTTGGCTTCGGTTTGCCAACGAAGAATTTCTGTAGAAAACTCACACCTAGACTCAGTTTTTGCAGATATGTTACTTATATCTGGTATTACTTCTCGCAATGGTACCCACAGTATTTTTTTCCA
>UncharacterizedProtein1-W
GTCGATTCTTTTTGATATCTTTCCCTCGTGTGCCTATTTCTTAAATAAAGGCTTTGTCATTACCTTCATTTGCTCTACAATTCCACATACACACATTTGTATAGTTGGTCGAACAGTGAGATCACTGGCATGAAGAGTAAGAAAGGGTTCAGTAAAAAAGGGGTCTGCAGAAACTAAGGGTAAAAGGATTACAAATTGCTTACAGAAGCAAATATGCAGAGGCCGCTAGAAGAATGGGATAGTAACAAGATGGGATTAGGACAATGCGGGGGTAGAAGAGATAAAGATGAGTGTGTGAAAACAGCTCAAGGACACCAGGCAAGGAGGTGATAAGGTGCCCCCAGAGTAAGTTAGAACTGGTTCGGGGGCTACCCCTCTCTCAGGGTCAGAAGTTTACAGCCAGGAAGACTACGAGCCTTCGCGAGGAAGACTACAGGACTTCATCCAACGACCACCAGGAGGAGACCTCCCCTACTCATGATGCATGCGCGAGGGGGAGGGACCATATGCTAAGGAGTTCTCGGAAATGTAATGAATATGTATACGAATTCCAGGAAAATCATTGATTATGTATTAGCTCTGCCTATATCTATACCAAGTTTTTGTCCTGATGGCATGCAAGTAAGGAGGAGCTATTCCATTTGCATTCGGCTCTGCGCACCGTTGATTAAAACATACCTGATTTTGTAACTACTTTGTGGTTATAGAGTTTGATTCCGCAAGTCAGGATCCTGAGAAACTAAGCCAGTATCTGAGTCAGGAATGGTGCGGCTTACATAGATCTAAGGAAGTACAACTTATTTGGGGCTTGGCTTGTGCTTACCGCACTCTATATAATAATACTATTCTGCAGAGAGAGAGTTTCCGAGTTGAGATTCAAGCCAAAGGGGAAAATTTCCAAGTCGAATCTGATCAGTCACAGGAGACACTAGCAACAGGGTCAGTTGCCCCTGTGGAAGGCAAGAAATGGAAGTGGGTGTCCTCGTGTCTAGAATGGAAAAAAGAAGAAGAGGAGGAGGTGGTAGAGGAAGAGGTAGAGGTAGAGAAAGATCCAGGTGAGGGGTCCTCCTCAGAACTATCACCATCGAGAAAGTCAAAAGGAAAAACTAAGAGACATGGAGAGGAGAGTGATGAAGAGGGAGTCTCTGTTATCACTGTTCATCGACCTCTGAAGATGACTGAAATCCAAGGCTCAAGGAAGGAGTTTACACGGCGCCCGAACGAAACTCTTGTTACCTGGTTGTTTCGCTATTGGAACGGCGGGGCCAGTAGCTTGTCTCTAGATGGTAACGAAGCCCACCAACCAGGAGACATTGCCAAAGACTCATCTATTGACAGAGGGATTAGTACATGTTTGGACGGAGCTGCCACCCTCTGGGAACAAGTGTTACTAGCCATGAGGGAAAGGCATCCCTTCAAAGACAGTCTGAAGCCTGAGATGAAAAAGTGGGATACAATTGAAAAAGGTATCCAGTATTTGAGGGAAATAGCTGTGGTGGAAATGCTGTATGACCCTAATTTTGTTCCTAATGATCCGTGCCAAGACCATGAACCTGAGAGAGTGAGGACTGAAAGAGGGGAGGACTTGATTCGAATTGATTCCGCTTAATGAAAGAGGGTTTGATTTTGGGATTCTACCTGGACGGTTTAGATTCTGCTTACATTCCACAGGAGCATTCTTTTGTGGTGAGAAAAACATAGGTTCCAGACTCCTTGTCAGCAAGATAAGGAGAACCGGAGGAGGGAGATAGGAGAAGAATAGGCCCCAGACTCCTTGCCAGCACAGGGTCTGGGTTCTGTTTAGTGCTTACATTCCACAGGAGCATTCTTTTGTGGTAAGAAAGACATAGGTGCCAAACTCCTTGTCAGCAAGACAATGAGGAAGGGATGAACCTAGTCAGCAAGGATTAGGATAACGAGGAGGAAAGGAGGCTAAAATTCAAGAAGACTTAATGAGGAAGAGTGTTTACTTCATCCCAAGGGACCACCAGACGGGGATGCGACCACCCAGAAGAGAATACAACGCATGCGCCGGAGGGGAGGGACTTGATTAATGAATATGTAGTGGGGTTCGATACAACCTGTTGAATATGTATGAACTTGACTTACAAATATGTAACATTTCTGTGGACCGGTATGCAAGTCAGGAGGAGCTATCCCCCTTGCATCCAACTCTGTTCAGCATTGATTAAAACATACCTGATTTTATAACTACTTTGTGGTTATAGAGTTTGATTCCGCAAGTCAATTTGGCACCCCAGATGGGACAATCTCTGTCCGGCTGCAGGACCAGCTGAGGAGGGGGACACCTTAGGCGCGTCTCGAGGTTTCTCGGAAGGACTCCCCTTCCTCTTTTGATCACTGTGGGGATAGACACGGACCATCTATCGGCGGACCAGGTATGTGTATGGGAATAAGGGGAACCCGAAAATGAGGGGAACCCGTAAGCCCAGCGCAGGACGTCTCCTCGCGACATAGCCGTCGTGCTGCCTCTGGGTAGTGAGCTCACAGGTTAGGTTAGGTTGCCGGCTGGGGTAGGAGAAAAGCTCCCAGGAGGGAGTTCTTACAAAGGTGGGCCCTGTAAGTCGTACGCGTGGGAAAGGGAGTAGTAATTCTCCCTTGGGTAGTTGGTAACAGTGGATTTGGCCAAATGATAATGTGGTGTCTTGTAGCAATAGCAGCAGGATCCTAAGTTGTATAATTGTTATTACCATCTGTTGCAAATGTTCGGTACCGTGTATTTGAACTATTGACATATTCGTGACATCCTTTTAAAGTACTTGAATTAAGATTGTAACTTGAGCCGGCATCTGTGTGTGTGTGTGTGTGTGTGGCGAGTGTGGAGTTCCGACCAGCGGTACCGTCCTCCCGCGAGAGAAACGGCCGGAGAGGAACGAAGCGAGTGACGACAATTATCGTTTGTTTGTTCTCATGTGTCATTGTAATAGTAAGTGAAGAATTGCTATGCGCAGGCGCATGGAATGCTACTAAATATAGAGCTCAGGCAGGAGTAGGAATAAGAAGTTGCACTTCTAAAAGTTAGACGAGTAAATGAGATTCTGGGATTGGGATGAAGAAAGGGAGCAATGATTGGAGCATTTGCATTTGTTTGAGAGGTGTGTGTGCCTCCCTGGGGGGAGGAGGGGGTGTAAGGTGTTCCTTGAGCTTTTGAATACGTGTACCACCTCCTCCTCCCTCAGTGTAGATCTTTCAGTGTATTAAGAAATGAGGGACAATATTGTCACTATGAAAAGTGAAGATGTTTTTTTTGACCTTTTAGAAAAAGATGGTGCTCGGCCCTCTTTATCAGGGGTGGGTTGGGCACGACAAAACTGGCACAACTTGCTGAGTGTTTCGGATAGAAAATGAGGTTCGTACCCGAGTTGGAAAAGGAAAATCGTTTATTTGTGCACTACTCAGTGCTGCTTTGGAAGCAGCCGTGTAGTTACAAGCGTTGCAGGAATCAGTTAAAGTAACACAAAAATTGGTTTTAAAAAACAAACAAAAAAAACACTGGTAAAATATTGTAATCAGTGGTGGTTACTGTACAAGTTAAAAGGTAAATGAAATAACATGAACTGTATTGTTTGATTTGTGGGTTCTGAAGGGAATGGGATAAATGGTTTTGATGGTATAAGTGTAATTGTTAATGGCATACAGAAGCATGATTGAGGGTATGTGGAAACGTAACTGAGGATATGAATAGTGGACAAAGGAAAAAGGGTTACCTGCCATGAGAGTAACCCCCCCCCCCCCCCCGAAATAAGGGGGGAGGTGGGGAGGACAGGGTACTGGAAGTGAGAATGGCCTTCATCTGCAGAGATCTAGGAAACCCGAATTTCCAGTGTTAGCACTGGAAGCCTTCGGAGAGGAGGAGGTGAAACTGAAAAGTTTAGGAAGGACGTAGGCTGAGGAAGGCAAAGATGAGCAAGGTGTAACAGGGATGTCAGAACCAAAGAGAGGTGAGCAATATGAAAAACAATAATAATAACAATAACTGATTGAGGAACAGAGATAGTTGAGAATAGCAACAGCTGTTACTGTTGCGGCCGTAGGACCCAGAGGTCCCCCCAGAAAGAGGTGGGGGGAGGGCCCTAGAAGAGCCCAGGGAGGGGTTCCACTCCCGCTGGACTGAAAGTAGTGTGCAAACTGCAGGGAAATGGGACATTGGTGGAGCAATCCTACCAAGCTGAATGATGAGAACCTGGGAAGTTTACCCTAGCAGATCCATTGGTTAAATTGCAGCTAGGAGAGCAGGATAAAGAGGTTTATTTTCTGGTGGGGACAGGGTGCTTCTTACCACCATTCATGATTTTGCAGCAGTAGTAGGAGCTACTGCCCAACAAGAAAGAGCTTACCTTTTTGGGATTAATTAAATATAGACTGAGAAATATGCCAGGTTCTCCAAAACGGTTACTCTGGCAAGACTTATTAGAATAAAAGAATGCAGGGATTAAATTCAATAAAACTGGAGCTAAGGGTCAAACAATATTAAAATTGTAAGTCTGGCTTTAACACAAACTGGGAAAAACAATGTTTTACCCTCAGAAGTTACAGAAATCTTAAATAAGGTATGCTTAGGAGTGTGGATATCGGGAATACCTGGCAGAGCCAAAATGCAACCTTAAGTTAAAAGCAAGAGCTAGCCCAGTCAGGGTAAAGCAGTGCCCTTTGAGGATATGTGACTATAGAAAGATAAAAGAAATAATAGATAACTTTTGGAGTTTGGATTACTCAAGTGCATAAACTCTGTGATGGCAAATCCATACACTTTATGAACCAAGTTAAAAAATGAGTAGGTGGAGTTTACGTTCTGGATTTGAAGGAGCTAATGAAAATCCAACTAATTAAAGGTGATAAACCTTCCTCCTCACCTGTTGCATCAAAAGTTTCAGCTATTAAAGGCAAACGCTTTACTGCTCAATTGAGGAACAATAGTAAGACTACATCGCGTATTGCCTTGTGGTGTTACCTACGTGACCATGGAGAAGACATGAGTAAGTCACATAACCAAAACACTCCTGTACTATGAACATGGTTGAGAGAATTACAAAACAGGTCAATCACCAGTGCAGTTGCTCCAGTTACCACAGATAATGAACAGAAGGGCCCTGCCCTCAGTCATGGAGGGGAAAGGGATAATAGAGTTCATTGGACTGTGTGGATAAACTGTCACGGAGTTATCTAGATCAATCTATGCCCCTGACAGGGGGGCAGTAGGCCCATGGGCCCCCTGGCTCCCAAAAATGGGAAGGGAAAAGGGAAAGAGGTAGGGCAATGGGAATGGGAGCTGGGCTCAGAGAGGGGGAAAAACAACGGACCAGCAGCAAGGATCTAAGGAGGAAAACTTATTTTACTAACAATGATACTGGAATGCAAAATATCACAATATAATACAATGTAATTGAAATTGAAGCTAATAAATCAATTAAAATGAGAAAGTTTTTGAAACCAAAATGGCTACTTGAATGAAGGTGCACGGCATGGAAGCACACCAACCCCTCTGCCTGGCAGTGAGAGAGTGAGAGTTATGTGCTAACCATGGTGGAAGCAACCACAGGGTAGCTTGAAACATATGCGGTACCCCATGCTACTGCCCGAAACACCATATTGGGTCTGGAGAAACAAGTTATCTGGCGACATGGTGTCTCGCTCCAATTTATAGGAGGGAGAGGAGGTTCTTTGAAATATGTATGCCCGGCGTGAGATTAAGAAACAACGGTTCAAATGTTGGTCCGACCAGTTTATTACAAATGTTAATAAGGGAGATGGGGAAAGGGGAGGACGGACGCTATTAAGGATTGGGGTGATGGGGAAGGGAAGGCGAGCGATAGAAAAGATAGAAAGAAGCAAGAATTGCGTAAAGCGGGGATAGTCACCACCAGGATCCGGCAGCAGTCCCGTTGCACGATGTTCCGACGGTCCGAGGCCGAAGGGCAGGAGCAGCGAGGCCGGTCTTGGGCAACGAGAGGGTGCAGGTCGGGGAGGAAGCAGCAGGTCTCAGGTAGCAGGCCCAGGGAAGTCCGTCAGCAAACGGTCCGTAGAGAAGGATCGGAAGGCAGGAAGCTCGTGTCGTGGTGAGAGATCATGAAAGATCAGCCTCTGTGTTGCGGTGAGAGATCAGCCTCCACCGTTGTGGTGAAGGATCAGATGGCAGAGAACCCCTCAAGTCTGTCGTGGTGAGAGATAAGCCCCCACCGTTGCCGTAGTTGTGGTGAAGGATCAGCTTCCACCGTTGTGGTTACTGGACCCTCTTTTATCCTCCATTTTC
>UncharacterizedProtein2-W
GCCACAACCCATCCGGCGCCTCCCGCCCGCCCCGCTCTCGGACGACCGCGGAGCGCTGGGGCTGCGTAGCCCTCCCCGCCCCCGGCTCGCTCCCAGAGCTGCTCCGCAGGGAATCGCACGGAGCGTTTCCCCCATCTGTACGAGCCACGGCCCCCCTTGCCTCCTGCAGAGCCGCTGCCATTATGCTCCGGCGTCTCCTAGCCAGGCCTCGCGGCGGGCGGCCGGACGGGGCGGCGTGGACCATAGCCATGCCCGCCTGAGCCCGGCCGGGCCTGGGCCGCAGCAGGCCTATTGATTGGGACTGCCTTTAACCCTTTCATATTTGCAGAGATAGTCTGTCTGTGGCAGTAACTGAGTGTTGGCAAAAAAGAGGTCAAGGTTCACAAAGGTTTGTATATCTCTTGGAGACACTAGGTTTTGCTCTCAACATTTCTCAAAGAAAGCAGTTCTCAAATAAATTCTAATTTCTGGAAAATCAGTTCCCTAGGAGATGAGGAACTTGCCTCATGACCTGTTCTGAACTATTTACAGGCTTCGTGTTGGCCCAGAGCAGGAACAGGTCAATGGCTTCTGTGGCAGCCAAAGGCTTGGTTGGTTTCAATCTTAGGTAAAAGGCAGAGTTTTATCTTTAAGAGAAAGGGTTATTGAAAGGTGTTTGGGGAAAACAGAGAGGAATGTGGCTTTGGAGTCCTGGGAATTGTGATGGAAACTAGTTTATATACTGAGTCTTACACTGATATTCTAGAATAGTGAGTGTGGAAGAAGCCATTACATTGTTGTTCTCTGTGAGAGTATGGGAGTTTGTCTGTGTGCACCTGAGAGAGAGCTGCAGCTTTATTCAGTGTGCTTTCTATGGATAGATTTAAGATCTTAGCTTAAAGCTGAAGACCTCTGAATTCTTCTGAGATACTTTCCCATTTTGTAATTAGACTTCATGAAGTTTCTTAGTAAAGAACAAATGTGTCTCCTTGCTGTTACATACTTCTGCTCTTAAAGATACATGGATAAATAGAGTTGCCTTTACTTGCTATTGCTAAATGTTAATGAAATTGCAGCATATGTAATTGGAGGAAGTTTTAGATGAGGGATTCTTTATAGTTATTTTTGAGTGTGTATAATAACTGCAAAGAAGCTATCCATGGACAGATGCATAGTGAGAGTGCACAGCAGTGTATCGAATCATGAAAAACTGTCAGTTAAGGCTTTGTTTGTGTGGTTTTGACATGCTTTGGGCTCAAGAACCTTTTTCATTTAATTCTTATAAGAAATTTCTTTGTAACGTTAATATTATGAGTGTATGTGATTCTTCTTACTATTTGTAAACAACCAAAGAAATAAATATTCCTAAAGATGTTAACACCTTGCAATCCAGCAATCTCTGTTCAGG
>GINS-like-W
GGGGATCTGGGTCCTTTCAACCCTGGTTTGCTGGTGGAAGTGCCTGTCTGGTTGGCCATCAATCTGAAGCAGAGGATGAAATGCCACCTGATTCCCCTGGAGTGGATGGACATAGAAAAACTGGAGAAAATTTGGGACCAGGAATACACCAGGACACCTTCACTCCCATGCCTAGTCTCTGTTATGTGGAATTCACAAAGCTGCTCTTAAACTACACCTCAAATAACATCCCCAAAGCTGTCAAGATTCAAATGTTGGTGAAGGATACATGGGACACACGGATGGCCAAGCTGCGGCTGTCTGCAGACAGCTTCATCTGGAAACAGGAGGCCCATGCCAAGCTGGATAATCTAATGTTGATGGAGATCAACACCATTGGGATTTTCCTTACTCGAGCCTTAGATCACATGTACAAACTCTGGACTAACCTCCAGCCTGACAGGAGCGTCAAGTTCCAGGATTTC
>MIR-7B-W  (+/- 200 BASES)
CTCCAGTAGTAGTTCTGCCTTTTTTCTCTTCTGTTCTCCGTTCCAACTAAAATGAAGACTCTGTCAAAACTAATCTTGATGGAAGATGCCTTAATCAAGTAGCCCTCCTGTTTCTCTGGTGCAAATTGCTTTAAAAAAAAAAAAAAAAAACAACTTGTAATAAATTACATAGAACCTGTAGAAAACACAGAAGGTTTCAGTGGACATTGGTCTAGTTCTGTGTGGAAGACTAGTGATTTTTGTTGTTTTTAGATAACTAAATTGACAACAAATCACAGTCTACCATATGGCACAGACTATGCCTCTACAGGACAAGTTGAAATAAATTGGTGCTGTTATGCAGCATTTAACACCTCACTAGCATTACTTTTTCTTCTCTGCCAAATGTTAACAATTTCAGATTAAATTTACTGAATTTTGTTTTATTAACATGTTGGTTATCATCGCATTTGTTAATTTTACATTAGAATGTTTGACTTCAGATTACTAGTATT
>SNORD58-1-W (+/- 100 BASES)
ATAAGTGTGCATCTGATCTCTTAAAACTCACAGAAATAGTAAAATCTGTAGACTGTTTGTAACTTTGTAATGTGCTCAATGCTTTATTTGGCAACTGTGATGGTGGTGATGACTATCTTAGGACACCTTTGGAACAACCATGAAATAATAACTACTTTCTGAGTCATCTGCATGATGTAACTTCATTGTGACGTGTAGAATAGTCTGTTTCTCTTACTTTGGTTAGTCATAGCTTGGTAAAACAATCAACTTAAACTGTGAAATTTG
>SNORD58-2-W (+/- 100 BASES)
AGTTGCTCAAAAGAAAAAGGTAGAAAGCATCACGTTCTTAGTGTCTTCTCTCTCACTTCTTAGTGTCATTAAGAAACCTGAACGTGAGCAGGCAAAGGGGTTACTATGATGACTTATCTTAGGACACCTTTGGAATACCCATGGAATAAAAAGTTATTACTGAGCAACCTCAGCATTAAATACAGTAGTGAGAAGTGATAAAAACTCTTATCAGTAATATATATTGCAGAGGTGATTTGCTGATTTTTTTCCACTGAAGTAGTTATAG
>SNORD121A-1-W (+/- 100 BASES)
AAATGCATACGAGTTACTAGGAAAAGGGGAGTTAATACCATCATATGGTCCCTGTTTCTAATTCAGGGAATTCTAAGCTGGATAGTTCTACAGTAGAAATATAGTGATGTTGTCTTTTCCAAGCAAGTATCTAATTGCTCTGTGTGGAAAATGACTTGTTGAGTGAGATCCAGGGCAAAGAATCAATAAACAAATTTAAGATTACAAGAATGGACTTAATTTGTAGGATGTAAATTGGGGAGTTGCAACAGATGTATGTAGGTC
>SNORD121A-2-W (+/- 100 BASES)
ATGAAGTTCTTGTATTAATTTTTGAGTACAGAACATATACATTTACTGCATACTGATATAGAATAAAAATGAAATAATTTGTTTATAGTGAAGAATTCTATGCTAGAAAACAGATGTGATATTTACAAGCATGTATCTGATTGCTTTTTTGTGGAAATATGACTATTTCTGAGTTTTCTGGAGTGATGAAAAGAAAATCATAATAATAATAAAAAGGCTTCCCTTCTTTAATGATTGAAGATTTAAAACTGAGCATTTGTATTCTTTGAAAATCTGTTTAGCT
>AKAP8
ATGGTGGCCAACGTGTTGACCGTTATGGAGACTGGAACTCTGGGACAAACAGAGGCAAGATATGAGAGCTATAATTATGGCTACGGCTACGGGCAGGACAACTCGGGCAACTATGGCTACGGCATGGCTGCCTCCAACTCGTGGGATATGGGCAACTCGGACATGGACATGAACCCAGATGGTGCTGGCAGTGCCGACACCGTCATTGCCAAAATGAACCAGCGCCTGGACATGGTGTCCCACCTGGATGCTGACAGCATGCAGGGGGGGCACTACGGCTCCGGCGGGGACCGGTACGACTCATATGAATCCTACGACTCGAGGTCCTCGATGAATGACCGGGACGTGTACCGCTCCGGTTACGACTACAACGAGAACGACAACGACAACGCCTACGACAGTCACTACGACGGTCATTACGATGACCACTACGAAAGTCACTACGACAGCTTCTACGGGAGCCGCAGGGACCAGTACCAGCACAGGGCACGGGATGGCTTTGGCCAACGGGGTCAGAACTGGGCGCGGGACGGGCGCAACACCAGACCCATGGCTTCACCGTACTCGGGGCGCATGGGCGGGCAGTGGAACGACGCTCCGCGGGGCATGGGCCCCCACGGCTCCTCCCGCCTGCCTTCCCTCTTCTCCCACAACATCATCCCAGAGCTGGGCATGTTCCAAGGAATGCGAGGGTTTTCGGGGAGCATGCGCTTCGGTGGAGGCATGATGAAGCAGAGGATGAGGAGAAACTGGAAAATGTGGGATTCGGACTTTAAACCTCAAAAGAAGAAAATGAAGAAGGACCTCACAGGGAAGAAGCGGAAGCAAACCAGCAGCTCGGATGAACCCGACAGCAAGGCGGCAAAGACTGATGGCTCCGACAACTCTGACTCTGACAACGAGGAAGGAACCGAAGGAGAATCGGGAGAAAAAGAGGAGAAAGAAGGCTCCAGAGGTGAAGGGGAAGATGAAGAAGGACGAGACTCAGAGAAAGGTGCTTTAACAATTCAAGAAGAGATCAGTCAAATCAAACGCAAATTACAGGCGGGCAAGAAAACTCAAGAGAGGCAAAAGAAGAGGCACCGGGATCGCATGGTGGAAAGGATCCAATACGTTTGCTCGCTGTGCAAATACCGCACCTTCTACGACGACGAGATGAACAGTCACCTGGAGAGCAAATTCCACAAGGAGCACTTCAAGTTTGTTGGAACCAAGCTGCCCCAGCAAACAGCCGACTTCCTGCAGGAATACGTTGCCAATAAAACGAGGAAAACTGAAGAGCGCCGTAAAGCAATTGAGGACATCAACGCGGTTATCCAGCAGATCTACAGGGACCAGGATCTTACACAAGACATCGGCATGGAGCACTTCATCAAGAAGGTGGAGGCCGCTCACTGCGCTGCATGCGACCTCTTCATCCCCATGCAATATGGCATCATCCAGAAGCACCTGAAGTCACTCGACCACAACCACAACCGCAGGGCCATGATGGAGCAGTCCAAGAAGTCATCCCTGGTAGTGGCCAGGAGCATTCTGAACAACAAGCTGATCAGTAAGAAACTGGAGCGGTACCTGAAGGGTGAGAATCCTTTCACGGATGACCCCGAAGAAAAAGAGGAGCACGAGGAGGGAGAAGGGGGAGTGGCTGGGAACGTGGAGGAAGGGACAGCGGAAGGAGGAGACGAAAACAAGGACGAGGAGGAGAATCTGGAAGAAGAGAATGCGGACGATGAGAACAAGGAGGAAAACGTGGGCGACGAGAACAAGGAGGAAGGGAATTTAGACAATGAGAACAAAGGGGACGAAATGTTAGACGATGAAAACAAAGAGGAAGGAAATCTGCGGGATGAAAGCAACGATCCCAAGGAGAACCCAGAAGGAAATGAAAATGAGGAGGAGGAAGAAAAGGGGACAGAGAGAGAAACTGAGGCCCAGGCAGAAGCACAAGAGGTGGAGCCGGGCGCAGGGAGCAGAGGGGGGGAAGAGGAGGAGGAGGAGGAGGAGGTTTGGCAGCCCGCGGGGGAATCGCTGCCCGAGGACGAAGAGCAGCAGCCAGCAGAAGGTGAGGAGGAGGAGGAGAGTGAAGAAACCACTGCTGCTCCCGAGGATGAGGATGTGGCATAA
>AKAP8L
GCGAAGCGGAGCTTCGGCGCTGAGGCGGAGCACGACATGGAGCCGGGATACGGCGGTTATGGCTCCTGGAGTGCTGGAGCCGCCAACACACAAGGTACCTACGCAACGAGTGCCACAAGCTGGCAAGGCATGGCAGCAAAGGAGAACTACGAGGGGTCCTCGTGGCAGAGCTGGCAGTCCCACTACGAGAGCCCCAGGGCGGACATGGGGAAGGCTGCACAAGGCTACGAAGGTTATAACTACTACAGCGCCCCAAGCACGGCCTCCAGCACCGCCGCCACCTACAGCTACGGCCCCACCGCCACCCCCAGCTCCTGGGACACCCCCAAAGCCCCTGAGCTGCCCCTCAGCGACGTCGGCATCGCCTCCTACAGCAGCGATCCCACTCCCAGCGACAACTCCGACTCCATCATCGCCAAAATCAACCAGCGCCTCGACATGCTGTCCAAGGAGGGCAGCGGAGGGGCCGGGGAGGGCGTGGAGGAGCAGGAGAGCTCCTTCAGGTTCGACTCCTTCGACTCCTACGACTCCCGATCCTCCCTACCCGACCACGACGCCTTCCGCTCCCCCTACGACTACGAATCCGGCCCCGACCGCTCCGATTCCTTCGGGAGCCACTTTGACAGCCGCCAGGACCAAACCCGAACCCGAGGCAGCGGTTACGGCGCGGCGCGGGGCCGGGGCCAGAACCGACCGCAGAACCGGGGCCGCCCCAACGCTTACGGTCGC
>WIZ
ACCACTCCGTCACCCCCATCTGTCGGAGGTGGGAGCGCGCGTGGCTCGACAGCCCCTTGCGGTTCTCAAAGAACTCTCCGCAGAACTCGCAGCGGATGTCCCGCACCGGCTCTCCCCCCGCGGTCAAATTGAGAGGTCCTTCCTCATCCGCCTGCGGCCACTGCGCCTTTGGGGAGCTCTGCAGAGGGCTCAGCGATAGCTTCGAGCTCTTCTCCTCGGGGTTTTTCGGAGAGGGGGACCCGGAGAGGGCGGGGGGCACCTTCTTGAGGATGGGGGATCCGGGCTGCGAGAGGCTCTTGGAGAATCCTGGCGGGGATTTGATGGCTTTGTTGATGGGGCCATCCAGCGGGCGCTCACCGCCTTTGCCGAGCGCGAGCAGCGCGGGCCGCGGGGAGCCGGCAATGCCGTCCTTGGGAGAAGCGGATTTTTTGCTGAGGGTGGGGGGAGCCATGGGGTGCCCATCGGGTTTGCCCTTCTGCTTCATCAGTTCGTAGAGCAAATCGATGGGGGCCCCGCTGCTCTCCGACTCGGCCACGCCGAGCTGCCGCAGGTGGGAGCGCGCGTGGCTGGAGAGCCCTTTGCGGGTTTCGAAGCAGGCGCCGCACACCTCGCACGTCGTCAGGTTCTGGGTTTTGGGGTCGTGTGGATCCGCTTTGCCGCCGGGCGGCTCGGCGCACAGCTTGGTCCCTATGCGGGCGGGCTGCTCCGACTGCCCCGGGGCTGAGCTCTTCTTGGGCAGCGGTGGCGGTGGTGGAGGCGGGGGGGAACCCACCTCCATGGCCACCACCTCCTCCTCCTCCGGGGCCAGAACGTCTCTGTAGGACTGCAAGGACTCATCTCCCCAAGATGGAGGGAATGGGGACAGAGGAGAGCGTGGAATGCTGCACTCGGAGATGGGGGTCATGCTCTTGCGGGGCACGAAGCCGTGCGGCTCTCGGCCCGGGGATGAGGGCTCCGCTCCCACCGCCGCCTGCAGCATGGGGTACTCCGCCGAGTTGGCCAACAGCTCCTTGAGGATGTTGATGGGCGAGATGGTGAGCTCCCAGTTGGTGATCCCAAAGTCTCTCAGGTGGGCCCTGGCGTGGCTGGAGAGCCCGGCGCGCGTGTCGAAGCCGGCCCCGCAGAACTCGCATCGCATCAGGCTGAACGTGCTCGGGTCGAAGTTTGCAACTTTTTTCTTCTTCTTTTGGAAGGAAAATTTTTGCTCAATAGCTTTCACTTCTTCTGCCGAGATGAAATGCCGGACGTTGTAGCTCACACCAACCCGATTGAGGTGGCCCCGCACGTGGTTCGCCAACCCAATGCCGTTGTGGAACCGATCCGGGCAATACGGGCACTTCCTCTCCTCGTTCTTCAACATGGGCGAGTCGGAGTCCAAAAAGTCATCAAACTCTAAAGGAGAGTCCAACAGGAGCACATCCAAGGGAAGAGGCTCTTCCATCATGAACTCCCGCGATGGGAATGCTGCTTTCTTCTTGCAGGGCTTTGCCCGGGGCCGCTTCTTTGCTTTGGGGTGTGGGTTGACCTCCTCCAGCAGAACGATGGGCACCATCATCCGCAGCTGCTGCTGCTGCTCTTCGGAGGCGACCAAAGGGTCCATGGCTCTCAACGTGTCTCTGTACGTCCTCTTGAGGTCCAAAGCAGCTTGAGGGATGGTGACGGGTTTGGTGACTCTGTGCTCCATCAAGTCCATGTCCGTGGTCATGGAGAACTCCCCTTCCACGCCCCCCACCTCGTTGATAAACATCCATTTGTGCCCGACCTCCTCCAGGCCCGTTGGGTGACCCCTCAGACCGTCGCCTTCAGCTTCGAGGTGCTGAGCTGCTGTTTTTTTTTTCAGGTGCTGCAGAGCAAACTGTGAATAAGCCTTCGTGGAGGAGAGCCCCAGGTTTTTGTGCCGGGCAGCATACGGGGCCGCTTTCCTGGCATGGAACCCCGACGTCGAGTAGTCCTTTTTGCTACCCCCATTGCTTCTGTTGAGTCTGGGGTGATCTACGGTGAAGCTGTGGATGTCGTAATGCGACGCGCTTTCCCGGTGGGGTGGAGGGAAGAGCTGGTCTGCTTTGCCAAAATAATCAGTCTCTGCAAAGCGGCCCGGCCTGGCGGGGCTGTAGGCGTCCCTGCTGGTTCCCGGTTGGTTGGGATCTTCTTCGTACACCTCCGCGTCCCAAGAGAGGTGGGAATGGGCGTATTTCATGTGCTCTTTGAGGATGTTCTCGTTGGGCGCCGGGAAGCTGCAGAGCATGCAGGTGCTGAGCCCTTTGCCGTGCGGAGGCGCCTGCACTTGCAGGGGCATGTGCTCATTGGGTTTGAAGTGTTTGTACATACCGTGCACGGGGCTATCCTGCAGCTCTCCGCCCCCGTAGAGATTCAAGCTCTTCGCCCCTTGGTCCTTCCTCTCCTTGACATGCATCTTGGCGTGCTGCACGAAGATCTTGGAGGAGTTGGTGCCAAAGATGCACTTGGGGCACTGCAGCCGGGCTTCCCGACCCTCGTCAGGGAACTCGTTCAGCTTCTGGATCTCCTCAATGATTTTTTCCCTGGATTCCTGGTGGAGCCTTTTGTGCTGCTCTAGGGATGCAAGGTCCCCAAACGCCCACCCGCACTCACTGCAGCAGAACTGGCACTGCCCTCCGAGAGCGTCCCCATCTTGGTCCCTCCCTGGTCCACGGTTGTGCTGGAGCATGTGATCCATCAGGTGCTCCTTCTTCTTGAAGTAGATGCTGCACTCGATGCACGTGTACACCGTGGGGTCCTCCTCGGGGCCCAGCTCCTCTTTGCCCTGCTCCTCCACCAGCACGCTGCACACGTAGGGCCTCATCTCCACGTCATAGGAGCTGCAGGGAGTGGGCTCCAGGGACATCAACGGGATCCTCTCCACCGAATCCTCCGAATTCACCGTCCACGACTGCTTGCCGATGGCGAGGTCGGTGCTGAGCTGCAGGGCCGGCTTTGGGATGGTCCACTCAGCTGCGCTGAGCGCGCCCATCTCACCCGCGTCCGAGTCGACCCCCAGCCCCTTCCTGTGGGACGAGGGGGTCTCGAGGGTTTTGGACTTGCTGAGGACAGGGTTCAGAGATTTCCTGAACACTGCCGGAGTCAGCGGAGGAGGCACTTCACGCACAGCCTGTCCCCGGAAGGGTACGTTGGTTGCTACATCCGTCGGCTTGCTCACGTCTTTGTAGTGAGGACTCGGGCTTCTGTTGGGTCGAGAAATCCAGTCGACCCTCTGGATCCCCCTCCTGCTTTTCTCTAAGTGCTCTTTGCCGACGCCTTCAAGTTGCTTTGGTTCTGGTTTAAGGTATTTCTCCTCCCCACTACCCACCGGTGGCCCCGTGCAAGGGTTGGGCGTCCCAGCTGCCGCCATGCCGGCGCCCAGCTCCTCAGCGTCGCTCTCCAGGTCCTCAGGATCCACCCGCACCGTATTTACAACCTGGGGATCCCCCGGGAACGCCGACACGTCCTTTGAGTCCTTCAAGCTAGAGAGTCTCTCTAAAGTGCTTTCTTCTCTGCCATCACCCGCTCGGGTCTCCAGGGCGGAGGTGTCCCAGGGCACGCTGCCGGACACGGTCATGGCGCGCAGCTCCAGGGAGCTCCTGGCGTCCGCTCTGTACAAAGCCTTCTGGAACTCTAAATGCTCTTCGGTCTTGGAGCCGAGTTCGGTCCTGTGAGCTGGGGCTGGGACAGCACCGGAGAGGGCAGGATCAGGCTCATCGGCCACGTCGCAGGCTTCCAGGGCAATGTCGGGCTCTTGGCGGGACAGCGGAGAGAAGAAGACGGAGTCCTCTTGTAGGGGGGAGAGATCGGTGCCGGAGGGTCCCTTTGTGTCCCTGCTCATTGTCACCAAGTCATCAGCGGTGTAGAAGGCGGCTTCGTCGAGCTCCGTCCCCACTTCCACCGATGTCCCAGATAGAGCCGCGCTCTCCAGAGGCCTTTTTGCATCTTTCACAAAAGCAGCTCTTCTCTCTTCACCTTGGGGGCAATCAGGGGCAGCAAAATTCTCTTTGTTTGGCTCCAGTGGCATTAGCAGGGCTCTGCTTCCATCTCCCTGGCGCTCTCGCTGTTGCTCTGATAAAGTAGGGACAGCTTTCTCCATCCCTTGCTGATTGTGCTGTGTCACTTGGAAAAAAACACCGCGCTGGGACTCGGGAGGGTTGACGGCCAGGGACAGCCGGAAAAATCNCGCTGTTGCTCTGATAAAGTAGGGACAGCTTTCTCCATCCCTTGCTGATTGTGCTGTGTCACTTGGAAAAAAAACACCGCGCTGGGACTCGGGAGGGTTGACGGCCAGGGACAGCCGGAAAAATCACGCTCCCCAGCACC
>UncharacterizedProtein3
CAGGGAGTAAAAGGAGACTCCTTGCAGACTCTGGAACTCGCAGCAGTGGCATGGGCCTTCACCAGGTGGCGAGATCAATGTGTAAATATAGTATCAGATGCCTTATATGTGGTAGGAGTAGTGCTACGTATAGAACAAGCTTTGCTTAAGCTCCCCCAGAACCCAAGACTGGCTCAACTCTTTTTACAGGTTAGGCGGGCAATAGATGATCGCTCTGAGCCTTGTAGCATCCTGCATATCAGGAGTCACCTAGGGACCCAGGGTCTAGGAGAGGGCAACGCTTGTGCTGATGCACTTGTCAGTCCACTACTACGTGCCCCGCAGGATTCCTTTCAGGCTGCAAGAAGCAGCCATAATTTCCATCAATCAGCTAAGGCGTTGAGGTGCCAGTTCGGCCTGACAGATACAGAAGCAAAGGGCATTGTGCGGGCATGCTCTCAGTGTTCACAGCATGGGTCTAGCCTAGGTCTAGGAGTTAATCCAAAGGGTTTACAAGCTTGTGAGATTTGGCAAATGGATGTCACTCCTGTGCCAGAATTTGGGAGGTTAAAGTATGTACATGTATCCATTGATACCTTTTCTAGAATGGTGTGGGCTACAGCACAGGCTGGTGAAAAGGAAATCCATGTAGTGAGGTATTTGACAGCTTGCTTTGCAGTCATGGGCGTGCCTCAGGAGATAAAAACAAATGATCCGACGTACACGGGAGGTCGGGTTCGCAGGTTCTTGCAGACGTGGGGGGTAAAGCATGTCACTGGAATTCCTCATAGTCCCACGGGTCAAGCAATGATAGAAAGAGCTCATAGAACTATTAAAGAATACCTAATGAAACAGAAGCAGGAGGAAGAGATTGATCCAGTTGTGAGATTATCACAAGTCCTTTTTACCCTTAATTTCCTTAGCTCAGTAAGAGATGCAGAATTACCTCCTGTAATTATACATCATAGTCAGATTCATATGCAGTCTACTCCCTCAGTGCAGGTTCAATATAGGAACCCCACCACGTGCATGTGGGAGGTTCCTGCTCCGCTATTGTTTAACAGTAGAGGTTATCATTGTGTCTCCACAGGATCTGGCCCATTATGGGTTCCCAGTAAATGGACCAAGCCAGCCCCGAAC
