# Supplementary material for: RNA sequencing reveals sexually dimorphic gene expression before gonadal differentiation in chicken and allows comprehensive annotation of the W-chromosome
Source: Genome Biol. 2013 Mar 25;14(3):R26. doi: 10.1186/gb-2013-14-3-r26 (PMC4053838; doi:10.1186/gb-2013-14-3-r26)
Supplement: Additional file 8 — Z gene de-novo assembly sequences (fasta file). [file gb-2013-14-3-r26-S8.FA]

>UBAP2-Z (ENSGALT00000009290 with some bits removed because reads didn't map there)
ATGATGACTTCGGTGGGCAGTGAACGTACCCGGGGCACTCGGGACAAAACGCAAATTTCA
ACCACACAGCCAATACAACAACAGAAACAAGTTGTACAGGCAACAGCAGAACAGATTCGC
CTTGCTCAGATGATCTACGATAAGAATGATGCAGATTTTGAAGATAAAGTGAAACAACTT
ATGGAAGTGACGGGAAAAAACCAGGATGAGTGCATAGTGGCACTACATGATTGTAATGGG
GATGTGAACAGAGCAATCAACATACTGCTGGAAGGAAGTTCAGACACGACTTCTTGGGAG
ACTGTAGGGGGAAAGAAGAAAAGCCTTGGAAAGGAAAGTTCAGAAAACAAAGAGAACAGA
GAAAAACGAGGGGACAGAGAAGTGAGTCGTGGACGGGGAAGTTCCAACAGACGGGGAAGA
GGAGGCAGCCGTGGCCGAGAGTTTAGAGCTGAAGAAAATGGAGTGGACAACAATCAAGGA
GACAGGCCTTCAGACCGTGGGAAACGTGGCCGTGGGAGAGGGTTTGGACGTGGCAGAGGG
AGAGGAGCGGGGAGGTTTTCAGCCCAAGGCATGGGGACATTTAACCCCGCAGACTATACG
GAGTCTTCTGCCACTGATGGCTTTGGGACAAAATCAGAGATTTGGGAGACTGGTCAGAAT
GATGCAGATGATGGAACTGGTGCATGGAAAAATTCAATAGAAGAATGGACTGCAGAAGAT
TGGAATGAAGATCTTTCTGAAACGAAAGTCTTTACTGCTTCTTCTGTTCCAGCTGAGAAT
CACATGACTCCTGGGCAAAGCATTGATATGGTGACGTTGCTTCAAAAGCCAATGTCTTCT
CCTCAAGAGACAGAAGGCAACTCATTTGAGGCTTCTCAGCAGCAGACCTTTGGCCAAGCC
CTAGTCTTCACAAATTCCCAGCACAGCAACCAGATGGCATCAGGAACTGGCAGTTCCAGT
GCTGTAAATTCCTATTCCCCTCAGAGTCTGTCTGCAGTTCTTTGTTCTGGCTTTGGAGAT
CTTGGATCCTCCAAATTGGCAAACTCTACGGGATCCCAAATCTTGGACCAATTGAAATCT
CCAGGTTTGGGCCAGTTTACTTCTCAACAAAACAGTAGTAGCTCTACCACCACTACTACA
ACTACCCCATCATCTTGGGATCTAAAAGCACCCATTAGTCAGTCCTCAGTCCTTAGTCAG
TTTGACTTTAAATCCCAGCCGGAACCATCCCCAATTCTGAGCCAACTGACCCAACGACAG
CAACAACAAACACAGGCAGTCCCTGTACCTCCTCCTGGGCTGGAGTCCTTCTCCTCCCAG
GTAAAACTCCGAGAGCCCTCACCAGTAGACACCTCCACAGCTGTCAGCAAGATGTTACAG
CTTCCCACTATGTCTATGGATAACCAGGCAGTGACAGCCCATCAAAACCAGCAGAAACAG
ATAAAACCACCAAAGCGAAGAATAACTCCAGCATCCAAGATTCCTGCCTCTGCAGTGGAG
ATGCCTGGGTCAGCAGATGTGACAGGGTTAAATGTTCAGTTTGGAGCTTTGGAGTTTGGA
TCAGAGCCTGCACTCCCAGAGTTTGGATCAGCTTCAAGCAGTGAGAATGCCAGCCAGGCA
ACCAACAATAGCTTGTACTCAAAATCTGTAAATGATCCTTTGAATACCTCTTTGCCAATA
TCCAATACAGTACAGGAGTCCACCTACACAACCTCTGCCATCACCTCTTCCAGTCTGACC
TGCTCATCCCAGAGCACTAGCCCAGTAACAACAACTTCCTCCTATGACCAGTCTTCTGTA
CATAGTAGGATACCATACCAAAGCTCCATGGCTCCATCAGAACCAACTCCAGTTGCAGTT
ACGAACGGGCACAGTGGTGTTAGAGCACAGGCAACTCTTGACACTACTTCATCAGTTTCA
GTGTCTAAGACAGAACCTTCTCCCTCACTGCCTTCTGCTGGTTCTCTGCCTAGTGTGGTA
TCCACTACCACTTCGCTTCTGCCTTCAGCATCACAGCATGTGGCAACGTTGCCCAGCTTG
CCTCAGTCCAGCGACTTGGCCAGCAGCTCGCTCTCCCAGCTAAGCAGCTCTCTTTCCAAT
CATCAAAGCAGCCTCTCCCCTGCCTCAGTGTTATCTTCAGGCACATCACATGCACACACT
AGTGTTGAGAACACAACTTCGCTCCAGCCCTCAACAACCTTTTCAGCTGCTTCAACCTCA
GCCACTAGCACCACATCATCGGTTGTCAGCATGGCAAGCAGTATGAACACTACAAACAGC
CTTGGCCTGAGCGTTACCAGTGTGTCTATACCAGCTGCTACCACACGGGCAGCTCCCTTA
GTGTCTTCAGGCAAAGCTCCCCCCAACCTGCCCCAGGGTGTACCACCCTTGTTGCATAAC
CAGTATATTGTGGGACCTGGAGGACTTCTACCTGCCTACCCAATTTATGGTTATGATGAT
CTCCAGATGCTTCAATCCAGGCTGCCAATGGATTACTATGGAATTACATTCCCTGCTCCT
GCAACCTTGACAAGCAGAGATGGGAGCCTTGCTAACAACCCATACTCAGGTGATGTAACA
AAATTTGGCCGTGGGGATTCTGCCTCTCCCGCTCCTGCAACCACGCTAGCCCAGCCGCAG
CAGAACCAGACGCAGACTCACCACACAACTCAGCAGCCGTTCCTCAACCCGACCCTGCCA
CCAGGCTACAGCTACACTGGGCTACCTTACTATGCTGGGGTTCCAGGTGTACCCAGTGCA
TTCCAGTATGGGCCAACCATGTTTGTACCTCCAGCATCAGCAAAGCAGCATGGAGTCAAC
CTGAACACTGCCTCGACTCCTTTCCAGCAAGCAAGTGGCTACGGGCAGCATGGCTATGGA
GCAGGCTATGATGACTTAACGCAGGGAACGGCAGCTGGAGATTACAGCAAAGGAGGCTAC
AGTGGGTCATCTCAAGCACAAAACAAATCTGCTGGCACTGGACCTGGGAAAGGTGTTTCT
GTGACCTCAAGTAACACAGGTGTGCCTGATATCAGTGGCTCAGTCTATAACAAGACTCAG
ACGTTTGACAAGCAGGGATTCCACGCCGGCACACCGCCTCCCTTCAGCCTGCCCTCTGCT
CTCGGATCTACTGGGCCCCTGAACCCTGGTGCTGCCCCGGGTTATGCTCCAGCCCCTTTT
CTCCATATCCTGCCTGCGCATCAGCAGCCTCACTCCCAGATGCTGCATCACCACCTTCAA
CAGGATGGGCAGGGAGGATCTGGCCAGCGCAACCAGCCCAGCACCATGCAGCAAAAGTCT
CAGGCTACCAAAACCGCCTACGGCACTTCTCCATACTGGACAAACTAAATCCGAAACCGG
GGAGGGGGGAGAGAATGAAAGGAGAAAAATGAAATAACGGAG
>UBE2R2-Z (CAP3 merge using all bits  - ensembl transcript wrong at about base 720, removed end part )
CGCGGCGCGCTGAGGTCAGCGGCGAGCGGGCGCCGTCACAAAAGGAAGTGGCGGCGGCGG
CCGTCAGAGTGGGGAGGGGCGGGGGCCCGCGGGGCAGCGCGGCGGTAGCAGCAGCAGGAG
AAGCAGAGGCAGGGGTTGGACCGGCGGCGGCGGAGCGGCGGGGGCCGCGCCATGGCCCAG
CAGCAGATGAGCAGCTCGCAGAAGGCGCTGATGCTGGAGCTGAAGTCGCTGCAGGAGGAG
CCGGTGGAAGGCTTCCGCATCACCCTGGTCGACGAGTCCGACCTCTACAACTGGGAGGTG
GCGATCTTCGGGCCCCCCAACACCCTCTACGAGGGTGGCTACTTCAAGGCTCACATTAAA
TTCCCTATTGACTATCCGTATTCACCACCTACCTTCAGATTCCTTACCAAAATGTGGCAC
CCCAACATTTATGAGAATGGAGATGTATGTATTTCAATTCTTCACCCACCTGTAGATGAT
CCACAAAGTGGAGAGCTGCCATCTGAGAGGTGGAACCCTACCCAAAATGTCAGGACTATC
TTACTGAGTGTAATCTCTTTGCTTAATGAGCCCAACACATTCTCTCCTGCCAATGTGGAT
GCATCAGTCATGTTCAGAAAATGGAGGGACAGTAAAGGAAAAGACAAGGAGTATGCTGAA
ATCATAAGGAAACAGGTGTTGGCTACCAAAGCTGAGGCAGAGAAGGATGGCGTGAAGGTC
CCCACTACGCTGGCAGAGTACTGCATCAAAACTAAAGTGCCTTCCAATGACAACAGTTCG
GATTTGCTTTATGACGACTTGTATGATGACGACATTGATGACGAAGATGAGGAGGAGGAG
GACGCCGACTGTTACGATGACGATGATTCTGGCAATGAGGAATCGTGACCTGCTCCCTCT
GTGCCCCTGTACTGCCCTGCCAACTCAGGCCAGAAGGGAGCAGCGGTAACCTAGCAGCAG
TCCAGCAAAAAAGTGTGGGGGGGGAATCAAAAAACTTTTGTCTCCTGCTGTCTCCTGTTG
TATGGATCTGTTTGCTCCTTTTTTATGGACCTCTTAGAGACCCTCCACAGAATGTCTGAA
TTCTTGCATTCTTAACCCTTTCATCACTGTATTACGATTTCTTTTTGAAAAAGAAAGCCC
CTTTTCACTTCTCTACGAAACACTCACAGCAAAAAAGGTTTGCTCGCGTTTAGGTTCTTG
AATTCAATACAGTCTTGCATTGAGGTGTTTAATGTATTTAAAGCTGGAACAAACACATTG
GAAG
>RASA1-Z (from genRef XM_424907.3 with bases changed according to abyss assembly contig)
ATGGCGGCCGAGGCCGGGGCTGAGGACGGCGGTTCGGTTTCCTCGGCCGGGACCGCGGCC
GCCGCCGAGCCGGGGCACTGCCGCGGCAAAGCGCCGGGGCCGCAGGGCCCCTTCACGCCC
TGCTCCGGCTCTGGTGGGGACAGCCCGGGCGCCGGCCCGGCTCTGTGCTCGGCGCTGGGG
CTGCTGGCGCTCGGCTCGGCCGGAGCCCCGCCACCGCCCAGCGAGCCGGGCACCGCCGCC
TTTCCCCCGCTGCCGCCGCCGCCGCCCCTGCCCCCGGCCGGTGGGCTCGCGGCCGTGGAC
GAGGGCGACTCGCTGGACGGGCCGGAGTACGAGGAGGAGGAGGTGGCCATCCCGCTGAAC
GCGCCCCCCACCAACCAGTGGTATCATGGAAAGCTTGACAGAACAATTGCAGAAGAACGT
CTTCGGCAGGCAGGAAAACCTGGAAGCTACCTTATTCGAGAAAGTGATCGGAGACCAGGT
TCATTTGTGCTTTCATTCCTTAGTAAAACAAATGTCAATCACTTTAGAATTATCGCCATG
TGTGGAGACTACTACATTGGTGGACGTCGCTTTGCTTCACTCTCAGACCTAATTGGTTAT
TACAGTCATGTGTCTTGTTTATTGAAGGGGGAAAAGTTATTATTTCCAGTAGCGCCTCCA
GAGCCTGTGGAGGACAGGAGGAGAGTTAGAGCAATTCTGCCTTACACCAAAGTGCCAGAA
ACAGATGAAATAAGTTTCCTTAAAGGAGACATGTTTATTGTCCATAATGAATTAGAAGAT
GGCTGGATGTGGGTTACAAACCTTCGGACAGATGAACAAGGTCTTATTGTGGAAGATCTG
GTAGAGGAAGTGGGAAGAGAAGAAGATCCACATGAAGGCAAAATATGGTTCCATGGGAAG
ATCTCCAAACAAGAGGCTTACAATTTGCTGATGACAGTTGGCCAGGTGTGCAGTTTTCTT
GTGAGACCTTCAGATAATACACCCGGTGATTATTCACTTTATTTTCGGACCAGTGAAAAT
ATTCAGCGATTTAAAATATGTCCTACAGCAAACAATCAGTTTATGATGGGAGGCAGGTAT
TATAATAGTATTGCTGACATCATTGAGCACTATAGAAAAGAACAAATTGTTGAAGGATAT
TACCTTAAAGATCCTGTTCCAATGCAGCACCAAGAGCAAGTGTTTAATGACACATTGGAT
GGAAAAGAAATCTACAATACAATTCGTCGCAAAACTAAGGATGCTTTTTATAAAAATATT
GTCAAAAAAGGCTACCTTCTGAAAAAAAGTAAAGGAAAAAGATGGAAAAACTTGTACTTT
ATATTAGAGGGAAATGATGCCCAGCTTATTTATTTTGAAAGTGAAAAACGAGCCACAAAA
CCCAAAGGACTAATAGACCTTAGCGTGTGTTCTGTCTATGGAGTACATGACAGCTTGTTT
GGCAGGCCAAACTGTTTTCAGATAGTAGTTCAGCACTTTAGTGAAGAGCATTACATCTTT
TACTTTGCAGGCGAAACTCCAGAACAAGCACAGGACTGGATGAAAGCTTTGCAGATGTTT
TGCAGTTTAAGAAAAACCAGTCCAGGGACATCAAACAAACGTCTACGTCAGGTCAGCAGT
CTTATTTTGCATGTAGAAGAAGCTCATACGCTCCCAGTAAAGCATTTTACTAATCCATAC
TGTAACATCTACCTGAACAGTGTTCAGGTAGCCAAAACACATATCAGGGAAGGGCAGAAT
CCTGTGTGGTCAGAAGAATTTGTTTTTGATGATCTTTCATCTGATATTAATAGATTTGAG
ATAAGTCTTAGTAACAAAACAAAGAAAAGTAAAGATCCAGATATATTATTTATGCGCTGC
CAATTAAGCCGATTACAAAAAGGACACGCAACAGATGAGTGGTTTCAACTCAGTTCCCAT
GTACCATTAAAGGGTATTGAGCCAGGATCTCTGCGTGTTCGAGCACGATATTCTATGGAG
AAGATCATGCCGGAAGAGGAGTACAGTGAGTTTAAAGAGCTTGTACTCCAGAAAGAACTT
CATGTAGTCTATGCCTTATCACATGTTTGTGGACAGGATAGAACACTGTTGGCTGGCATT
TTACTGAAGATTTTTCTTCATGAAAAGCTTGAGTCCTTGTTGTTACGAACACTAAATGAC
AGGGAAATAAGCATGGAAGATGAAGCTACTACCTTGTTTCGTGCTACCACTTTAGCAAGT
ACACTTATGGAGCAGTATATGAAAGCCACAGCAACACGTTTTGTTCACCATGCACTGAAA
GACTCTATATTAAAGATAATGGAGAGCAAGCAGTCCTGTGAGTTAAATCCTTCAAAACTA
GAAAAGAATGAAGATGTAAACACTAATTTGGCACATCTACTCAGTATACTTTCAGAATTG
GTAGAGAAAATATTCATGGCTGCAGAGATACTGCCTCCGACATTGAGGTATATTTATGGG
TGCTTGCAGAAGTCTGTTCAAAACAAGTGGCCTGCTAATACAACCATGAGAACCAGAGTT
GTTAGTGGCTTTGTTTTTCTTCGACTGATTTGTCCCGCTATCCTGAACCCAAGGATGTTT
AATATCATCTCAGATTCTCCTTCCCCTACTGCTGCAAGAACACTGACGCTGGTCGCCAAG
TCTGTGCAGAACTTAGCAAATCTGGTTGAATTTGGAGCTAAGGAGCCATACATGGAAGGG
GTAAATCCATTCATCAAGAGCAACAAACACCGCATGATCATGTTCCTAGATGAACTCGGG
AATGTCCCTGAGCTTCCAGACACTACAGAGCACTCTCGAACTGACCTATCTCGTGATCTG
GCAGCCCTTCATGAGATGTGCGTGGCACACTCAGATGAGCTTCGGACACTCAGTAATGAG
CGAGGTGTAATGCAGCACGTTCTTAAGAAGCTGTTGGCTATTACAGAACTGCTTCAACAA
AAACAAAATCAGTATTCAGTGTCTAATAACATCAGGTAGCAGCCCTCTACCTGAATTCTG
CATGGATCCAGCATGCCCGACATGGCAACTCACACCAGTATCACTTTCTTCTTGCTCTTG
CCAAAAATAGCACACCCTGTCACATTCCCAGTGATGTGTGAACTATGCAAAAAGAAAACA
AAGATTCTGTTGGCGAATGATTGTACCAGCAGCTTTTTAAGCTATCTGTGCAGGATGTTT
GCACTTTTTTTCCACTTGGAAACAGTTTTCACAACCTCTGAGCCTTGGTGTACAGTTCAC
CTTCTGCAAAGAAAATGCTGTGACTGTGTCTTGAACTTTGAAAATTACTTTCAACACCTC
TAATTGCCAAAGTTTTGCTGTCTTGTTGGAAAAAAAATATCAACTGACAAGGAAAGAAAT
GTTTTGTCTTGACAACTACATATAACTGGATAACATTTCTTACTGTAATTTCTGACTGGT
TACAATAATTATGACTTCTGACTGTTTCAACCACTTTAACTTGTATTTACAGTTTCCAGA
ATTTGATGTTATGGTAGAAACAATCTTTACTGTACACTTTTATACCATGCTGTTTCTCTC
GCTGGAATCATGTTGAAAGAGAATATGCAGAATGGATCTTGTCAGCTTTATTTTTTGATG
TGCCACTGATTCAGTCTGAAATAGTTCTTCCATCAAGGACTGTATATCCAGATAAATCAC
AATGCTTTTGTAAAATGTTTACAACAGTAAATAATTTGAATTCAGTAAATTTATTGATCA
TTGTATGAGACATGCATGCATTCATTAAACCATTTTATAAAATATGTATTGGTTGGTCTT
TTGTGTACTGTAAGTCTACCGTGAATCTTATTTTTATACATGAAAAGTAAGTTTTTAAAA
TAAATCAAGCTGCAGATAACTCTATG
>SMAD2-Z (merged from all using cap3, edited using genome sequence)
ATCTCTCCTCCCACCTCCGTGGGCGGGCCGTGGCGGAGACCAACTAACACGGGGAGGGCG
GGCGTGCAGGGCACATCGCTGAGGGAGGCGGTGGACGCACAGCTCCGAGAGGAGAGCGAT
CAGACGGAAATCTCTAATTGTGTGCTGAGAGTTCTGTCTGGTGGAAGTCATGTCATCCAT
TCTGCCATTCACTCCACCGGTTGTGAAGAGACTCCTTGGGTGGAAGAAGTCAGCTGGTGG
CTCTGCAGGGGCTGGTGGTGGTGAGCAGAATGGGCAAGAGGAGAAGTGGTGTGAAAAAGC
GGTGAAAAGCTTGGTCAAGAAGCTAAAGAAAACAGGACAGCTGGATGAGCTTGAGAAGGC
CATTACCACTCAGAACTGCAATACGAAGTGTGTGACTATACCAAGCACTTGCTCTGAAAT
TTGGGGACTGAGTACACCAAACACGATAGATCAGTGGGACACAACAGGCCTTTACAGCTT
CTCTGAACAAACCAGATCTCTCGATGGCCGACTACAGGTGTCGCATCGTAAAGGACTACC
GCATGTCATCTACTGTCGCCTGTGGCGCTGGCCGGATCTTCACAGCCACCATGAACTTAA
AGCAATTGAAAACTGTGAATATGCTTTTAATCTTAAAAAGGATGAAGTGTGTGTGAATCC
ATACCACTACCAGAGAGTGGAGACACCAGTCTTGCCTCCTGTACTAGTGCCACGGCACAC
TGAGATCCTAACTGAGCTTCCTCCTCTCGATGACTACACTCATTCCATTCCTGAGAACAC
TAATTTCCCAGCTGGGATTGAACCACAAAGCAATTACATACCAGAAACACCACCTCCAGG
ATATATCAGTGAAGATGGAGAAACGAGTGACCAGCAGTTGAACCAAAGCATGGATACAGG
ATCTCCAGCAGAGCTGTCTCCCAGCACTCTCTCTCCAGTTAACCATAGCCTGGATTTGCA
GCCAGTCACTTACTCGGAGCCCGCATTCTGGTGTTCTATAGCGTATTACGAATTGAATCA
AAGAGTGGGAGAAACCTTCCATGCATCACAACCTTCCCTGACTGTGGATGGCTTCACAGA
CCCATCCAATTCGGAACGGTTTTGTCTAGGTCTGCTTTCCAACGTCAACAGGAATGCAAC
AGTGGAAATGACAAGACGACACATAGGGAGGGGAGTGCGTCTCTATTACATCGGCGGAGA
AGTGTTTGCCGAGTGCCTCAGTGATAGCGCGATTTTTGTTCAGAGCCCCAACTGTAATCA
AAGATATGGCTGGCATCCTGCAACCGTCTGCAAAATCCCACCAGGATGCAATCTAAAAAT
CTTTAATAACCAAGAGTTTGCTGCTCTTCTGGCTCAGTCTGTGAATCAGGGTTTTGAAGC
AGTTTATCAGCTTACCAGAATGTGTACCATCAGGATGAGTTTTGTTAAAGGATGGGGAGC
TGAGTATAGGCGGCAGACCGTAACAAGCACTCCTTGCTGGATTGAACTTCATCTGAACGG
ACCTCTACAATGGCTGGACAAAGTATTGACTCAGATGGGCTCCCCTTCAGTACGCTGCTC
CAGCATGTCGTAAAACTCCTTCCTCTGCTACCAGTGGGCTAAATACCAAGGCCCATCAAC
AGACTTCCTAGAAGAGCTCGTCTGTCGTAGTATTTGTGTGTAGTCTCTATGAACTGTTTA
CTATCC
>ST8SIA3-Z (NM_001001746.1)
ATGGTGCGGGTGGCCAGCGTGCTGGGGCTGGTGATGCTCAGCATCGCGCTGCTCATCCTC
TCCCTCATCAGCTACGTCTCGCTCAAGAAGGACAACATCTTCGGCGCACCCCGCGCCGCC
GGCCCGGGGGGGCCCCGCATGTACATGTTCCACGCGGGATTCAGGTCCCAGTTCGCGCTG
AAGTTCCTGGACCCCTCGTTCGTCCCCATTACAAATTCGCTGGGCCAAGAGCTGCAGGAG
AAGCCCTCCAAGTGGGTGTTCAACCGGACGGCATTCGCACAGCAGAGACAAGAAATCCTT
CAGCACGTCGATGTCATAAAAAATTTTTCTTTGACCAAGAATAGTGTTCGGATTGGACAG
CTGATGCATTATGATTATTCCAGCCATAAGTATGTTTTTTCCATAAGCAATAACTTCAGA
TCGCTGCTTCCAGATGTGTCACCAATCTTGAATAAACATTACAACGTTTGTGCCGTGGTT
GGAAACAGTGGAATCCTGACTGGGAGTCAGTGTGGGCAAGAAATAGATAAGTCTGATTTC
GTTTTTCGCTGCAATTTTGCTCCAACTGAGGCATTCCAAAAAGATGTTGGGAGGAAAACC
AATCTCACAACCTTCAACCCCAGCATCCTGGAGAAGTATTACAACAATCTTTTGACCATT
CAGGATCGCAACAACTTCTTTCTGAGCTTAAAAAAGCTTGATGGGGCGATTCTTTGGATC
CCTGCTTTCTTCTTCCACACGTCAGCAACGGTCACAAGAACACTGGTTGACTTCTTTGTT
GAGCATCGAGGCCAACTAAAGGTCCAGTTGGCTTGGCCAGGAAATATAATGCAGCATGTT
AACAGATACTGGAAGAACAAACACTTGTCACCCAAGCGGCTGAGCACAGGTATTCTCATG
TATACCCTTGCTTCTGCCATATGTGAAGAGATTCACTTGTATGGATTCTGGCCCTTCGGG
TTTGATCCCAACACGAGGGAGGACCTCCCATACCACTACTATGACAAGAAAGGAACCAAG
TTCACCACCAAGTGGCAAGAGTCCCACCAGCTGCCTGCAGAGTTCCAGCTGCTCTACAGG
ATGCACGGTGAAGGACTGGCCAAACTGACCTTGTCGCGTTGTGCCTAA
>KCMF1-Z (scaffold110895|size1692  ENSGALT00000024832 missing start)
CATAAATACACACAGCAGCTTCATTAGAGATTTTTCATTTTTTCCTCTTCAGTTTGAATG
TGGAGTATTAGGAGAGCCTTTTGCATGTCAAGGTACAGGACACAGAGCCTTTTGCTCTGC
ACCGCAACCTACATTTACCTGCTAGAAGTAAAAATTAGTTAAGTGGAAATGATTATCATA
TATATCTTTTCTCTCTTTCTTTTTAATGTACACAACGTAACAAGAGTGACAGACCTGAAA
TTACAATCACCAAAACAAACCCAAGATAGTTGTTGTCCACTTTCATTGGCAAATACAGCA
CAGAGGACATTGTCTGCAAAGTGGGATGTCATCAAAGAGGAGGTGGAGGAGGCTCGTTTC
CTTTATTACTCTCTTTTAAATTTAGGTTTTCTAAAGCAACATCTAGAGGCATAATATCTA
CACAGCCCATAGCACCAAAATCGGCAATTTCCCCCCTCTCATCCTCATCCGAGGAGGAAC
TTTCTTCCTGCATCAAAGTGGACAGTAGAAGCTCTTGAACAAACAGGCTGCGGTCCGCCC
GTTCGCTTTCCATTGACTGACGCTCTGCTTCCGACATCTTCGGATCGTTCAACCTTGTAA
GAAGAAACTGGGAATTCTGGATAGTCTGCTGACTGTTCTCTGTGTTAGATGTGTTGGTTG
TTGTTGCAGATTGTGTAATAGTGGTGTTGACATTGATCGTGTTGGTGCGTCTAGTTGCAT
TGCGTGCAGTCTCCAGTTGTTGTCTCGCTGCTTGTGCATGTTGTCGTTCCAACTGCAGTT
GCATCTGCAGCTGCTGTAACTGAGAAGCAGAAGGGCTAGAGGAATTGATCTGTCCTCCTG
CAGAACGCCTCACGCCTGATAACTGAGATAAAAGCTCAGCTATAGGATCCATGGCTTCTC
TATTGCTTGGAGAATATGAACTCTGAGAAGATGAAAGCCCTCCAGGGGAACTGCTAGTAA
AGTGCATGTTTGATCTACGTGCACGAGGGCCCCCCAATCCCCGACCTGGGTGAAACATTC
GACGTACATGCCGAACACCACTGGATTCATCTAAATCTCTAGGAGCTCTGTGTTCCAGTG
TAAGATGAGCTGCAAAGTCATCTGTGACGTGATTAGGATCCCCTCCAGGTAATGCTGCAC
ATATTGGACAAATCACTTCTGTTGATGTTTCCGCATGCTCAGAAGTAACATGTTCTTGAA
GAGTTGTTTCCGTATGACCCATTTTTCCACAATAAGGACAAGTGAAAGACTGTGGCTGCT
CTACAGAGAAAGCTTCTCCACCATAGTACAAATCAAAATCTACTCTCGTTAGTATGCACT
GCATCGGGTGGTCAGTTGTATGCCTTGTTGTTGTTGCACCACTTTCATAACAAGTTGCAC
ACAGATCGTAATCGTAGCAAATTAAACACTTGAATCGTCGACCTCGAAAATTTCCTTTTA
AACATGCATCACAGCTGACACCTTCATGTCGGGACATCCTAGTCCGGAGGCGGCGGCCCA
GGCCCGTCCCGGGGCTCCCGCGGGCTGCTTGGGCGCCGCTGCGGCCTGGCCCCCCGCCGC
CACCACCGCCGCCGCGCGCACGGAGCCCCGGTGCGAGGGGAGCGGGTCCGGGGGGAGGGC
TGAAAGGGGGCAAATATACAAGAGACGGCGAGGAGCCGGCCTCCCTCCCCTCCTCCTGCT
CCTCCTCCCTCC
>ZSWIM6-Z (scaffold7993|size3372) missing part of it
CTCACGAACCAACATCATCAGTTTCTTTTTGCCTTTGTAGATTTGTTTTAGGTTGTCAAT
GAACTGTGTAAACTGGATGTGTCCATCATGAGCCATTAAGAAGGTCTCTCGAGCCTTGCT
GAGGAACTCTATAAACTCACTATAGTGTCGAGGGCTGATGTGAGTGAGACGTGAATGAGT
CGTATTAATGTAGGCTCCAATCGTGGCATCCAAGAGTTGCCTTAAAGGGGCTTTGTCCAG
TGACATGAGCTTACCAGAGTTCCTCCTTCCATGAAGTCCTACCATGCCAGGAGTGGTCAA
AGTACACCTACGCAAAATGTCTGACAGTACTGTTGCACATTTGACACTTTTGACCACCAG
AGGTATTATAGCTGCTAGCTCATTTTTCCCAAGGGAGTGGCTGAGCGCACATGCCCACAG
AACGTCATTAATGGCAGGGTGTGTGTCCTGATTGTAACTCAGGTTGAGATGTGTCATGGC
CAAAGTGGCCAGCTTGTAGGCCCGCATAGGGTAGCCGCGGTGCTCCATGTATCGTGCTAT
AGTAAAAAGCTGCGAGTAGCTCATGCCGGTTGTAGCAGCATCTAGAACGATTTGGTAAGC
GGTCTCAAAAGCTATATGATCCTTTTCACATAAGGTCAGTGCAGAGAGGGCACAGTTTTG
AGGATCCTTCATGGCACACTGTAGAGCAAGCGTCCTAGCACTGCTGGCCAGCTTCTCCTG
CTGATGGCAGTCCAGGTGCAGACGGACGATGGTGCTGTTGGACATCACTGTAGTAGCAAC
AATACTAGTGGCTTCGGTTGGAGTGAATAGTGTAAACCAGTTTTGCATGATGCTATCCAG
TGCATAAACACCTACTTCTGTTGCACACGTTACCAGCCACCTCACCATTTCCCGCCGTCG
CCAGTTCAGCGTTGACAGCGTCATCCGCATCACCTGAAGGCCCAACTCCAGAGAAACTTT
TAGCAGAGTGATGTCAGGCAAGCTGTCCATGAGTGTAGCTATTTTAAATGCATCCTGGGC
AAGTTTGAAGATATGTGATGAAGAGTGGATGTTTTTCTGTATGGATTCTAACACTGTTTC
CAGCCTCCGAACATCACCTTTGGCTGCTGTTAACATGGTTGATGCCAGCTCACACTGCTG
GGATTCAATGTGACTTAGAGTGAACCAGCGGGGATACCGGTTTGGAACAACTGATGCAAT
GTGGTGTGGGCGGGACATGTCTCCAGAAGGAGCTGTAGATTCCAATACTAGCAACCGCAT
GGCTCTCAGTGCAGTTTTGTATGCCAATTCAGCATCATGAGGTAGGAGAGAGGTGAAGAG
ATACTTGGCAAATGTGTGCATTGGAACGCTCTCTCGATGAATGACTTCCCCTAATCCACT
ATATGGTCCAGCTTCTAATAGGAAGACTGCTTGTTTTCGAAAAATCTTCACCAGAGTATC
ATCCAAATCAATTTCCTGTAGCTTAGAAATGAGTTGCTCCTCATTTCGACAAACCTTCTC
TTGTGCATACAAGCCGTCTGGCATTATTCGTTGCTGTCCCAGCCCTATCAATGCTACTTC
CACAGCCAGTGTTAAATACGATTCCCCTTCTTCTAAGAACTTGTGTGCAGGCAGGTGCTG
GTACTCCAGAGATTTGCATTGCCCCATGTTCTCCATGAAGTCTGAGAATCCATGGAAGCT
CTCATCATCCACCCTGCAGGCTTCCATTAGGCTACTGAAGAGAGTGCCAATTGGATCCAA
AGGATGTCCCACCCAGCCTTCAAGATTTGTTATTGAGGTTACTCCTTTGTGGAGAAGTTC
TTTCTTCTGAACCCGGAACACTTCCAGTTGTTTCTGCTGCTGCCTTCTTAGTGTATTAAC
AATGGCTATTGCTAGCCTCAGTGCTTCTCTTGGGTATCCATGAGATCGTAATGCATCCAC
CCTTGCACAGGCTGTAGGAACATGTTCATGCCAGAGGGGCCACCCGTGAGAGTCAAAGAG
CGAGTTTTCAGAGTCGTCATGGTAACAGTAGTTGGTGTATAGGTCACTGCTGATAATGTG
CTGTAAGTGGCTGTCCTGCCAGTGAAGATCGCACGCCTCAATGGCTCGAGTGAACACCGT
CCGATGGGGCCTGTTCGATGAATCTTGGTTAGCATTTGCACCCTGAGGCAAAGCATTGGT
TAAATTGGGCAGCTCGTTTCCATGGTTTCCATCTTCCCAGGGACAAACATCCACACTGTT
CCATTTTTTCAGCTGTTTTAGCCAACTGGCCTTCTGCTCCAACTTGCAGTGGGGATTTAA
GACTATACACATCCACAGAGCACCCAGTTCATCCCAGAGCTGCCTATACTTGTCAGTCAT
TGTAGTTCCTTGTTGTCTCCAAAGTGCCAAACGAGGGTCAGCCATGAACTGCTCCGTTAT
CAACGTCAACATGCGAGCTCCATTTGAATCTCTCATCTTAAGCATCTCTCGCACCTTTGC
AAAAAGCAAATTGAGCTGCTTCCCTGATCCATGGTATCCACCCTGGGAGAGGAAGAGTTT
AACTTGTTCTTGGACCTGCTCCTCATCCAAATGCCAGCAGTTTTCATCATCTATGCTAGC
ACCTGCTGTTGGGTCAGGAGCACCATGGACTTGATTGATTTCTGAATTCTGAGAAAGAAT
TTCATCTGCTAACTTTTGAGCAGTTGGCAAAACTTCTGTATGGTGCACTGTGATCAAATA
CTGTACAAATTTTTGTAGTTGGTCTCTGTTCATTTGAAAGAGCGTCTCTGAAATGGGGAG
ATGCAGTTTGACCTGATCTGGCTTGCGGATCCGGTATAAAGAAAGTGCCACAACGTGGGC
ACAATAAAATATGTCCTTGTTTCCACAGCTGCAGGTCACTGAGGTAATCTTGCAACGATC
AAAGCTGATAGCTACATTGCAAACAGTTTCTGGCTCCGATTGCATTGCAGGCTCTGTCAC
TGTGCCACTCAAGTGGAAACCGACTTGCAGGACGTTATCGACGCAGCCGCCGTCGAGCAG
CGCGATGCCCCTGCGGAAGGGCAGGCGGTTCTCGTCGGCGGCGTCCGCGGCCCCGCCGGG
CGCGGCGACGGCCCCCCCGGGAGCGGCGGCGGGGTCCTCGTTGCCGGTGTTGAAGGAGGA
GTACATGCAGATCTCTCTCTCGCTGCGGGGGAAGGACCAGTAAACGATCCTGCGCTGCAC
CGGCTCCGGGATCCGCTCAAACCGCTCCTCCACCCGCTGGAAGGGCCACTTCTCCGCCAC
CCTGCGAGCCGCGATGTCCAGCAGGGACTCTGGGCTCTGCGTCTTGCCCAGCGGCAGCAG
CCCCAGGGCGGCGGCGGCGGCTGCGGAGCTGGGGCCGGCGCAGAGTGTTCCGCTGCCGGG
GCCGGCGCCACC
>HINT-Z (changed 113th base to T from C)
CCGTCTGCGGATGCCTTGCGATACGTCGGCATGGCTGACGAGATCCGCAAGGCGCAGGCC
GCGCGCCCTGGTGGGGACACCATCTTCGGGAAGATTATCCGCAAGGAGATTCCTGCCAAC
ATAATCTACGAGGACGAGCAGTGCCTTGCGTTCCATGATATCTCACCCCAAGCTCCAACG
CATTTTCTAGTGATTCCTAAGAAGCCAATTGTCAGGTTATCTGAAGCAGAAGATTCTGAT
GAATCTCTTCTGGGGCATTTAATGATTGTTGGCAAGAAGTGTGCTGCTAACCTGGGCCTG
ACCAATGGATTCCGGATGGTTTTGAATGAAGGGCCTGAGGGTGGGCAGTCTGTCTATCAT
GTACATCTCCATATTCTGGGAGGTCGTCAGTTGGGCTGGCCTCCTGGCTAAGATTTTTGC
ACCACAAGAGATGCTGCATGTGTACAAATCACTAGCAAATAGATTTGTTTCCCATCAACT
TAGCCACTGTTAATGTAAATTGTTCTTGGATATGTGTCTTTGGAGGGCAATAAATGCTCT
GAACAGCACTTGCACAATAAAGATACAGCATGTGG
>NIPBL-Z (contig-6 from cap3)
GGGTGGCATTTTGCGGTCACTTGCAGTCCTCCCCATCCTTAAGGAAAGCGAAAAAGAAAC
CCAGAACATGTATTATTTTTTTTTCAACGGCCACTTCTTCGCAAATCGCTGGGTGCCTTC
CTCTCAGCGCAGGCCTGAGTGCAAACTCCGGGCTCGTACCGCACACCGGCAGGGAAAGGA
AAAAGAAACAAGGAGCCCCGGCGGCAGGCGGAGGGCTGGGGAAGGGGAGAGCCGCGCGCG
GAAAGGGCCGCGCCCGCCGCCAGGCGCGGTTCGGCGGCGCTGGGAGGGAGCGGCGCGGAG
CGGCGGCGGAAGCGGCGCTGGCTGAGCGAGCGGGCGAGGAGGCGGCGGCGAAGGGAAGGG
GGAGGCTGTTGGTGTTTGGCGCCGGTGGAGGGAGTCATTCCTGCAGCTGCACTTCCGGTC
GGCATTTTGTTGAGAGGGAGCGAGAGAGACACACACAGGATCCTTCCCCCCCCTCCTCTT
CCCCCCACCCCTCCGCTCGGTACCGACTCACCGTGCCCGGGCCGCCCCCTCCTCCGCCCT
CCCGCACTCGCTCACACGGAGGGAGCGGCGGCCCCTCGGCAGATCGGCCCCCCCTTCCGA
CTTCCCCCCCACCCCCCCTCCCGCTCCCCCCGCGGCTCGGGCCGTGTCTCGGAACCGGTT
CGGCCCGGTGCGGCGCGGCCCGTGTTGATGTTGTGAAGCAGGCTCAGGGGAAAGGGATTC
GTCTCTGCCGCTCACCCCCCGGCTCTACATGTTCGCTGCACTGAGGAGGAGACGGAAGAG
GAGCCAGCCCCCCTCCCGGCCCGGATTATTGTTGTTATATTATCTCCCCTCCTCCTCCTG
CTCCGCGGCGGCGGCGGCGGCCCAGCGGCGGCGGCGGCTCCTCTGAGGAGGGAGGGGGGC
GGATTTCTCTCCCCCTCTTGGATTCTCGTTGGATTCAGACGCCGATTTGCTCAGTGCTTG
GGAGATGGGAAGTAATGATAGCTGGCACCTGAACTAAAATATCTGTGTAGGCACTACCAT
CCGAGAACTTCAGGATGAATGGGGATATGCCTCATGTTCCCATCACTACTCTTGCAGGGA
TTGCTAGTCTTACAGACCTTTTGAACCAGCTGCCTCTTCCATCACCTTTACCTGCTACAA
CAACAAAAAGCCTGCTCTTCAATGGACGAATAGCTGAAGAAGTGAACTGCCTTCTGGCTT
GCAGGGATGAAAATCTCGTTTCACAGCTCATCCACAGTCTCAATCAGGTGTCAACAGATC
ACATAGAATTGAAAGATAACCTTGGCAGTGATGATCCAGAGGGAGATACACCAGTTTTGC
TGCAAGCTATCCTGGCGAGGAATCCTAATGTTTTCAGGGAGAAAAGCATGCAAAACAGAT
ATGGGGTACAAAGCGGGATGATGATTCCACAATTTAATATTTCTCAGAATTCTATGCGTG
GTAGTCCTGCATCTTCCAATTATCAACAAACCACTATTTCACATAGCCCTTCCAGCCGGT
TTGTGCCACCACAGACAAGCTCTGGTAACAGATTTTTGGCACAACAGAACAGTCCAGTGC
CTAGTCCATATGCTCCTCAAAGCCCTGCAGGATACATGCCATATTCACATCCTCCAAGTT
ACACACCGCATCCTCAGCTGCAGCAAGCTTGTCCCATTGTCACAGCTGGGATGAGGAATC
TCCATGAAAATAAAGTTTCAAGTCAGTTGTCTGGAAATTCAGCTAATCATCATGCTGATA
ATTCTAGACATGGATCAAATGAAGACTACCTACAGATGGTGCACAGATTAAGTAGCGATG
ATGGCGATCCTTCAATAAGAAATGCTGCATCTTTTTCCTTGAGGTCACCACAGTCAGTCT
GTTCTCCAGCTGGAAGTGATGGAACCCCTAAAGGATCAAGACCACCTTTAATCCTACAAT
CTCAGCCTCCACCTTATTCATCACCTAGAGATGTTCCCCCAGACATATTGTTAGATTCTC
CAGAAAGAAAGCAAAAGAAACAAAAGAAAATGAAGTTAGGCAAGGATGAAAAAGACCAGA
CTGAAAAAGCTGCAATGTATGATATCATTAGTTCTCCTTCCAAGGACTCCACTAAGCTTA
CATTAAGACTCTCTCGTGTAAGATCTTCGGATTTGGACCAGCAGGATGATATGCTTTCTG
GTTTGGAAAACAGCAGTGTGTCAGAGGGTGATATTCCTTTTAATGTGCAGTACCCAGGAC
AGACTTCTAAAACACCCGTTACTCCACAGGATGTTAACCGCCCACTAAACGCTGCTCAGT
GTTTGCCGCAGCATGAACAGACAGCTTTCCTTCAGGCACAACAAGTGCCTGTTTTACAAC
AGAACACTTCAGTTGCTGCAAAACAACCTCAAACTCCTGTGGTACAGACACAGCAACAGG
TTTCGCAACAAGGAACTATAACGTCATATGATGAAGTAGAATTGGATGCATTGGCTGAAA
TTGAGCGGATAGAACGTGAATCAGCTATTGAAAGGGAGCGATTTTCAAAAGAAGTGCAAG
ATAAAGATAAGCCTCTGAAGAAGCGAAAACAAGAAAACAAACCACAGGAGGCTGGGGGTG
CTGCTGGAGGAAATAGGCCAGCTTCTCAGGAGTCAGGTTCTGCAGGAAATGGGGCAAGGC
CAGCACTGATGGTTAGTATTGATCTTCAACAAGCAGGAAGAGCGGACTCTCAGGCAACAA
TAACTCAGGAATTTGAGGCTATCAAAAAACCTGAAGAGATTAAGCAGTATAATGATGGAT
TTGTGTGTATTCCCCAAGAAGAGACTGTTGGAGTTCTTAAACTTAAACCTGAAAACCACC
CTGAGATTTTTAGGAAAAAGTCAGACTTTGAGGTTCAAAAGACAGATATCCAGCAAAATG
AAAACAGACAAATGGAGTTTCAGCAAAATGAGAGCAGAAGGTTGGAAAGTAAATACAATG
ACAATAAACAGGTAGAAGCTAAATATGACATCAAGCATGACAGTAGACAAATGGAGATGA
AACAAAATGAGAACAGACAGGCAGAGTCAAAACAAAATGAGAGCAGACAAATGGAGATGA
AACAAAATGAGGGAAAACAAAATAATGGCAAACAAGAAATAAGACAGAGACCTGAAACAC
CAAAGCAGAAGAGCGAAGGCAGGCCTGAAACACCCAAGCAGAAGAGTGAAGGCAGGCCTG
AAACACCAAAACATAGGCATGATAACAGGAGGGACTCCAGTAAACCATTGTCAGAAAAGA
AAATTGAATTATCTAGGCATAAACCTGATGTGAAATCTGATACTTCAAAGGTAAAATCTG
ATAGTAGATCAGATCCCGTGAAGCAAAGGCCTGATGGGCGTTCAGTTTCTGATACTCAGA
GGCGTGACCACGATAGCCTTAAACAGAGATCTGAGGACAGGGAATCAGAAAGATACAAAG
GAGATCCATCCAAGATTAGAAGGACTGAATTTTTGAGATCCTCAAACAGAAATGAACATG
ATTCTAAGTATGGTATTAAATCTGATGGTTCAAAACCTGAAAAATTTGAAAGGAAACACA
GACATGACTCTGGTGAATCAAGGGAAAGATTTTCTTCTGGGGATCAGAAGTCAGATCAAA
AGTCAAGACCTGACAGCCCTCGAGTTAAACAGGATGGCAAAGGAGATTCTAGCAAATCAA
GACCGGATAAACCTGGTTTTAGATCACCCAACAGCAAGGATGAACGAAGGACAGACAGTA
GTAAGAGTAAAGTAGAGAGTAATAAAGCACATCCTGACAATAAAGCAGAGTTTCCCAGTT
ATCTGCTGGGGGCAAGATCTGGTGCACTGAAACATTTTGTCATTCCAAAAATCAAACGTG
ACAAAGATGGCAATGTCACTCAGGAGTCAAGGAAAACTGAACTTAAAGGTGAACAGAAGG
ACAAAGTAGAGAAGATTGGGCTAGTTGAAGACCTAAATAAAGGAGCTAAGCCTGTAGTTG
TCCTTCAGAAGCTTTCTTTGGACGATGTACAAAAATTTATTAAGGATAGAGAAGATAAAT
CAAGGGGCTCTTGTTTTAAACCTAACAAGAACAAGTCGTCCAAATCTAATAAAGGTAGCA
TAGATCAGTCAGTGCTAAAGGAGTTGCCTCCTGAGCTCCTGGCAGAAATTGAATCCACCA
TGCCTCTTTGTGAACGCGTGAAAATGAACAAGCGCAAACGTAGCACAGTTAATGAGAAAC
CAAAATATGCTGAAATCAGTTCTGATGAAGACAATGACAGTGAAGAAGCTTTTGAATCTT
CTCGAAAAAGACATAAAAAGGATAGAGATGAAGCTTGGGAGTACGAAGAGCATGACAGAA
GAAGTTCTGGTGACCACAGGAGGAGTGGTCATTATCATGAAGGAAGAAGGACTTCTGGTA
GTGGCCGTTACCGCAATCGCAGTCCCGATGACTCTGATCTGGATGATTATTCTCCTCCTC
CTAGCCTCAGTGAGGTGGCAAGAAAAATGAAGAAAAAAGAAAAGCAAAAGAAGAGGAGAG
CTTACGAGCCTAAACTAACACCTGAAGAAATGATGGATTCTTCAACCTTCAAAAGATTTA
TTGCTTCAATAGAGAATATTCTGGAAAATCTGGAAGACATGGATTTTACAACCTTGGGTG
ATGATGATGAGATTCCACAGGAATTGCTTTTGGGAAAACATCAGCTTAATGAGTTGGGTA
GTGAATCTGCAAAAATCAAGGCAATGGGTATTATGGACAAGCTCTCAACAGATAAAATAG
TAAAGGTCCTGAACATTTTGGAGAAGAATATTCAAGACGGATCAAAGCTTTCTACATTAC
TTAACCACAACAATGACACTGAAGATGAGGAGAGATTATGGAGAGATCTCATAATGGAGA
GAGTAACAAAATCTGCAGATGCTTGTCTTACTGCTATCAATATTATGACATCACCAAATA
TGCCTAAAGCTGTTTATATTGAGGACGTAATAGAAAGAGTTATTCAGTACACAAAATTTC
ATTTGCAGAACACTCTCTATCCTCAGTATGACCCTGTGTATAGAGTGGATCCTCTTGGTG
GTGGTCTTTTAAGTTCAAAAGCAAAACGTGCCAAGTGTTCCACCCACAAACAAAGAGTTA
TAGTGATGTTGTATAACAAAGTTTGTGATATTGTCAGCAGTTTGTCAGAGTTGCTAGAGA
TACAACTTCTTACTGATACAACTATTCTTCAGGTATCGTCTATGGGGATAACACCTTTCT
TTGTAGAAAATGTCAGTGAACTACAGCTATGTGCCATCAAATTAGTGACTGCAGTCTTCT
CCAGGTATGAAAAACATAGACAGCTAATACTAGAAGAAATTTTTACTTCCCTTGCAAGAC
TACCAACTAGCAAGAGGAGCCTGAGAAACTTCAGGTTGAATAGCAGTGACACAGATGGAG
AGCCTATGTATATTCAGATGGTAACAGCACTAGTTCTGCAGCTTATTCAATGTGTCGTGC
ACTTACCATCAGCAGAAAAAGATTCTAATTCAGATGAGGAATTGAACAAAAAAGTGGATC
AAGATGTGCTTATTACTAACTCATATGAAACAGCTATGAGAACAGCACAAAATTTTCTTT
CTATTTTTCTTAAGAAATGTGGTAGTAAACAAGGAGAAGAAGATTACAGGCCTCTCTTTG
AGAACTTCATTCAAGATCTTCTTTCCACAGTCAATAAACCAGAATGGCCAGCTGCAGAGT
TGCTGCTTAGCTTACTAGGAAGGTTATTGGTTCACCAGTTCAGTAATAAATCAACAGAAA
TGGCTTTAAGAGTTGCGTCACTTGACTATCTTGGAACCGTAGCTGCAAGACTGAGGAAAG
ATGCAGTCACTAGTAAAATGGATCAAGGATCTATAGCTAGAATCCTCAAACAGGCCTCAG
GAGGAGAAGATGATATTCAACAGCTACAGAAGGCTTTATTGGATTATCTGGATGAGAACA
CTGAAACTGATGCATCGTTAGTGTTTTCTCGGAAGTTTTATATAGCTCAGTGGTTTCGGG
ATACAACTATGGAGACAGAGAAGGCAATTAAATCTCAGAAGGATGAGGATTCATCTGAAG
GAACTCATCATGCAAAAGATGTTGAGACCACAGGACAAATCATGCACAGAGCAGAAAGCC
GCAAGAAGTTTCTCCGCAGCATCATTAAAACTGCTCCATCTCAGTTCAGTACATTAAAGA
TTTATTCTGACACTGTGGACTATGAAGATGCATGTTTGATTGTTCGCTACTTGGCCTCTA
TGAGGCCGTTTGCCCAGAGCTTCGATATTTATTTAACACAGATTCTGCGTGTACTTGGTG
AAAATGCAATTGCAGTTCGAACAAAAGCCATGAAGTGTTTGTCTGAGGTTGTTGCTGTAG
ATCCCAGTATTCTAGCCAGGCCGGATATGCAGCGAGGTGTTCATGGACGGTTAATGGATA
ACTCCACCAGTGTACGGGAAGCAGCTGTGGAGCTGCTTGGCCGATTTGTGCTCTGTCGTC
CTCAGCTTGCTGAGCAGTATTATGACATGCTGATTGAAAGAATATTGGATACTGGTATCA
GTGTCAGAAAAAGAGTCATAAAGATACTTAGGGATATCTGCATTGAACAACCAACGTTTC
CCAAAATTACAGAGATGTGTGTGAAAATGATTCGGAGAGTCAATGATGAAGAAGGCATTA
AGAAATTAGTAAATGAGACATTCCAGAAGCTGTGGTTTACTCCAACTCCACACCATGACA
AAGAAGCAATGACTAGGAAAATACTGAACATCACTGATGTGGTGGCAGCTTGTAGGGATA
CAGGGTATGATTGGTTTGAGCAGCTTCTTCAAAATCTATTGAAGTCAGAAGAGGATGCTT
CATATAAACCTGTGAAGAAGGCTTGTACTCAACTTGTTGACAATTTGGTTGAGCACATCC
TTAAATATGAGGAGTCTTTATCAGACTCTGACAACAAAGGAGTGAATTCTGGTCGCTTGG
TTGCTTGTATAACCACTCTGTTCTTATTCAGCAAAATCAGGCCCCAGTTAATGGTCAAAC
ATGCCATGACCATGCAGCCATATCTGGCAACTAAATGTAGTACTCAGAATGATTTCATGG
TGATCTGCAATGTTGCAAAAATCTTGGAGCTTGTAGTGCCGTTAATGGAACACCCAAGTG
AGACCTTCCTTGCCACTATTGAGGAAGACCTCATGAAACTCATCATCAAATATGGCATGA
CAGTTGTTCAACATTGTGTGAGCTGCCTTGGGTCTGTTGTGAACAAGGTCACCCAGAATT
ACAAGTTTGTGTGGGCCTGTTTTAATAGATACTATGGTGCACTTTCAAAATTAAAAAGTC
AACACCAAGAAGACCCCAACAGTACAATACTTACTGCCAATAAACCAGCACTCCTTAGAT
CACTTTTCACTGTTGGAGCACTGTGTCGGCATTTTGATTTTGACCATGAAGATTTTAAGG
GCAACAGTAAGGTTAACATTAAGGATAAAGTACTTGAACTGCTGATGTATTTTACAAAGC
ATTCAGACGAAGAAGTACAGACAAAAGCCATTATTGGCCTGGGATTTGCATTTATACAAC
ACCCAAGCTTAATGTTTGAACAGGAAGTAAAGACTCTGTACAACAGCATTCTTTCAGATA
AGAACTGTTCAGTAAACCTAAAAATCCAGGTGTTAAAAAACCTCCAGACCTACTTGCAGG
AGGAGGACACACGTATGCAGCAGGCAGACAGAGACTGGAAAAAAGTAGCAAAACAGGAAG
ACCTGAAAGAAATGGGTGATATTTCCTCAGGGATGAGTAGTTCCATCATGCAGCTGTATC
TCAAACAGGTCCTTGAGGCTTTCTTTCATACCCAGTCCAATGTACGCCACTTTGCTCTAA
ATGTCATTGCACTGACGTTAAACCAGGGTCTCATCCATCCTGTTCAGTGTGTGCCATACT
TAATTGCTATGGGCACAGATCCAGAGCCTTCTATGCGAAACAAAGCTGACCAGCAGTTGG
TGGAAATAGACAAAAAGTATGCTGGTTTCATTCACATGAAAGCAGTGGCTGGTATGAAGA
TGTCTTACCAGGTACAACAGGCAATCAATACCTGCCCAAAGGATCCTGTAAGAGGCTTTA
GACACGATGAATCATCCAGTGCATTGTGTTCACACCTATATTCTATGATCCGAGGGAACC
GTCAACACAGACGAGCATTTCTAATTTCTTTACTCAATCTCTTCGATGATACTGCAAAAA
CAGAGGTGAATATGCTCTTGTACATAGCAGACAATCTAGCCTGTTTTCCTTATCAAACGC
AGGAAGAGCCACTGTTTATAATGCATCATATAGACATTACACTATCAGTTTCTGGTAGCA
ACCTACTACAGTCATTTAAAGAGTCAATGGTGAAAGACAAAAAAAAGGAAAGAAAGCCTT
CATCAGATGAGGAGACTGAGAGTGACAGTAATAGTGGCAGTGAGAGCGAAAGTGAAGAGG
AAGCTTCTAAGCCTCGGAGGTTACGAAAACGAGTAGATTCTGACTCAGATTCTGATGAAG
AAAATGATATAAATGCTGTGATGAAATGTTTACCAGAAAACTCAGCTCCTTTAATTGAAT
TTGCAAATGTGTCTCAAGGCATATTATTACTTTTGATGCTGAAACAGCATTTAAAGAACC
TTTGCGGATTCTCTGATAGTAAAATTCAGAAATATTCTCCATCTGAGTCTGCAAAAGTTT
ATGATAAAGCGATAAACAGGAAGACAGGAGTGCATTTCCATCCAAAACAAACTCTGGATT
TTCTACGGAGTGATATGGCTAATTCCAAGATCACTGAAGAAGTGAAGAGGAGTATAGTAA
AACAGTACTTAGATTTCAAGCTCCTTATGGAACATTTGGATCCTGATGAAGAAGAAGAAG
ATGGAGAGGTGTCAGCTAGCACAAATGCTCGGAACAAAGCAATTACCTCGCTGCTTGGAG
GAGGCAGCCCTAAAAACAATGCAGCTGAGACAGAGGACGATGAAAGTGATGGGGAGGATA
GAGGAGGAGGCACTTCAGGGGTGAGGCGGAGGAGGAGTCAACGTATTTCGCAGCGTATTA
CGTAAAATGATTTTTATGTGCTTATAAATGTCAGTCTATTATATTAAATGTACACCAAGT
AATGTAATCCACATGAAAGAAAGCATTTTGTAGATAGAGATTCTCTACTTAACCGTTTAT
ACAACTTTTGTAGAAAGTTTAACAGAAAAGACAATAAAAACAAAAAAAAACAAACAAAAA
AAATCTAGAAAATGAGATTTATCCAGTATAAAAAGTTATTAATTTTCCTTTGGAATGTAC
TGTGTGTTATCCTTTTTATTGTTGCCAAGTTTTTATGTAGCTTTATGATTCATGTGTATA
TATAATTTTATATATCATTAAGAGATAAAGACACGGGTACAAATTAAGAGTATGTGGTTT
TACAAGGAGATGTTAACCCCTTGGCGCTGGCGGTCGCGGTGCGTCTCATTGCCGGCAATG
GAATGTGTGCCGGGAAATCCCAACTCCCGGCGTCAAGGGATTAAAAGCAATAAAAGCAAT
AATTTCACTAAAGTTCTTTTGTGTAACACTTGGTCTTTTTTCCCCCCAATGTTTTAGTCA
TTGAGAAGGTCAAAACGAAATTCAGACTCTACGGAGTTGGCTTCACAGATGAATGAAAGT
GTTGATGTCATGGATGTCATCGCTATTTGCTGTCCAAAGTACAAAGATCGACCACAAATT
GCAAGAGTAGTACAGAAAACCAGCAATGGCTTCAGTGTTCAGTGGATGGCAGGCTCCTAC
AGTGGCTCCTGGACTGAGGCTAAGCGCCGTGATGGCCGCAAACTGGTGCCTTGGGTAGAC
ACTATTAAAGAGTCAGACATTATTTACAAAAAAATTGCTCTAACGAGTGCTAATAAGCTG
ACTAATAAAGTTGTTCAGACTTTACGATCGCTGTATGCCGCCAAGGATGGAACTTCGAGC
TAATGATTTGTACATGCAGCCAAATTTACACGAATTGAAATAACAGAAAAACTTGAAATA
TCAACTTTCTGGCAAAAAAAAAAAATTAAAAATCAGTTAAATGAAGAGTAAGAATGGAAC
CTGGGACACAGGAAAAAAGAAGGAAATGTTTGGTAAACATTTTTGTGGGAGCTTCCTTCG
CTGTTGTGCAGCAGAAACTTCTCAGTTCATTTTTACTCCCACTGTATTATAGTTTAACAA
AAAATTGTTTATATCTTGAAAAAAAAACTTTCTGTTTAAAAAAAAAATAAACAAGTGAAT
GTTGGAAATTAGTCTGTTAATGTTCTTAATAAAGTG
>CHD1-Z (contig 3 from cap3)
TCACAGCTCTCCTCCTTGCTGAGTGAACCCTGTTCTCACGCTAATCCCGACTTCCTTTGC
GAGGCGGAGAAGAAATGCCCAGGACTGCTACGGCGTCTCCGCCGTTTGTAACCCCGGAGG
TGTGACGGAGCACGAGCGCGTGGGTGTGAGGAGCAGAGGGAAGGTATTTGGGCAAAAATC
TTGGCCATCTGTAGAGAATAGCAAGTCAAACGCATTACTTCGAAAACATACGGAGTACCA
GAAAGGGGATTCTTGACCTACACCTTGTAACCTGAGTGGACTTTCTTTTTAACTTCTTAA
TACTTACAATGAATGGGCACAGTGATGAAGAAAGTGTAAGAAACAGCAGTGGAGAGTCAA
GCAGATCAGATGATGATTCTGGGTCAGCTTCAGGTTCTGGATCTGGTTCAAGCTCTGGAA
GCAGTAGCGATGGAAGTAGCAGCCAGTCAGGTAGCAGTGACTCTGAATCTGGTTCAGAGT
CAGGCAGTCAATCCGAATCAGAGTCTGACACATCTAGAGAGAAGAAACAAGTTCAAGCTA
AACCTCCGAAAGCTGATGGATCTGAGTTTTGGAAGTCCAGTCCAAGCATACTTGCTGTAC
AGAGATCAGCAGTGCTCAAGAAGCAACAGCAACAGCAAAAAGCAGCATCATCAGACAGTG
GTTCAGAAGAGGACTCATCCAGTAGTGAAGATTCTGCCGATGATTCGTCCAGTGAAACTA
AGAAGAAAAAGCATAAAGATGAAGACTGGCAAATGTCAGGGTCAGGGTCAGTATCAGGAA
CTGGTTCTGATTCTGAATCGGAGGAAGATGGGGATAAAAGCAGTTGTGAAGAAAGTGAAT
CTGACTATGAGCCAAAAAACAAAGTCAAAAGCCGTAAACCTCCAAGCAGAATTAAGCCAA
AAAGTGGGAAAAAGAGCACAGGACAGAAGAAGAGGCAACTTGATTCATCAGAGGAGGAGG
AGGACGATGATGAAGATTATGATAAGAGAGGATCTCGTCGCCAGGCAACAGTGAATGTTA
GTTACAAAGAAGCTGAAGAAACCAAGACAGATTCTGATGATTTGCTGGAAGTTTGTGGAG
AGGATGTCCCACAGACTGAAGAAGATGAATTTGAAACTATAGAGAAGTTTATGGACAGTC
GAATTGGCCGAAAAGGAGCCACTGGTGCCTCAACCACCATCTATGCCGTTGAGGCAGATG
GTGACCCAAATGCTGGGTTTGAAAAGTCAAAGGAGCTGGGAGAAATACAGTATCTTATTA
AATGGAAAGGCTGGTCACACATCCATAACACTTGGGAAACTGAAGAAACGCTGAAGCAAC
AAAATGTTAAAGGAATGAAGAAACTGGACAACTACAAGAAAAAGGATCAGGAGACAAAAC
GCTGGCTGAAAAATGCTTCTCCAGAAGATGTGGAATATTATAACTGCCAGCAGGAGCTTA
CAGATGATCTGCACAAACAATATCAAATAGTGGAAAGAATAATTGCTCATTCAAATCAAA
AGTCAGCAGCTGGTTATCCGGACTACTATTGCAAATGGCAGGGTCTGCCTTACTCAGAAT
GTAGCTGGGAAGATGGTGCTCTCATTGCCAAAAAGTTTCAGGCACGCATTGATGAGTATT
TTAGCAGAAATCAATCCAAGACTACTCCCTTTAAGGACTGCAAGGTTCTAAAACAGAGAC
CAAGATTTGTTGCACTGAAGAAGCAACCATCTTACATTGGAGGACATGAAAGTCTGGAGT
TAAGAGATTATCAGTTAAATGGATTGAATTGGCTCGCTCATTCATGGTGCAAAGGAAATA
GTTGTATTCTTGCAGATGAAATGGGTCTGGGTAAAACAATACAAACAATTTCTTTTCTGA
ACTACCTGTTTCATGAACATCAACTGTATGGGCCTTTTCTTCTGGTCGTGCCACTTTCTA
CCTTGACATCTTGGCAAAGAGAGATTCAAACTTGGGCTCCTCAGATGAATGCTGTAGTTT
ACTTAGGAGATATAACTAGTAGAAATATGATAAGGACTCATGAATGGATGCATCCACAGA
CTAAACGATTAAAGTTTAACATACTTCTGACGACATATGAAATTTTACTGAAGGATAAGT
CATTCCTTGGTGGTCTCAATTGGGCATTCATAGGAGTTGATGAAGCTCATCGTTTAAAAA
ATGATGACTCTCTTCTGTACAAGACTTTAATAGACTTTAAGTCCAACCATCGACTTCTGA
TTACTGGAACCCCACTGCAAAATTCCCTCAAAGAGCTGTGGTCTTTGTTGCATTTCATCA
TGCCAGAAAAATTTTCCTCCTGGGAAGATTTTGAAGAGGAGCATGGCAAAGGAAGAGAGT
ATGGTTATGCAAGTCTTCACAAAGAGCTTGAACCATTTTTACTAAGAAGAGTTAAAAAAG
ATGTAGAAAAGTCTTTACCTGCTAAGGTTGAACAAATTCTGAGGATGGAAATGAGTGCAT
TGCAGAAGCAATATTACAAGTGGATTTTAACAAGGAATTATAAAGCCCTCAGTAAAGGTT
CAAAAGGCAGTACCTCAGGCTTTCTGAACATTATGATGGAACTTAAGAAGTGTTGTAACC
ATTGCTACCTCATTAAGCCACCAGATGATAATGAATTCTATAATAAACAGGAGGCCTTAC
AGCATTTGATACGTAGCAGCGGGAAACTAATCCTTCTTGACAAGCTACTGATTCGTCTGC
GAGAACGTGGCAACAGAGTTCTGATTTTCTCTCAGATGGTGAGGATGCTGGACATCCTAG
CAGAATATCTGAAGTATCGCCAGTTTCCCTTCCAGAGACTTGATGGATCAATAAAAGGGG
AATTGAGGAAGCAAGCACTGGATCATTTCAATGCAGAAGGATCAGAGGATTTCTGTTTTT
TACTGTCTACAAGAGCTGGAGGATTAGGTATTAACTTGGCATCTGCTGACACTGTAGTTA
TTTTTGATTCTGACTGGAATCCACAGAATGATCTGCAGGCACAGGCGAGAGCTCATAGAA
TTGGACAGAAGAAACAGGTTAATATTTATCGGCTAGTCACAAAAGGATCAGTAGAAGAAG
ATATTCTTGAAAGAGCCAAGAAGAAGATGGTGCTAGACCATTTAGTAATTCAGAGAATGG
ACACGACAGGAAAAACTGTTCTGCATACAGGTTCAACTCCATCAAGCTCTACACCTTTTA
ATAAAGAAGAGTTATCAGCTATTTTGAAGTTTGGTGCTGAGGAACTCTTTAAAGAACCTG
AAGGAGAAGAACAGGAGCCCCAGGAAATGGATATAGATGAAATCTTGAAGAGAGCTGAAA
CTCGGGAAAATGAGCCAGGTCCATTGACTGTAGGGGATGAGTTGCTTTCACAGTTCAAGG
TGGCGAACTTTTCCAATATGGATGAAGATGATATTGAGTTGGAACCAGAAAGAAATTCAA
GAAATTGGGAAGAAATCATCCCAGAATCCCAACGGAGAAGGATAGAGGAGGAGGAAAGAC
AAAAAGAACTTGAAGAAATATACATGCTCCCGAGGATGAGAAACTGTGCAAAACAGATCA
GCTTTAATGGGAGTGAAGGAAGACGCAGTAGGAGCAGAAGATATTCTGGATCTGATAGTG
ACTCCATCACAGAAAGAAAACGGCCAAAAAAGCGTGGAAGACCTCGAACCATTCCTCGAG
AAAATATTAAAGGATTTAGTGATGCAGAGATCAGGCGGTTTATCAAGAGTTACAAGAAAT
TTGGTGGCCCTCTGGAAAGGTTAGATGCTGTAGCTAGAGATGCTGAACTGGTTGATAAAT
CTGAGACAGACCTTAGACGTTTGGGTGAGCTTGTACATAATGGATGCATTAAGGCTTTAA
AGGACAATTCATCTGGACAAGAAAGAGCAGGAGGTAGACTTGGGAAAGTTAAAGGCCCAA
CGTTTCGAATCTCAGGAGTGCAGGTGAATGCAAAACTAGTCATCTCTCACGAAGAAGAGC
TGGCACCACTGCACAAATCCATTCCTTCAGATCCAGAAGAAAGGAAAAGATATGTCATCC
CATGCCACACCAAGGCTGCTCACTTCGATATAGATTGGGGTAAAGAAGATGATTCCAATC
TGTTAGTAGGCATCTATGAATATGGCTATGGCAGCTGGGAAATGATAAAAATGGATCCAG
ATCTCAGCTTAACACAGAAGATTTTACCTGATGATCCAGACAAGAAACCCCAGGCAAAGC
AGCTACAGACCCGTGCAGACTACCTCATTAAATTACTGAATAAAGACCTTGCAAGAAAGG
AAGCACAAAGGCTTGCTGGTGCAGGCAATTCCAAGAGAAGGAAGACAAGAAATAAGAAGA
ATAAGATGAAGGCTTCAAAAATAAAAGAAGAAATAAAGAGTGATTCTTCACCACAACCCT
CAGAAAAATCTGATGAAGATGATGATGAGGAGGATAACAAGGTAAATGAAATCAAATCTG
AAAATAAAGAAAAATCTAAAAAAATTCCATTGCTGGATACTCCAGTTCATATTACTGCAA
CCAGTGAACCAGTTCCTATCTCAGAAGAATCTGAAGAACTGGATCAGAAGACATTTAGTG
TGTGCAAAGAAAGAATGAGGCCTGTCAAAGCAGCACTGAAACAGCTGGATAGACCAGAGA
AGGGCCTTTCTGAAAGGGAGCAGCTGGAACATACTAGGCAGTGTCTAATCAAAATTGGGG
ATCACATTACAGAATGCCTGAAGGAGTACACAAATCCCGAGCAAATAAAACAGTGGAGGA
AAAATTTGTGGATTTTTGTGTCCAAGTTTACAGAATTTGATGCCAGAAAGCTGCACAAAC
TCTACAAACATGCAATCAAAAAGCGCCAAGAGTCTCAGCAACACAATGACCAAAACATTA
GCAGCAATGTGAATACACATGTAATCAGAAATCCAGATGTGGAAAGACTGAAGGAGACTA
CAAACCATGATGATAGTAGCAGGGACAGTTATTCTTCTGATAGACATTTATCACAATACC
ATGATCATCACAAAGACAGGCATCAGGGAGATGCTTACAAGAAAAGTGACTCCAGGAAAA
GGCCATATTCAGCCTTCAGTAATGGAAAAGATCACAGAGACTGGGATCACTACAAACAGG
ACAGCAGATACTACAGTGATAGTAAACATAGAAAGTTAGATGACCACAGGAGCAGAGACC
ACAGGTCAAACCTGGAAGGAAACTTAAAAGACAGCCGGGGTCATTCAGATCACCGCTCCC
ATTCAGACCACAGGATACACTCAGATCACCGTTCCACTTCAGAATACAGCCATCATAAAT
CTTCGAGAGATTATAGATACCACTCAGACTGGCAAATGGACCACAGAGCTTCTGGTAGTG
GCCCGAGGTCACCACTAGATCAGAGGTCTCCTTATGGTTCAAGATCTCCCCTAGGACACA
GATCTCCATTTGAACACTCATCAGATCACAAAAGTACACCTGAACATACATGGAGTAGCC
GGAAGACATAACAAAGACTGACATTTTCTGGACCTTCTTTTTAGCCATATACAGTAAACT
AACACAGTAATTGCCTTACATGACTTGAAAGATATGGACTGGATATTCTATCAGTAGCAG
TATTGTTACTTCTTTCCAGGATGCAAGGTCTATTATCCCAACAGAAGAAAAATATTTTTG
TATTTAAAGTTTATGCTGCACTGTGCTGCAAATGTTGTGGCACTTTTTTTTAAGAAATGG
AAGATGTTTACTTTTACAGGGACCTCAACACTGCCCCTTTCAGACTGGATCTTACTATAA
AACTCTTCATGTCAAAGTGGTTCTAGGCTGAACACAGATTAAATTATGTTTGTAAATGAA
CACTTAAACACTGACCTGTGCTTATGTTTCAGGAAAGAATGGGGGATTTATTTTGTTTTA
TTTCTTGGTAGAGAACTCTCAAGGACTTTGTTCACTTTCCAAAGCTACTTGTTTACATTG
TACACTGCGACCACCTTGCCGCTTTTCATCACAAGCTTGAATATTTAAATTCTGTACCTA
CAGTTGTAAAATAGCCAGGATTTCTCCTGTTTGTGATCAGTTATAATGCCTTTTTATGAA
ACAAACAAACAAACAAAAAACAATTAAAAAAAAAAACACAACAAAACCAACAAATGGCTG
TAAATTATTGTAAATTAATTAAATGAGCTTTTTTCCCCTCTCAGGCTTTTTTTGGCTGTT
CCTTTCCCCAACAACTCAGGCCTTCTTTTCACAAAGTCAGTATACTTACATGTTTTAATA
AAATATCTCGATGGAATCAGAATGTAAAAATGGGGAAGGGAATATTTTATTCCATTTAGT
GCTCCTTTTTTATTGGATACTTTAGATACCTGTTTTTGGTTGTTTTATTTTATTTTTTTT
TCTATTAAACTGTCAGTGTTGTGATTGTTGTAATGAAACAGTGAGAAATATCCCACTCTA
AACTGTGCCCTGGAAAGCTTTTCAGGTGCATTGGTTTAAAGAAGGAAGTGT
>ZFR-Z ENSGALT00000005121
ATTAATGGCATATGCCCGGTTGTTTCTTTCACCCGCCGCCTCTGCGTTACCGCCGCCACA
GTGCCCAGCCGGCTGGGAGAAGATGCCAAAATGGCCACCGGCAACTACTTTGGATTCACC
CATAGCGGTGCTGCTGCTCAGTATAGCCAGCAGCCAGCTTCGGGTGTAGCATATTCCCAT
CCAACTACAGTGGCTAGCTACACTGTCCACCAGGCACCAGTTGCTGCGCACACAGTTACT
GCAGCCTACGCTCCAGCAGCAGCTACAGTTGCAGTAGCCAGGCCTGCTCCAGTGGCTGTT
GCAGCTGCTGCAACAGCTGCTGCATATGGAGGCTATCCTACAGCGCACACAGCTACAGAT
TATGGTTATACACAGAGGCAACAAGAAGCTCCGCCACCACCACCTCCTGTCACTACGCAG
AATTACCAGGATTCCTATTCTTATGTTCGATCTACTGCCCCAGCCGTAGCTTATGACAGC
AAACAATATTACCAGCAGCCAACAGCAACTGCTGCAGCTGTGGCCGCTGCTGCCCAGCCT
CAACCTTCAGTGGCAGAGTCGTATTACCAGACAGCTCCAAAAGCAGGATATAGCCAAGGG
GCAACTCAATATACTCAAGCCCAGCAAACGCGACAAGTAACAGCTATAAAACCTGCAACC
CCAAGTCCAGCAACAACTACGTTTTCTATATATCCAGTATCCTCTACTGTGCAGCCTGTA
GCAGCTGCAGCTACTGTTGTTCCATCCTATACTCAAAGTGCAACATACAGTACAACAGCG
GTTACTTACTCCGGTACCTCTTATTCTGGCTATGAGGCTGCAGTGTATTCAGCTGCGTCG
TCCTATTATCAGCAGCAGCAGCAGCAACAGAAACAGGCAGCGGCAGCTGCTGCTGCTGCT
GCAGCGACAGCTGCTTGGACAGGGACCACCTTCACTAAAAAGGCACCATTCCAAAATAAG
CAACTGAAACCAAAACAACCTCCCAAACCACCCCAGATCCACTACTGTGATGTTTGTAAG
ATCAGCTGTGCTGGACCACAGACTTACAAAGAACACTTAGAAGGTCAGAAACACAAGAAG
AAAGAAGCAGCGTTAAAAGCATCCCAGAACACCAATAATAGCAGCACTTCTGCTCGTGGA
ACTCAGAATCAGTTGCGCTGTGAGCTTTGTGATGTGTCTTGTACAGGAGCAGATGCATAT
GCTGCCCATATCCGTGGAGCCAAGCATCAGAAAGTAGTAAAATTGCACACAAAACTTGGC
AAACCCATTCCTTCAACTGAACCAAATGTGGTTACCCAGGCTTCTTCCTCAACATCCACA
TCTGCTTCCAAACCAGCTGCCTCTGCTTCAAGCATAGCAACTAGCAGCAGTACTGTGAAC
TCCTCTGTTGCATCCTCTGCGGTGAAAATTCTTACTCCCACGGCAAACACACCACTTAAC
ACAGCGTCCAACAACAAAACATCTTCAACTGCTGCTAATATAGCAGTAAAGAAAATATCT
ACACCGAAAATAAACTTTGTTGGTGGCAATAAGCTTCAGACAACAGGAAGTAAACTGGAA
GAAATGAAATCAACTGAAAGTGTTAAAACAACTCCTACTGCCACGGTACAAACACAGGAA
GTGAAACCAGACACTGCAGCTGAACCAGTGACTCCTACAACTCTTGCTGCCTTGCAAAGT
GATGTCCAGCCAGTGGGACATGACTATGTGGAGGAGGTAAGAAATGATGAAGGAAAGGTG
ATCCGCTTTCACTGCAAACTTTGTGAATGCAGTTTTAATGACCCTAATGCCAAGGAGATG
CACTTAAAAGGAAGGCGGCACAGACTCCAATATAAGAAAAAAGTAAACCCAGATCTTCAA
GTAGAAGTGAAGCCCAGCATTCGAGCAAGAAAAATTCAAGAAGAAAAGATGAGGAAGCAG
ATGCAGAAAGAAGAATACTGGAGAAGGCGGGAAGAGGAAGAACGCTGGAGGATGGAAATG
AGGCGATATGAAGAGGACATGTACTGGAGGAGAATGGAGGAAGAGCAGCATCATTGGGAT
GACCGTCGTAGAATACCAGATGGGGGATATCCTCATGGTCCTCCAGGACCTCTTGGCCTG
CTGGGAGTTAGACCAGGAATGCCTCCTCAGCCCCAAGGACCAGCTCCTCTGCGTCGCCCT
GACTCCTCAGATGACCGCTATGTGATGACCAAACATGCAGCAATATATCCAACAGAGGAG
GAACTTCAGGCAGTCCAAAAAATCGTTTCTATTACTGAGCGTGCTTTGAAACTTGTTTCT
GACAACATGACTGACAATGAAAAAAACAAGAGCAAAGAGGGAGATGACAAAAAAGATGGC
AGTAAAGACAGAGCTTTGAAAGGAGTTCTGCGGGTAGGCGTTTTGGCTAAAGGCTTGCTG
CTCCGTGGAGACAGAAACGTCAATCTTGTTTTGTTATGTGCTGAGAAGCCTTCAAAGACA
TTACTCTGTCGTATTGCTGAAAGTCTTCCCAAACAACTTGCAGTAATAAGTCCTGAGAAA
TACGATATCAAGTGTGCAGTCCCAGAAGCAGCAATAATTTTAAATTCATGTGTGGAACCC
AAAATGCAAGTTACTATCACACTGACATCTCCAGTCATTCGGGAGGAGAACATGAGGGAA
GGAGATGTAACCTCGGGTATGGTGAAAGACCCACCGGACGTCTTGGACAGGCAAAAATGC
CTTGACGCTCTGGCTGCTCTACGCCACGCTAAGTGGTTCCAGGCTAGAGCTAATGGTCTG
CAGTCCTGTGTGATTATCATTCGTATTCTTCGTGACCTCTGTCAGCGTGTTCCAACTTGG
TCTGATTTTCCAAGCTGGGCCATGGAGTTGCTCGTGGAAAAAGCAATCAGCAGTGCTACT
GGACCACAGAGCCCTGGGGATGCACTTAGGAGAGTTTTTGAGTGTATATCTTCAGGAATC
ATCCTTAAAGGTGGTCCTGGCCTTCTGGACCCTTGTGAAAAAGATCCTTTTGATACACTT
GCTGTAATGACAGATCAGCAACGAGAGGATATTACTTCAAGTGCACAGTTTGCACTGAGA
CTCCTTGCATTCCGTCAAATTCACAAAGTTTTAGGAATGGATCCACTACCACAGATGAAT
CAACGCTTCAACATCCATAACAATCGTAAGAGGAGAAGGGACAGTGATGGGGTTGATGGA
TTTGAAGCAGAAGGAAAAAAAGACAAAAAGGATTATGATAACTTTTAAAAAAATTTCATC
TTTTATGCTGAGATTGAAGGTGATAAAATATCCATTTGTTGCCTTGTTTTTACTCCATGC
ATAATAATGTCTGTTTAAAACATCCAAAACCAATTCAGAAATCAGATTTGGGATAGGACG
ATATAGCTCTTCTGTGAGGTTCTGA
>C18Orf25-Z (ENSGALT00000002706)
ATGAAGATGGAGGCAGTGGGAAAAGCAGAAGAACTTTTGGATTCAGAAGTTCCACCAAAG
GCTTCTGAGAAGCAGGAGACAGCTCCTGATGAAGATGGACCTATAGAGCTGGAGACGCGT
ACTCAGAAAGACAGCGTGCCCGCTGCATCAGACTCTGCAGTGCTCTCTTCGATGCCTTGC
TTACTGATGGAACTGAGACGAGACTCCTCGGAGTCTCAGCTAGCATCTGCAGAGAGCGAT
AAGCCAACGGGTGGTCGAGTTTATGAGAGTGACTCTTCTAATCATTGCATGCTTTCTCCT
TCTTCCAGTGGGCATTTGGCTGACTCAGATACGTTGTCTTCCACAGAAGAGAATGAGCCC
TGTCAAGCTGAAGCTGTTGTGGAAGAAGACCCTTCTGGGGTCTCTGGGGCTGCAGCTGGG
AGGAAATCCAGGCGATCCAGGTCCGAAAGTGAAACCTCAACAATGGCTGCCAAGAAAAAC
CGACAGTCTGTTGATAAGCAGAACGGTCGAGTTACCAAGGTAAAAGGTCACCGAAGCCAA
AAGCACAAAGAAAGAATCCGGCTGTTAAGGCAGAAACGGGAGGCAGCTGCTCGCAAGAAG
TACAACCTGCTGCAGGACAGCAGTACCAGTGATAGTGACCTGACGTGTGACTCAAGCACG
AGTTCATCAGATGATGATGAAGAGGTTTCAGGGAGCAGCAAGACAATCACTGCAGAGATA
CCAGATGGACCTCCAGTTGTAGCTCATTATGATATATCAGACACAAACTCAGACCCAGAA
GTGGTAAACGTGGACAATCTGTTGGCGGCTGCAGTGGTGCAAGAGCACAATAATTCCTTA
GGAAATCAAGACCTGGGATCTACCTGGAGAAACAGAGGGCTGCTGGATGAGCTGGGTGCT
GATGCAGGTCGTTTGGATCCAGGCTTCCTTGCAAGTGACAAACCCTCTCCTGGTAACACC
CAGATCAATGAAGAAATTAACATCACCTCTTCCGACAGCGAAGTAGAGATCGTTGGTGTT
CAGGAGCATGCCAGGTATGTTCATCCAAGGGGAGGCGTGATCCAGAGTGTGTCTTCCTGG
AAGCATGGCTCGGGCTCACAGTACATTAACGCTCAGCAAACACAATCATGGACAGCTGTG
ACCCCCCAGCAGAATTGGTCTTCGCCCCCAGAAGTAGTGGACCTGACTTTGGACGAGGAT
ACCAGGCGCAAATATCTACTGTAATGCCGTGTCACTGTGTTTCTGTCCCCATCCCTTCTC
CTTTTGTGGCACAGAAGTCATAGCTTCAGCTTCAGAAGCCCCATTCCTGGCATTATGAGA
CTCAAGCTCATGAAGTTTCTTTTTTTTTTTTTTTTTTTTGTTTTACTTCCATAAGAATGC
AGTATAATTTTAATATCACTTAAGTCCTTTTTCTTCTTTTAGCCTTCTTAAAGGAGGGTC
CTTCCCAGAATTAAAACCGAGTAGCTCC
>ATP5A1-Z (cap3 merged - contigs with over 500 bases similarity with paralogue)
TATCCAAGCCTTTTTACATGGAAACTTTTATTCTCAGTGAGATCTGTACATTCAAGTCGC
ACATACATTTATGTCTTTGATGGAGAGCACATAACAACAAAAAACAGCCTGTTCTGTTTG
AACAGATAAAGACTTTATGCCTCGAAAGTAGACAGGAAATTTGTGACTATTTCCTTCAGC
TTAGCTTCCGTCTGGTCAGAGATCTTCCCCTCAGTCCTGATGGTGGAGAGGAGGGCCTGG
TGCTGACTCAGCACATGAGCCAGAAAAGCACTCTCAAATTTAGTGATTTTGCTGGGCTCC
AGCTTGTCCAGGTGACCTCTTACACCAGCATAGATGACCGCAACCTGTTCCTCAATAGCC
ATGGGAACGTACTGTCCTTGTTTCAGGAGCTCTGTCAGACGCACGCCACGATTCAGCAGC
TGTTGTGTGGCAGCATCCAAATCAGACCCAAACTGAGCAAAGGCAGCCACTTCACGGTAC
TGAGCCAGCTCCAGCTTCATGGTACCTGCCACTTGCTTCATTGCCCTGGTCTGAGCAGCA
GAACCTACGCGGGACACAGACAGACCAACGTTGATGGCTGGACGGATACCTTTGTAGAAC
AGCTCAGTTTCCAAGAAAATCTGTCCATCAGTGATGGAGATGACATTGGTTGGAATGTAA
GCAGATACATCACCAGCCTGAGTTTCAATGACAGGCAAAGCAGTCAGAGAGCCACCTCCG
AAGGAATCGTTCATTTTGGCTGCTCTCTCCAGCAGGCGAGAGTGCAGGTAGAACACATCA
CCTGGGTAGGCTTCACGGCCAGGTGGACGACGCAGCAGCAGAGACATCTGACGGTAGGCA
ACAGCCTGTTTGGACAAGTCATCATAGATGATCAATGCATGTTTTCCATTGTCTCTGAAG
TACTCCCCCATGGAGCAGCCTGAGTAAGGAGCCAGATACTGAAGGGGTGCAGCATCAGAT
GCTGTTGCAGACACCACAATTGTGTACTTCATGGCATCTGCATCAGTGAGCCTCTTCACC
AGCTGAGCAACGGTAGATCTCTTCTGGCCGATGGCTACATAGATACAGTACAGCTTCTTC
TTCTCATCTGTTCCATCATTAAATCGTTTTTGGTTGATTATTGTGTCAATGGCAATTGAA
GTTTTCCCCGTCTGCCTGTCACCGATGATCAGCTCACGCTGGCCACGACCAATGGGCACC
AAGCTGTCCACAGCCTTAATACCAGTCTGCATAGGTTCCCGCACAGAGATTCTGGGAATG
ATGCCAGGGGCCTTCAAGCCAACTCTTCTACGCGTCTTAGATGTAATAGGACCCTTCCCA
TCAATTGGATTGCCCAGGGCATCTACAACACGGCCCAGCAGCTCTTCCCCAACTGGAACA
TCCACAATGGCACCGGTCCTCTTCACAACATCCCCTTCCTTGATCAGTCTATCATTACCA
AACACGACAACACCAACATTGTCGGGCTCCAAGTTCAAGGACATTCCCTTCAGCCCAGAA
GAGAACTCAACCATTTCTTCTGCTTGGACATTTCTTAGGCCATACACACGGGCAATACCA
TCACCAATTGAGAGTACACGGCCAGTCTCCTCAAGTTCAGCAGAGGTGTCAGCTCCCAAA
ATACGTTCCTCAAGAATAGAGGATACCTCAGCAGTGCCAGTTTTCTGAAAACCCATTTTG
GAGGCATGGATGTTTCTGGTAGCAACAAATGCGGCACCAAGGGCGTTTCTGGAAACCAGG
CCGGCCTGCCGCGGCAGGGAGCGGGCGAGGACGGCGGCCACGCGGGCGGACAGCATGGCG
GCGGCGGGCAGTGTGAGGCAGGCGGGAAGCAGCGGCCGGCCCACGGTGCGCTCTCTCTAC
AAAATGGCGGCGCCGCGCTCCGCCCCGTTAGGAGGTGGGGAGAGGAACCGCTCCCTGAGC
GCTCCGCCCTGCGGCCCCGCCAATGGACGCAGTGCTTCGTTCTCTTCGAAGAAGCTTCCT
TCCTGCGGGGGGAGGTGCCCTTGAAATGGACCTGGGAGGGCGGGGAGCGCGGGGACTGTG
GGTTGGAGGCGGTTGAGGCCAAGGAGGGCTGTTGTAGGCGGAGTGAGGGCGGCAGGTCGA
GGGAGGAGATCCTCCCCCTCCCTTTGTAGGCCACGTTTAGAGTGCTGTGCCCGGTTCTGA
TTCCGTAGTTCAGGAATGACAGGGAGCTGTTGGAGGGAGTCCAGCTGAGGGACAGAAAGC
TCTCTGGTGGCCTGGTGCATCTCATGTTTGAGAATGATGAGG
>RPL17-Z (ENSGALT00000004252)
AGCTGAGCCCCAAAGATGGTGCGCTACTCGCTGGATCCAGAGAACCCTACCAAGTCATGC
AAGTCCAGGGGCTCCAACCTGCGTGTGCACTTCAAGAACACTCGTGAGACTGCCCAGGCC
ATCAAGGGCATGCACATCCGCAAGGCCACCAAGTACCTGAAGGATGTGACCCTGAAGAAG
CAGTGTGTTCCCTTCCGTCGCTACAACGGAGGAGTTGGTCGATGTGCCCAGGCCAAGCAG
TGGGGCTGGACACAGGGACGCTGGCCCAAGAAGAGCGCGGAGTTCCTGCTGCACATGCTC
AAAAATGCAGAGAGCAATGCTGAGCTCAAGGGTCTCGATGTGGATTCTCTGGTGATTGAA
CACATCCAGGTGAACAAGGCTCCCAAAATGCGCCGGCGCACCTACAGAGCTCACGGGAGG
ATCAACCCCTACATGAGCTCCCCGTGCCACATTGAGATGATCCTCACCGAGAAGGAGCAA
ATCGTTCCCAAGCCAGAGGAAGAAGTTGCTCAAAAGAAAAAGATATCCCAGAAGAAGCTG
AAGAAGCAAAAACTGATGGCTCGCGAGTAAATCAGACGCAGCAGATGTACATAAATAAAG
TTAAAAAATTTAAATGATTTGTGTG
>NEDD4-like-Z (gi|363743977|ref|XM_424462.3|)
ATGGAGGAGTGGGTGGTGGAACTGCAGGTCTGTGCCCAGCTGGGGGCAGGGGATCTGGTT
GCCTCTGTGGCAGTTAAAAAGCACGGGGTGACAGCGGATGGATGGGATTTTTTTACTTTG
CTGGCCCTGCTGGGTCTAGGAGTCATCAGCACTGCATGCATGGCACCGCTGGAGCCTGGC
AAGTTACTGTGTGCAGAAAGCAGTGCTGCTGCTGGGATCGTTCCTCGGATAGAAGGTGAT
GACCTCGGGCTGGCGGAGGAGGGGAGGAGTCTCGTATCCTCAGGGTGAAGGTGGTGTCTG
GCATTGATCTGGCAAAAAAAGACATCTTCGGAGCCAGTGACCCCTACGTGAAGCTTTCCT
TGTATGTAGCAGATGAGAACAGAGAACTTGCCTTGGTGCAGACAAAAACTATTAAAAAGA
CACTAAATCCAAAATGGAATGAAGAATTTTATTTCAGAGTAAACCCAACCAACCATCGCC
TCCTGTTTGAAGTGTTTGATGAGAACAGATTGACTAGAGACGACTTCCTGGGCCAGGTGG
ATGTGCCTCTTAGCCACCTTCCGACTGAAGACCCAAGCATGGAAAGGCCTTATACATTTA
AGGATTTCCTTCTCAGACCAAGAAGTCACAAGTCTCGTGTGAAGGGTTTCTTGAGGCTGA
AGATGGCTTACATGCCTAAAAACGGTGGCCAAGAGGAGGAAAACAGCGATCAAAGGGATG
AGTCTGAGCATGGATGGGATGTGGTTGATTCCAGTGACTCTGCATCTCAGCGTCAGGAGG
AGTTACCACCTCCTCCACTGCCTCCTGGATGGGAGGAGAAGGTTGACAACCTGGGGCGGA
CTTACTATGTCAACCACAACAACAGAACTACGCAATGGCACCGACCAAGTTTAATTGATG
TGGGATCTGATTCAGATAACAACATCAGACAAATAAACCATGAAGCAGCCCATAGGCGGT
TCCGCTCTCGAAGACACATTAGTGAGGATTTGGAACCGGAACCTTTGGAGACTGGAGACA
TTCCTGAGCCTTGGGAAGCCATTTCAGAGGAGGCGAGTGCAACTGGGGATACTTTAAGCT
TATCGTTGCCACCACCTCCTGCATCTCCTGTTTCCCGTAGCAGTCCTCAGGAGCTATCTG
AGGAACTGAGCAGAAGACTTCAGATCACTCCTGACTCCAATGGGGAACAGCTGAGTTCTT
TGATCCAAAGAGATCCTTCCTCAAGGCTGAGATCTTGCAGCGTAACAGATACGGTCGCTG
AACAGTCTCAATTATCTTTGCAGAGTGAACCATCTAGGAGAACTCGTTCTTCAACTGTCA
CAGGTGGTGAGGAGCCAACGCCTTCAGTGGCCTATGTCCACACCACTCCAGGCTTACCTT
CAGGCTGGGAGGAAAGAAAGGATGCAAAGGGCCGTACTTACTATGTCAATCACAACAATC
GAACCACAACCTGGACACGGCCCATCATGCAGCTTGCAGAAGATGGCATGGTTGGATCGG
CAGCAAACAACAACAACCATCTGAGCGAGCCCCAGATCAGACGGCCCCGCAGCCTCAGTT
CGCCCACAGTCACCTTATCTGCTCCACTCGAGGGCATGAAGGACTCCCCGGTGCGCAGAG
CCGTGAAGGACACCCTTTCCAACCCGCAGTCTCCGCAGCCATCTCCCTACAACTCTCCCA
AACCACAGCACAAAGTTGCGCAGAGCTTCCTCCCCCCTGGCTGGGAGATGCGGATAGCAC
CCAACGGCCGGCCCTTCTTCATCGATCACAACACTAAGACTACTACCTGGGAAGATCCGC
GACTGAAATTTCCAGTGCATTTGAGAACAAAAGCTTCTCTGAACCCCAACGATTTGGGCC
CTCTTCCTCCTGGCTGGGAGGAAAGGATACACTTGGACGGAAGAACGTTCTATATAGATC
ATAATAATAAAATTACCCAGTGGGAAGACCCCAGACTGCAGAACCCAGCAATTACTGGTC
CTGCGGTTCCGTATTCTAGGGAGTTCAAACAGAAGTATGACTATTTCAGGAAGAAGTTGA
AGAAACCCGCTGATATACCAAACAGGTTTGAGATGAAGCTGCACAGAAATAATATTTTTG
AGGAGTCCTACAGAAGAATCATGTCTGTGAAAAGACCCGATGTACTGAAGGCCAGGCTCT
GGATTGAATTTGAGTCAGAAAAAGGACTTGACTATGGAGGTGTGGCCAGAGAGTGGTTTT
TTCTCTTGTCCAAGGAGATGTTCAACCCATATTATGGTCTCTTTGAATATTCAGCAACGG
ACAACTACACGCTTCAGATTAACCCTAATTCAGGTCTTTGTAATGAAGATCACCTTTCAT
ATTTCACATTTATTGGACGAGTGGCTGGCCTGGCAGTGTATCATGGGAAGCTGCTGGATG
GCTTCTTCATCAGACCTTTTTACAAGATGATGCTGGGGAAGCCAATAACATTGAAAGACA
TGGAATCAGTGGACAGTGAATACTACAACTCTTTGAAGTGGATCCTGGAGAATGACCCTA
CAGAGCTGGATCTGATGTTTTGCATAGATGAGGAAAACTTTGGACAGACGTATCAAGTCG
ACCTGAAGCCAAATGGGTCAGAAATCATGGTAACAAATGAGAACAAAAGGGAATACATTG
ACCTGGTCATCCAGTGGAGGTTTGTAAACAGAGTTCAAAAACAAATGAATGCTTTCCTGG
AGGGATTCACAGAACTTCTTCCTATCGATCTGATTAAGATTTTTGATGAAAATGAACTGG
AGTTACTGATGTGTGGCCTTGGTGATGTCGATGTTAATGACTGGAGACAGCACACGATCT
ACAAAAATGGCTACTGCCCAAATCATCCCGTCATCCAGTGGTTCTGGAAGGCTGTTCTAC
TGATGGATGCAGAAAAACGCATTCGGTTACTGCAGTTTGTTACGGGGACATCACGAGTGC
CTATGAACGGATTTGCTGAACTTTATGGTTCAAATGGTCCTCAGCTGTTTACAATAGAGC
AATGGGGAACTCCTGATAAACTGCCCAGAGCTCACACATGCTTTAATCGCTTAGACTTAC
CTCTGTACGAATCCTTCGACGACCTGCGAGAGAAGCTCCTTATGGCAGTTGAAAATGCAC
AAGGATTTGAAGGAGTGGATTAGGGCACTCCTTCCCACCTTCGGGCGCGTTCTGCTGCGC
TTCCACTTCTCCACGATGGACTCTGACTGTGGCAGAACCGTCGCACAGCGCTGGTTCCTG
GAGCAAACTCTTCGACCATGCGGTGGCCTAAATGCAGAATCTTGAACTCTGGTCTGTGGA
TGGCTTTTTTGTCATTTCCACAGCCAGTTACTATGGGGTTATATGTACTCTGATTACATT
TCAGCAGGACTTACTGTATTTATGTTGTGCCTCTGTAGGCTGAGCCCTTAATAAAAATTT
TACATAATTTCTAATGACAATGAATGGAATTAATCATTTTACAGGGATAGTGTTACAACT
CATGTTTACTTTTTAATTGATTTAGACGTTTTCAGATTATATTTCATTACAATTAAATGT
CATGTATTTGGGGAAAAAAAAAATGAGCTTTCTTTCTTAATTTCGTACCAGACTTGATGC
CAGTGTCATTTCTTTCAAGCTCATTTTGAGCCTTGTGTTCCCAGACCATTAGGAGAATAG
GAGACAGCTATGTTGGAATTCTTCTCTATATTGGCTATATCAAGAGCACATAAATATTTT
TCTGTATCCAGAAGAAGTATGGATTCTATGTTGCGTTTTTGTATAAATAATAGTTATGAG
TCGAGGGACAGTCATAACATAGCATGCCAAATCTCATGTTCAATAAAGAAATTGCCTCAT
TATTCCTTGGTGATATTTACATGTACTGCAGAACATTTTGGGGTAGGGTTGGCATTAATC
ATTTAGGCAACTATGCTTAACCCTGTCATTATCTTTGTATGGTGGTTCTTTTATTATCCT
TTCTTCTTTACTGTGTGCGGTGGAGGCATTCTGAAGGAAACCTGGCACTGTGTGATTTGG
CGCTATGGAAAACAGATCTGTTTTGTCTCCTATTTGTATGCATTTGCTAATGATATCTAA
ACATGATATTTTTTGTTTCTAACTGCACCAACTTTAAAGGCACTTTATGTAACACACTGA
AGTCATATCTGTGTTTTTTTTTATCATAAGCATTAATGTGATTATGTTCCTTCTCACTGC
ACATGTCTTTCTGGTGCAATATCTATCAATTGTGAGTTTGGCTGCTGCTGATGTATAAAA
GAGAAAAAAAAAACCAACCAGCTGTAGAGCTGAGCCTGCAGACATGTTCCTCAGCAATTG
TTTTTGTGATTTATTTTTTACCTAATCACAAAGATTTATTTAATATACACTGCTATCTAT
CTAATCAGTTTTGTTACCTATGACATGTTGCATGCCTAAACTATAATGTCTTGAGTTGCA
TCTCTTGTGTGATGGATTAAAAGTGAAAGATTTGTATTTG
>MIER3-Z (from cufflinks and abyss)
AGGCTTCCTTTGGGAGTTCGAGCCCAGTTGGCTCTTTATCATCTGAAGATCATGACTTTG
ACCCTTCTGCTGAAATGCTGGTACATGATTACGATGATGAGCGAACTCTCGAAGAAGAGG
AAATGATGGAAGAAAGTAAAAATTTCGGTTCTGAAATTGAAGATTTAGAAAAGGAAGGAA
ACATGCCGTTGGAAGATTTGCTGGCATTCTATGGCTATGAACCGACAATTCCAGTTATGG
CAGGTTCCAGTGCAGATAGCTCTCCGAGTGAACTTGCAGATGAACTTCCAGATATGACTC
TAGATAAAGAAGAAATAGCTAAGGACCTCTTGTCGGGTGATGATGAAGAAACACAATCCT
CTGCTGATGACTTGACGCCATCGGTTACTTCACATGAGGCTACAGACTTCTTTCCTCGGC
CATTGCGATCAAACACTACATGTGATGGAGATAAAGAATCAGATGGTGAAGATATAGAGA
CAGACAATGGTAACTCATCTGAAGATCTGAGGAAGGAAATAATGGTTGGTTCACAGTATC
AGGCTGAAATTCCACCTTACCTTGGCAGACACAGTGATAATGAAAAAGCGTATGAAAATG
AAGACCATTTACTTTGGAAACCTGATGTGATCTCAGAAAGTAAGGTTAAAGAATACCTTT
TTGAAACCTCCTTAAGAACAGGAAATGAAAAATTAATTGGCAGAATTCCTGAAGGACTAC
ATACACGGGACAACGAACAAGCACTGTATGAACTTCTCAAGAGTAGCCATAATGTTAAAG
AAGCAATTGAGAGATACTGTTCAAATGGAAAAGCATCTCAGGAAGAGATGGCAGCATGGA
CAGAAGAAGAATGCAGAAGTTTTGAACATGCTCTTCTGATTTATGGTAAAGATTTTCATC
TCATCCAAAAACACAAGGTAAGAACCAGAACAGTTGCTGAGTGTGTGGCGTTCTATTACA
TGTGGAAAAAGTCGGAACGTTATGATTACTTTGCTCAGCAAACAAGATTTGGAAAGAAGA
GATATAACCATCATCCAGGAGTTACAGATTACATGGATCGTTTGGTAGATGAAGCAGAAG
CCCTTGGTGGAGCAGTGCATTCTTCAGCCTTAACATCTAATAGTCGAACAGAAACCATTC
CTGATCAACAGCTAAGCATTCTGAACTCCATCACTGCCAATGACCTGACAGCATTGACAA
ATAGCGTAGCGACAGTCTGCCACACTTCAGATGTTAACTGCCTGGATGATGCTTTTCCTC
CTATGGACAGCTTACCCCGAGCACCAGTTAATCACGTGCCTGTTGGAACAGAAGAACTGC
TTAACTTGCCAAGCAATGGTGAAAGTGATTGTTTTAATTTATTTGAGACTGGCTTTTATC
ATTCAGAGCTAAACCCAATGAACATGTGCAGTGAAGAGACAGAAAGACCCGCGAAGAGAT
TGAAAATGGGGATCCCAGAATCCTTCATGAATGATGTCTCTGTAAATAACCTTGGTGTAG
ACTTTGAGAACCACACACATCATATTACCAGTGCCAAAATGGCTGTTTCAGTGGCTGACT
TCAGCAGTCTATCTTCAAATGAGACAAATGGTTTTATCAACACCCACACTCTTCACCAAC
ACACCGCCCTTCATTCAGAATGACTGGAAAATGAAACAGTGGGTACATTATGCAGTAGTA
GTAAACTTGATGGGAGCTATCAGGTTTGCTTAGTCTTTCACTGGAAGTTTGAACTTTATG
ACATCAGTGATGTCTTTGTATGTATAGAACTATATCTTGATTTATCAAGAGTAATTTCCT
TTTTCAGTCCATAAATGTGGAAATGTCGTATGATATTTGGCAGAGTTTTGGGACTAAGAG
AACTCTGTGGTGCAGCTTTAAGCTCTGCTTCAATTTTTTTTTTTTTTTTTAAGCCTGTAG
ACAGAGGCCACCAATTCAAAACCAGCACAGAAGTTCTGAACTGATTGGAGTGGCTTTTTA
GCCTAAGTTACTTTTGCTGTAACAAATACAGTGGAATAACGATGTTTACAGGTACCTATC
CTGATCCCTGTGCAATGTAGCATTTTTTTTTTCTTATAAAGGCAGGGATAGGCTTCTTTA
ATTTAAACTGCACAAACACACAAGGATGTTTTTTAAGTGGAACCTTCTCTCATGTGATAC
TAAACTAGAGCACTTCAGTTTACAAAACAGCAAGTTCATCTTGATGGAAGCTAGCACAAG
GAACTTACCATGAGTAAAGTATGAAGACCTACACTTGGATGCTGTTGCAAAATTACAGGC
CATGGCTACCATACACAAGTAATTATACTGCCAGGAGTGTCTGTGTACTTTAAACTTACT
AGCTTAAACAGAGAATGTGTTTCAGGCTGTTGTGTTCTGGTGTGTTTTGTCCACAACTTT
GGAGAATAATGTAATTGTATAACTTTCCTAAGGCAGCTGGTGTTGCATAATGCTACAGTC
TGCACAGCTTAGGATTTACCACTGAACAGTCTATGTTTTGGAAGACAAATTATTTGGAGC
ACTGCAGTTCAAAGTGTTAGAGGGACTGTCTAGTTTATGTAGAAATAGTAGAACCTTGAA
GTGTATATTTAAAAGCCTTTCTTTAGTGTGGATTTCATTTGTTTGTTTTGGCAAGGTCAT
GGGCTGAAAAAAGGCACTTTGCTACTCTGGCCAAATGGGAAAGGATGAGGAAAAAGGCTT
CATGTAAAAGCAACTGTTTTACTTTAGTATTGTTTTGTTTTGTTTTGTTTTCATCGTGGA
GTGTGATTCAGCCATCCAGAAAAAGTTTGTCTTGCAACAGCTTGTTCTAATTCTTGAGGT
GGAGTTGAACCAAACCACGTAAGATATTTTGTAGCATAAAACATGCAGTTTTAATGAAGC
TTGAAACCTTATTTCAGTAAGATGAGGGCTTTTCCTCACGTTAGAAATTGAATTGCCGCT
AACTTGTTTTCGTTATTGAAGTGGTTAAGTTTGCCTTGTTGGTATCTGTAATAGTTGCTT
CAAGGTCATGCTGAGTAACTAGAAAGTAGTGACTTTAATATTTGAAAGGGAAGAGGGTAT
TTATTATGCATACTGTGAACTGCATTGACATCCTGAGTTTTGGATGCAGAGTATGGAGTT
TTCTTTACAGCACTGTAATGAAGATTTGCTTTGAAGTGTTTACACAATAGCACATTTACC
ATATTAAAAACAAATTAGTTTAGCACAGTGGACAAAAGTATAGAAAATGTAGTAATCTGT
TTTCAACTGACACATCTGAAGTATGTAATTCTGGTAAGTGCACAGTAAATAACAGGTAGC
CTGGGCCCTGTGTTGTACTCTGACTTTTTTAGCCAAATTGTCAGCTTCTTGTTGCTGTGT
TTTGTGCTGAACTTTGTACCTTGTTTCTTTCTGTTGATGAATCAACACATTTTATGTAAT
TTTGTAAAATACTGCCCATAATCCTTCGTTGTTATACATTCAAGTTTTATGTATGGGTTT
ACAGTGAGTGGCTGGTGTGTATAAAAATCATTATAGAGAGATGACTGAATGCTTATACCA
GTTGCACTTAAATGAACATGCCCATTCTCATTAGCTGATGCAGTAATATATTCAGTTTAT
CTATGCATTGCTGGGATCTTAATGTAGACAGAGACTTGTCTAAGGTATGGATTGTCAGCA
AGTTGAATGGACACTTTAGTTATTTAAATAAAGACTTTTGACCAAAATTCAGAAAATGGT
ATGAGAGAAAAATGAATTCCAGCTAGTCTGATAGGTTTTTAAATGCTGATCTTTTTTAGC
CTGTTGGCTAGCTAGCTGGTATCGTTTACTTTTAATTCCTTGTTAAAATGAGGCAATAAT
TTGCAAGATTCTGTAAATATGTAAATTCTTCATATCTTTTTAGATATCTATTTCAATATT
TTCTGACTACTTCTGTGTATAGGAACATTTTTGTGCATGCTTGATGTGACACTCATAAAT
TTGTACCACTATGACTTTATCCATGTAAAATAGCTATTTATTGAATTTTTCTTTTAAAAG
CTGGACTTGCTTATTTTTCTCTCAGTTTAAACATTTAAATGGAGAACTTGTTACTGTTTA
TTAAAAGAATTGTGTTTTGGAAGTCAGCATGAAGATAACTGAATTGCAAGCACAGGAAGA
AATTGTGTTGCCTTGGTTCTTGGATGGTGGAGCACAATTCTTCTAACAAACTATGGTGAA
TTCTTTGTCCTCTGCCACACTTCTTCTTCGTACAAACAAACCAAAAATCCATAATGGGCA
ATTGCAGTGTTGGTAAATGTATCCTTTTAACGTCCAGGGAGTCTGACGAGGATAGCTGAT
TCATTTAGAAGTGTAACTGGTGCTGTGATTATAGCAATACCTTTACTTTTGTTAGTCATG
CATCATCTTCTCACGACAGACTTTTAAATGTTGAGTTTTTCTCTTGTCACGGTCAAACTG
CTGAATTTACTTGAAGGATGTACAATACTGTCTGAAGAATACTAAATTGTGTACAATTAG
GTCAATGAATTGTGCAATCGTTTTGTTTTTAATTTTTAAAGCTGAGGGTCAGAAATGTGT
GAGAAATTCAGATTCAGTAGAACGTAACGATACTACGTAATTTAACCAAAGTCTCTAGTG
AATACTTTAACTTTGAATGTAAACTAATGGATCAACTGACCAACGGAGTCGCTGTTTGCC
CAGCATCACAAGCACATTGCCTACAGGTCAAGAAACTAAATACAGTATAATTTATAAAAT
AATTACCAGGTTACTCTTTTTTTTTTCTTTCATTCCTGTTTTTCACTGCAGAAAAGGAAA
ATGCTATCAGTTGTAAGATACAGTATGGTCATAGTCCTCCTAATAAAGCAGAGATCCCAG
TTATTCTCAAAGGGAGTACCGTGTGCATAACAGTAAACTCAGTGACAATCGGAACATGCT
GTAGTATCAGTCAGATGTTCAGGAGGAGGTCGCTATCGTTGCATTGGTTTTAATATTTGT
ACATAAACACTGATTTTTTTGAGCATTATTTTGTATTTGTTGTATTTTAATACCTGGTGT
AC
>HNRPK-Z (ENSGALT00000020563)
CGTCTCCGTCGCCACCGCCGCTACCGGGGCGGCTTTCCGCCCGGCAGGTTTTGGAAGTGA
TAGGCTGTTGGATTTTGACCCCGCCCAGAATAATTGAGGTTTTTCTCCACAAGGATATAT
AGCAGCGGTTTTGTCTGCCAACCTAAGAAAAAAAGGTAATGGAGACTGAACAACAGGAGG
AGACCTTCACCAACACAGAGACAAATGGCAAACGTCCTGCAGAAGATATGGAGGAAGAAC
AGGCCTTCAAGAGATCTCGGAATACAGATGAGATGGTTGAACTACGTATCCTGCTTCAAA
GCAAAAACGCTGGAGCAGTGATTGGAAAAGGTGGCAAAAACATTAAGGCACTTCGTACAG
ACTACAATGCCAGTGTTTCAGTCCCAGACAGCAGTGGCCCCGAGCGCATCTTGAGTATAA
GTGCAGATATAGAGACAATTGGAGAAATCTTGAAGAAGATTATCCCTACTTTAGAAGAGT
ATCAACACTACAAAGGCAGCGACTTTGACTGCGAGTTAAGACTTCTTATTCACCAGAGTT
TGGCAGGAGGAATTATTGGTGTCAAGGGTGCTAAAATCAAAGAACTCAGAGAGAACACTC
AGACCACCATTAAGCTCTTCCAAGAATGTTGTCCTCATTCAACTGACAGAGTGGTGCTTA
TTGGTGGAAAACCTGATAGAGTTGTTGAATGTATCAAGATTATTTTGGATCTTATCTCTG
AGTCTCCAATAAAAGGACGGGCCCAGCCTTATGATCCCAACTTCTATGATGAAACATATG
ACTACGGTGGCTTCACTATGTTTGATGACAGAAGGGGACGTCCAGTAGGCTTTCCTATGC
GTGGGAGAGGAGGTTTTGATCGAATGCCACCTGGCCGTGGTGGACGACCTATGCCTCCAT
CAAGAAGAGATTATGATGATATGAGCCCTCGTAGAGGACCTCCACCACCTCCACCAGGTC
GTGGTGGCAGAGGCGGCAGCAGAGCTCGTAATCTTCCTCTTCCTCCTCCACCACCTCCTC
GTGGCGGAGATCTGATGTCTTATGACAGAAGAGGCAGACCAGGAGACCGTTACGATGGAA
TGATGATGCAGTGTCATGTGGATGCCTGTGATGACATGCAGCCACCAGAGCTGTTTGAGG
GTGGCTCTGGATATGACTATTCTTATGCAGGGGGTCGTGGTTCATATGGAGATCTTGGAG
GACCTATCATCACAACACAAGTAACAATTCCCAAAGATCTGGCAGGATCTATTATTGGAA
AGGGAGGCCAGAGAATCAAACAAATAAGACATGAGTCTGGAGCTTCAATCAAAATTGATG
AACCACTAGAAGGCTCAGAAGATCGGATTATCACTATTACGGGAACACAGGACCAGATAC
AAAATGCACAATATTTACTGCAGAACAGTGTGAAGCAGTATTCTGGAAAGTTTTTCTAAG
ACTAGTGAAGAACTGAAGGAGTCCTGCAACCTTTTTTTTTTATCTGCTTCTGTTTAAAAA
GCCAACATTCCTCTGCTTCATAGGTGTTCTGCATTTGAGGTGTAGTGGAATCTTTGCTGT
CCACCAGATGTAATGTTTTAGTTCCTTACAAATATTCTGGGGGAGGGAAAGGGCGCGCGA
GACTAACATTGAAATTTTGAAACAGCAGAGAGAGTGAATATCATTTTTGTTCACTGTTGG
TGGTAAATTGTAATGTTTCTTTGTAACTGTTGTGAACACCCTGCTTTTATGTACACTGTA
CCTTTTGAAGGGGGAGAATACTGGTAGTCCACGTGTCCTTGGCATCCTTTGAGAGCAGTG
TGCAGAATGTAATGGTCTTTTGTAAGAAACATTTTTGATTTTTCAATAAATTTAGTGAAC
CTATTCTTGGTGGTCATCTCTCTTTAGATATAAATA
>GOLPH3-Z (merged using cap3, edited using old genome)
TCCGGCGCCCCTCCCCTCCCGCCGCTGCCACATCCTCCGCTGACATCAGCCTGCGCCGCC
ATATTGCACCCGAAGCCGCCTCCGCCAGCTCGGCCCCTGCTGCCTCCGCCTCCGCGGCCC
AGCCCCGCTCCCCATGACCGCCCCCGGCCGGCCGCAGCCGCGGTGCGGGTAGGGCCGAGC
GGGAGCGGCTCCCGCGCCTTCGTCTCCGCGCTCCCGAGTTGTCGCCGAGCCGCCCCCCCC
TTCCTCCCCCCAAGCCCCCGGCCCGGCCTCTGCCCTCCCGCCGCCCGCAGCCATGACGTC
CCTCACGCAGCGCAGCTCGGGCCTGGTGCAGCGCCGTACCGAGGCGTCCCGCAGCGCCGC
CGCCGACAAGGAGAGGGGGGCCGGGGGCGGCTCTGAGGATGAAGGCCGCCGGGAAGAGCC
GGGAGACGACGAGAAGGGGGACTCCAAGGAAACGAGGCTCACCCTGATGGAGGAGGTGCT
GCTCCTGGGCCTCAAGGACCGCGAGGGTTACACATCCTTCTGGAATGATTGCATCTCCTC
AGGATTGCGTGGCTGCATGTTAATTGAACTTGCATTGCGTGGACGTCTTCAGCTAGAGGC
TTGTGGAATGAGGCGCAAAAGTCTGTTGACCAGAAAAGTGATTTGCAAGTCTGATGCTCC
TACAGGGGATGTTCTGCTTGACGAAGCTCTGAAACACATAAAAGAGACCCAGCCTCCTGA
AACAGTACAAAATTGGATTGAACTGCTTAGTGGTGAAACATGGAACCCATTAAAGTTGCA
CTACCAGTTACGAAATGTCCGCGAACGGTTAGCTAAAAATCTAGTGGAAAAAGGTGTACT
GACAACAGAGAAACAGAACTTCCTTCTTTTTGACATGACTACGCATCCTCTCACCAACAA
CAACATCAAACAGCGCCTCATCAAGAAGGTTCAAGAGGCAGTTCTTGACAAATGGGTGAA
TGACCCCCACCGCATGGACAAGCGCTTGCTGGCACTCGTTTATTTAGCCCATGCTTCAGA
TGTTCTGGAGAACGCTTTTGCCCCCCTTTTGGATGAGCAGTATGATTTAGCCACAAAGAG
AGTGCGGCAGCTTCTGGATTTAGACCCTGAGGTTGAATGTATGAAAGCCAACACAAATGA
GGTTCTGTGGGCTGTTGTAGCAGCTTTCACAAAATAACTGCAATCAGACTGAAGTGTTCT
CTTTTCTTTCATGTAAACCAGTTGTTTCTCTTCTATTGACTATTCATATTTTCTGTAATT
TGTACCTTCTCACATGATGAATCAGCTCTTGTTTAATGGGGATTATAAGTGGTGTATTCC
TTCCTTCTCTGTGCATCTCTATAAAGGATTCTGCTGGTACAAGAGACCTTCCTGTTAAAA
ACAACAACAGAAAAAGGTTTTACTGCCATATTGGCATTTCATTTCCTGTTAAGTAGGAGT
TATCTGAAGTATTTTGGTTACTCCATTTTTCATTTTATTGTTACTGAAGTGGTTTAACAT
GGAAAGCACCTCGAGGAAATGTGCATGCAATTGGATCACTAGTCTCAGCTGACACAGATG
TGAGCATGCATCAGTACTTCTGCAGTACGATTCATAACAGATCAAAAAGGGCCTTTTTAA
ATCACCAAAGCTCTATGTTGAAGTGTCTGTCAGGGCATTTTATACGCAGACCTTTTTTTC
AATTATGTCTAACAAAATTACTTTAAAAGCAGAAATTCCATTAAGCGGCTTCGTCAGTAG
TTCCTGTGAAGATGCCCTATAAAATTTTACTTTTCACGTAAGTCTCTCGTGTACTTATAC
TTTCATTAGAATGATAGGTGAGTCGCAAGGCTAGTGTAGAAAGGTCCAGTTATTTCATAA
ACCAGTTCTGGGATGGAATACATTCCGTTATATTGTATATATAGTTCAAGTTGTATATTA
ACAACTGCCCCATCTTAGTATTTTGCAAGATCTATTTAGTTGTACGCCTGGTGCCCCTTA
CTTGCTGTCAGTTGTTGCCATCTGTTGGAAAGAAAGGCCTCTCAGAAAGAGCATGTATGT
GAAAGCTTTTTGTTTCCAGTGTCTACAGAGTTTGCCATCCAGATATTCTCAGTCTATACA
TTGCCTTTGATAATTAGTGTACAGAAGGAGACCACTTTCTGCCATTGTTAGGTGTTTGTT
TTTCTTTCCCCTCCTGTATGGAAGAGGCTTAATTAGTGTACAGAAGGAGACCAC
>VCP-like-Z (merged cap3)
GGCTGCTCTCCTGGCATCTGGTGCAACCGTGGGGCCATGCTGGGGCTCCTGCTGCACTCC
TGCTACCCCCGGGAGGGAATGGGGAGCACAGGAGCCAAATAAGAGCAACTCGGGAAGGTG
GTGGGGTGTGAGGAGGTGGTTGGTGTGCAGTGCCTCCCAAAGAGGTCACAACCCACAGCA
ATAAATCTCCCAGAACTGTCCCCACATTCCTTAAATTTGGGAGAAAACGAAACAAACAAA
CAAAAAACCCAGATTCCCGTCCAAGTGACAGAGGCCCAACCTGCCTCGCCCTTTACTCGC
CGGCGTGACGACAGACCCACAGCGCGTCCCTACTCTCTCGCCCACGCACGGAGCGCCCGG
CAGAGCCTGCGCGCGCTCACCGCACCAGTGACTCTCGCCATGTTGTCAGTCACCAGCTCC
CGCCCTTCTAATTGGCTGCAGCGCCCCTATTCCGTGTATCTTTGCTCAGGTGCTAGCCAA
TCGCGAGGAGAGGCGGGTCGCTGTTCCGCTTGGATTTTCCTATTGGCTAATTTTTGCCAT
TGGCTGCCCGGCCCGTGTTGCCAGGTAGAGCAGCTACGGCAGAAGAACGCTGCGATTGGG
TGACCATTGTCGCGCTTGGCTCGTGATGATTGGGTGGAGAAAAGGAAAGGGGCGGGGAGA
AGGACGGAGAGCACTCTTTCTTTTTTTTCCTCCCTCCCCCCAATCCGCTTTCTGATTGGC
TGAGTCCCGCGCAGGGCGGAATTTCCGATTGGCCAACGCACACTGTTGCTAGGCAGGTTA
GAAGGCGCGGGGCGGGGCGAAGCTCCCCCTTCCGATGAGTCGGCTCTGAGGTTCAGTCAG
CCCGAAGCGCCCCGACCCGCGTCCACCGCGAGCCCGCCCCGAGACCCGCGTCCGCCGCCG
CTGCCCACTCTGAGGAGCCGCCGTCGCGCGCCTCCCCTCGCCCCTTCCCCCTCAGCGCCA
TGGCCTCAGGATCCGATTCTAAAGCGGATGACTTATCGACTGCTATTCTGAAGCAGAAGA
ACAGGCCCAATCGGTTAATTGTTGATGAAGCCATCAATGAAGACAACAGTGTTGTGTCAC
TGTCCCAGGCAAAAATGGATGAATTGCAACTGTTCAGAGGAGACACTGTTCTCCTAAAAG
GAAAGAAGAGGAGAGAAGCAGTCTGCATTGTTCTGTCAGATGATACCTGCTCAGATGAGA
AGATTCGCATGAATAGGGTTGTTCGCAACAACCTGAGGGTGCGCCTGGGTGATGTGATCA
GCATCCAGCCCTGCCCAGATGTGAAATACGGCAAGCGTATCCACGTGCTGCCAATTGATG
ACACAGTAGAAGGGATCACGGGGAATCTCTTCGAGGTCTATCTCAAACCATACTTCCTGG
AAGCATACAGACCCATCAGGAAAGGTGACATTTTCTTGGTGCGTGGAGGGATGCGTGCAG
TGGAGTTTAAAGTGGTGGAGACAGATCCAAGTCCTTACTGCATAGTGGCTCCGGACACAG
TGATCCATTGTGAAGGAGAGCCCATCAAACGAGAGGATGAAGAAGAGTCACTGAATGAGG
TGGGCTATGATGACATTGGTGGCTGCCGGAAGCAGCTGGCTCAGATCAAAGAGATGGTGG
AACTTCCTCTCCGACACCCTGCTCTCTTCAAGGCCATAGGGGTAAAGCCTCCACGGGGAA
TCCTGTTATATGGTCCACCTGGTACTGGCAAAACACTGATTGCCCGAGCAGTGGCCAATG
AAACTGGGGCTTTCTTCTTCCTGATTAATGGTCCTGAGATTATGAGCAAGCTGGCCGGTG
AGTCTGAGAGCAACTTGAGGAAAGCCTTTGAAGAAGCTGAAAAGAATGCACCTGCCATCA
TTTTCATTGATGAACTGGATGCCATTGCTCCGAAGAGAGAGAAGACACATGGAGAGGTGG
AACGTCGCATAGTGTCTCAGCTTTTGACTCTTATGGATGGACTGAAACAGAGAGCACATG
TGATTGTTATGGCAGCTACCAACAGACCAAACAGCATTGACCCAGCACTCAGGCGATTTG
GTCGTTTTGACAGAGAAGTAGATATTGGTATTCCAGATGCAACTGGACGCCTGGAGATCC
TGCAGATCCACACAAAAAATATGAAACTGGCTGATGATGTGGATCTGGAACAGGTGGCAA
ATGAGACCCATGGACATGTTGGTGCTGACTTGGCTGCTCTTTGCTCAGAAGCTGCTCTTC
AGGCTATCAGAAAGAAGATGGATCTCATAGACCTGGAAGATGAAACCATTGATGCTGAAG
TGATGAACTCGTTGGCTGTGACCATGGATGACTTCAGGTGGGCTCTGAGCCAGAGCAACC
CTTCTGCTCTTCGGGAGACTGTGGTGGAGGTGCCACAAGTTACCTGGGAAGATATTGGTG
GTCTAGAAGATGTAAAGAGAGAACTCCAGGAGCTTGTACAGTATCCTGTGGAGCACCCAG
ACAAGTTCCTCAAATTTGGCATGACTCCATCAAAAGGAGTTCTGTTCTATGGGCCGCCTG
GCTGTGGTAAGACACTTCTGGCCAAAGCCATTGCCAACGAATGCCAGGCAAACTTCATTT
CCATCAAGGGGCCAGAATTGCTCACCATGTGGTTTGGAGAGTCAGAAGCCAATGTGCGCG
AGATCTTTGACAAGGCCCGCCAAGCAGCCCCTTGTGTGCTCTTCTTTGATGAGCTGGACT
CCATTGCAAAGGCTCGAGGTGGGAATATTGGAGATGGTGGTGGTGCTGCAGACCGTGTCA
TCAACCAGATCCTGACAGAGATGGATGGTATGTCCACCAAGAAGAACGTTTTCATCATCG
GTGCTACCAACAGGCCAGACATCATTGACCCAGCCATCTTGCGCCCTGGCCGCCTGGATC
AACTCATCTACATCCCTCTGCCTGATGAGAAGTCCCGGGTTGCTATTCTTAAGGCCAACC
TGAGAAAATCACCAGTTGCTAAGGATGTTGACCTGGATTTCCTAGCTAAGATGACCAATG
GCTTTTCGGGGGCTGACCTGACAGAAATATGCCAGCGTGCCTGCAAACTGGCCATCCGAG
AGTCCATCGAGAGTGAGATCAGACGAGAACGTGAGAGGCAGACCAACCCTTCTGCCATGG
AAGTGGAGGAGGACGACCCGGTTCCTGAGATACGCAGGGATCACTTTGAGGAGGCCATGC
GCTTTGCTCGCCGCTCTGTCAGTGACAACGACATCAGGAAATACGAGATGTTTGCACAGA
CTCTACAGCAGAGCCGTGGCTTTGGCAGCTTCAGGTTCCCATCAGGTAACCAGGGAGGCG
CTGGGCCGAGCCAAGGCACAGGAGGTGGCAGCGGGGGCAATGTGTACAGTGAAGACAACG
ATGATGATCTCTATGGCTAACTCACTGTCCTCAGTGGACCAAACTCCAAATCAGGCCATG
TTGTACTGGGAAAATCCAACGTTCAGTGGACTCTCGGCTACTTCATTCCTCAGTCAGAAC
AGTGTAGGTGCACGTCAGACTTTGTACAGGGGATGTTTTCTGCAAACACAAATCCAGACC
GATGTTCAGTTAAGAAGCAGACAGTGAATTAACAAGGAGGGGATCCGAATTAATTTCTGA
GAAATTTCTGTTCTAGTTTATGTGGCAGAATCAGCAGCTTTAGCAAAGGGTACAACGCTA
GCCTGTATTAAAAAAAAACCTACAAAAATAATTAAAAAAAAAAAGAATAAAATCCCACAA
AATCCT
>ZNF532-Z (Contig 4 merged using cap3)
GCACCGGGACATTTGGCATTAGCAAACAGAGCTGGGAAACGCCAACCCCGGCAGCAAGGG
TTGGCTCTGTTCTTTTGATAACCAGAGATAAAGGAAAATATTTAATGCTGCGTAATCACT
TCTATAATGTTTAATAAATTACATAACAAAAAAAAAAAAAAAAAAAACCAAAAACCAACA
AAAAACACACAAAAAAACCCATCATTATAATGATAAACCTATGCCTCTAATTACATCTTA
CTTGTTTAATCCAGAGCAGCCCAGCCCTTTTATAACTATTGGAGCTTTGACCACAAGCAC
CTGATGGCTACAAATTACTTCATGATACATATACATATATATATATATATACTTGTGCAA
TTATGCATGTCAGAAGTACGTGATCCCCTGAGGTGTCTGCACCTGTTCTGGTGTCAGCAC
CTCAACCAGCACTGCACTTTACATGTGCAGGGACATTGTTTTTGGAGAGAAAGTCTGAAA
GCTTCCTGCCACAAGCAGAATCATCCAGAGTCCTGCAGGATGTGGCATATCCCCTTGGCT
TCCTTGCTTTTTCTTCCCTCCAGGCGCTGCCTTCGGTTGTGTTCCCATTTGCTAAATGTT
CTGTCAGAAGCATTCACGTAAGAAACGGTTTAAGAGACCCCAGGAAACTTCCCCAGCATT
AAGAACTCTGTTTTAGAGAAACTTACTACAAAAACAAACAAACAAACCAGAAAACGAAAC
GAAACAAACAAAAAATTTCCACTAGATACCAATACAAACACGTAACAAAGAGTATAAAAG
TTATTAGTTTAAATATATACAAACTCTTTTCAACTCAAATACTGCTTCAATGGTTCCGAG
GGTATAGACAATGAGGTGAGGGGGACGTCGTTATGCAGAATATATTGCAACAGCCTGAAC
AGTACTGTTAGCACTATTATACCTTGAACTTTCTGTAACAAAAACGTCATTACTATTCCA
ATGTGGAGAGAGATTTCCATGTCCCAACGCTCCGATCACTTTTCAGCCGAGCTCATCCTT
TTTGACTTGATGAAGGCCATGCCGTGTGTTCTCATGTGAGTATTTAAGGCCGCTTCAGTT
TCAAAAGTCTTTGCACACACTTTGCATCTCCTGTCTGACACCGTGCTGTCGGTCGGTTCG
TCCTCGTGGTTGGGTTTGTTCTCTTGCTGATTATCCTCCCCAGACCCGTTCTGCTTTGAG
ACTGGCTGCGGCTCCTTCAGCTTGTGTACGATGAAGAGGTGCCTGGAGAGAGACACGTGA
GATGTGTAGCAGAGTCCACACTCCCTGCACTGGTACGAAGAGCCGTCAGATTTATGCTGA
GGAATGTGTTCGTGAAACTGGAGGAGATTTTCGGTTGTGAAGCCGCAGACAGCACACTTG
TGAACCTTAAAAACATTGATTTTTAGCTTCTTCAGTGGCTGTGTGATTGCACCTCGGGGA
GGCCTGAATTCCAGGACAGGTTCTTCCAATTTACGCTTTGGACTGGGAACCTTTGCATCT
TCTTTCACTTCCCTTTCTTCCATATTAGTCGACTCAGTCATTTCTTTGACATCAGGGTCT
TTAATGCCGTGCATCAACTGAATATGTTTTTCCAGCATCAGCCGTTTGGTAAAGGTACGT
CTTGAGTCTGGGCAATGCGAGCATGTATAAACCTTCCTAATGCCTTTGTGCTTGATGCGG
TTGTGACGACATAAACTATGGGACGAGCTGAAAGATTTGTCACACTGCCGACAAGGGTGT
TTCTTCATTTGCTTCCCATGTTCTTTCCTCATGTGGGAGATGTAAACGTCTCTCTGGGTG
AAGAACCTATCGCAATCCCAACATGTCCAGCCACGACTGCTGACTTTTTTAGGCTCTCCT
TTCTTTAGAGGAGAAGGAGATTTCTTCTCTAACTTCTCTGTTCCGTTGATGGATTTTGTG
TCCTCTTTGTTGTGGCTGGCTGAGTTCTGATTTGTGGGTTTCGTACTCAGAGGTAAATTT
ATCCCCAGGTTTGGTGGCCCTTCAACACTTTTCAAAGTTCCATGCATTGACTTGATATGA
TCCATCATAAGCTGTTTCTGTGCATACAGAAGAGAACAGTCTGGACACTTGAAAACAGAC
ACCTTCTGGTTTTCAATGTGCTGATCAAAGTGGCGATAGAGCAAAGGTTGTAGAGTAAAC
ACAGTGTCACACATAGAGCATTTATATATTATTTTTGGTTCGCCTATCTTGATACCCGGG
TGTTGTGTATAGGCATGGGAGTGTGTGCTGGGAGCAGATTTAAATGCCATGGGACAGATA
GGGCATTTGTAAAAGACTTCACAATGAGAACCTTGAATGTGAGACTTGAGTGCCGCCACA
TCAGAGTATACAACATTGCAATGCACGCAGCGAAAACCAACTCTTCGAGTATAATGCAGG
CAGTTCTTAGTGACATGAGTCTGGAAGTGGACAGATCTGCAGATTGCTCCACATTCAGGA
CACGTGTATGGAGATTTATGCTGATGAATTCTCTGGTGTGATGCAAAACTGCACTGGTTA
GGAAGCAGCATCTGGCAGATATTGCATGTCTTTTGTCCACTTGTGTCTGCAGCCTGCTGG
AAATGTGTAGCAAGAGATGTCTCATCTTGGAAAACTTCACTGCACTCCAAACACTTTAGA
CCATGCCTACAGAGTTTTGATGGATCTTCGTCTAGCGGCATGGCTGGGATGATGGGTGTA
CTTGCTGGGGCTGATATGACTGTTCCCGTTATGCCAGACTGTATCTTAGTTACAGCGTGT
GAACCAGCTCCCGCCGGGCTCTGAACCATGGGCGCAGCGGTATTGCTTGAAGGAGATGCT
ATCATTTGATCTGCTGGGACTGGTTTTAAAATCAGGTGCGAACACTGCATTACAACTCCT
TTCTCCTTGTGTCCACGTGCGTGGGAAAGCAGACTACATTTGTTGTAGAAAACTAAATTC
TTTGTACAATGATTGCAAGTCACTTCGATTCGCACGCTCCTCCTGTCATAATGCTGGGTC
AGGCTCTTCTCCAGGGCAAAGGAGTCACCGCACTCCAAACACTTATAACCTCGTGTGGGC
AACGTTATTCCAGCACTGGCAGGGGGACTAAGGTTGGGGATGTAAACTGGGACAGGGTTG
ACACTACTCAGCACCTTATTGAACGCTTCCACTACAGAACTCTGTAGAGATGACACCACC
TGGACTCGAGACACCTTTTTAGAAGGCTGTGAGGCTGCAGCAGAAATTATTGCCTGCTTT
ATTTGTTGCTGAGGTTTCGTTAGCACTTGTCGGAGTTCAGAGGTGGTTTGAGCACCCTGA
GGCAGAAGATTAAGGTTGGCAAGATGGACCGTCTTTGGCACAAGTTTAGCACTCGCAAGG
CTTGATGCTGGCACCACAACAGTCTGCTGCTGTATGGCATTGGCAGCTTTTATAATGGCG
CTACTGGCACTCTGCACGGAAGCAGCAGATATCACAGTGGCTTTCACTGTAGTATTGTTA
GCAAGCTTCAAATTAATGACTTGTGAACCTGCTGTTTTCACTGCTGAAACTGGGAGGAAG
GCAGTAGCCACAGGTTTGATAGTGACCTGCTTTGGTGTGAGTTCTGCAGATGCAACTGCA
TTGGTAACGACTGCGGACTGGATAGGAGCTCTAGGCGGAGAGGAAAGAACAGCAGCAGAA
GTCGGTGAGGACAGGAGGGACGTCATGGAAGTTACCATAGAAGCAGTCTGCTCTGTTTTT
TTACTCGAGTCCAAATCAACTTCTGGCAACACTCTAGTAACAGTTCTCTTGATCTCCCCG
GAAGATGTCTTGATGGTTTTTATGCGAACCTTAGGAATTGCTGGTGTGGACCCTGCAGGA
GAAGATGGAGACCCTTTGCTACTGTTTTCACTTGATACACTTCTGGGACTATCAGGCGGT
TTAACAGATGGCTTTCTAGCACCATCAATAAGACTCTGAGATTCAGGTGATTTTTCAGTA
GTCTGGGGACCTTCACTCATATCTTTTGGCAAAGGAGAAGACTCTCCGGAATTAGACTGT
AAATCCTTACTGGTATCCGTAGCTGCCTTTTTAGCACTCAGTGCTGCAATCGCAGCAATG
CACGAAGAAAGCTTTGCTGATGACTTTGCTTTGGACTGTGAAATGCTGGCAAGATTTGTT
TCACTTTTTTCAGCGCTCAGTTTTCCATCAAGTACTCTGTTGTCAAGAAGCTTCTCAGAA
TTGTCTTTTAGCAATTTGTCCTCTGCTTTGCGAGCTTTGAAAGGCTCATAAATACTTAAA
TTCACAGAGTTTGTCTCTGTATCCCGCTTAGCAACTTTATTTTTATCTATACTACTTGAA
ACTGAGATACCAGATTTGATCAAATTCTCTCCCCCAAGTGCCTTCAGTTTGTCATACTCC
TGCTGAGATACAGAACCTGTCAAGATATTAGTTCTGAAATTTGCACGCATCTCTTCTTTG
TCTGGAGGGTCATCTACCTCAATTTTTTCATCGTCATCAAATTCTTCAGCACTTGAAATT
GGACTAAACTGGTTGAAAGCCGAATCCTTCAGTGTTGTCTCAGAAGCTGACCCATCATCT
TTAAACGACTTCCCTTCATCCTTACTGTAACTATCAAGAGCTGAGGATGTTAGAAAGCCG
TTATGCAAGCCATTGCCTGTGGAATGGTGGCCATCCTTGTCTACTCCTTCAGAAGAATCA
ATAGTGCGCACATTTTTCACAATGACACTCACACCAACATCAGATGACGATGGTGTATGA
GAATCTTCATCTGTGTGTGCATTTTGTTTTATCTGGCTTTCATGGTCGTCATGTCCAGAT
TCAATAGCTGCTTTTGGGTCAACCATGTCTGGTATGTCAAAGGCTGCAAGAAGATCGTCA
AAATCTGGGGTCTTCATATCCCCCATGGTCATCTATTTGATTGTAGGCAAATCTTTGTGA
ACCTTGACCTCTGAAAGGCTCTTTTTTTTTTTTTTTTTTTGGCCAACGCTCAGTTACTGC
CACGGATGGATTACCTCTGCAAACATGAAAGGGTTAAAGGCAGCCCCAATCAATAGGCCT
CCCACCACCTGGCCGGGAGCCGCGTGCGTGCCCGGCCGCGGCTAACAAAGGCACCGCGAA
AAGAACCCTCGCAGGATCTGTCTTGCAGCGCCAGGCAGGCTCGGCCGCAGCGCGGGCACA
CGGCCGTGCCCGGGGGAGCCGCGTCACCTCTGCCCTCGCGCCCACGGCCGCGGGGCGGCC
GCCCTCCCCTCCGCTCCCACATCTGGGGCCGCTCGGTGGCATTTTCCCTTCTCGGCACGG
CATGAACGGCAGGGATTACCCACGCACGCACCTCCCTCCCCTCAAGAAATCCATTTCCGC
GGCAGCCAGACGCCTGCAGAGCGGCTCCTTGGCCCCCTCCGAGCGGCTCGGCTGCCGAGA
CGGGCTTTTT
>BTF3-Z
ATGAAAGAAACCATCATGAACCAGGAGAAGCTCGCCAAGCTCCAAGCCCAAGTGCGCATC
GGCGGCAAGGGTACTGCCCGCAGAAAGAAGAAGGTTGTCCATAGAACAGCCACAGCAGAT
GATAAGAAACTTCAGTTTTCCTTAAAGAAACTTGGAGTCAACAATATTTCTGGCATTGAA
GAGGTAAATATGTTTACCAACCAAGGAACAGTCATTCACTTCAATAACCCTAAAGTTCAG
GCATCTCTGGCTGCTAACACTTTCACTATCACTGGCCATGCTGAAACAAAGCAGCTGACA
GAAATGCTTCCCAGTATCTTAAATCAGCTTGGAGCTGACAGTCTGACCAGCCTGAGGAGA
TTGGCGGAAGCCTTACCCAAGCAACCTGTGGATGGAAAAGCACCTCTTGCTACTGGTGAA
GATGATGATGATGAAGTTCCAGATCTTGTTGAAAACTTTGATGAAGCTTCGAAGAACGAA
GCAAAC
>SPIN-Z (NM_204633.1)
CTTTGCTACTCACTTAAACACAGATGAATGAAGACCCCATTTGGAAAATCACCAGGTCAG
CGATCCAGAGCTGATGCAGGTCATGCAGGAGTCTCTGCCAGCATGATGAAGAAAAGAACA
TCCCACAAAAAGCACAGAAACAATGTGGGACCAAGCAAACCTATTTCTCAGCCACGAAGA
AACATTGTAGGCTGCAGAATACAGCATGGATGGAAAGAAGGGAGTGGACCTGTAACACAG
TGGAAGGGCACAGTTCTTGACCAAGTTCCTGTAAATCCCTCTCTTTATCTTATAAAGTAT
GATGGATTTGATTGTGTATATGGACTAGAACTGCACAAAGATGAAAGAGTTTCTGCGCTT
GAAGTCCTTCCAGACAGAGTTGCTTCATCTCGAATTAGTGATGCCCACCTGGCAGACACA
ATGATTGGCAAAGCTGTGGAACATATGTTTGAGACAGAAGATGGCTCAAAAGATGAATGG
AGGGGGATGGTCTTGGCTCGAGCTCCTATTATGAACACATGGTTTTATATTACCTATGAG
AAGGATCCTGTCTTGTACATGTACCAACTCTTAGACGATTATAAAGAGGGTGACCTTCGC
ATTATGCCTGATTCAAATGATTCACCTCCTGCAGAACGGGAACCAGGTGAAGTTGTGGAC
AGCCTGGTAGGCAAACAGGTGGAATATGCCAAAGAAGATGGCTCAAAACGGACTGGCATG
GTCATTCATCAAGTTGAAGCCAAACCATCTGTCTATTTCATCAAGTTTGATGATGATTTC
CATATTTATGTCTACGATTTGGTGAAGACATCCTAGACATCATTGTGAACTCTGCCAAAT
TTGTGGAACTATTAAATGTAAAGTTTGTAGACACAAAGACTTGACTGCTTTCCAGTTTAA
TGAAAGCTTAAATGTCCCTGCGAACCCACAATCTCTGCCAGCAAAACTGTTTTGTTCTGA
ATAATAGGAAAAAAATTATGTGAACATGACACATTTTGTGTAAGATAACTCCTTTTCTTG
GAGGAAGTCAGTATATCTGGGCAGGAGGGAGTTAAGAGCAAAAAACAGCTGCAAATTCAG
GCTGTATAAAGTTGATCTAGTATTGTAATCCTTAATCTAAATTTTCATAGATTTTAACTT
TCTTCAACTTTGCACTCACCTCATGCAAGTGTAGTTTGATATTTTGATATGCCTTCTTTT
GTAACATTAAATTTAATTTCTTGGCTACTGGCAGTCCTTGTTTTCAGGGTTGGGACAAAA
TTGATGTTACTGAAAGGTCTGAATGATTTGTGCAGCATTAAGGAGTGCCTAACCCAAGTA
ACACCAGTCTGCTGTGTTTCTACACTTTATTTTAAATATAGCTTCTTAAGAATTTGCAGT
ACATGGAAATACTTGTGCATTTTTAGTAGTCACATGGCTGTAGAATATCAAGTGTTTGAC
TTGTGCACCTTTCAGTGAAAAGTCTTTAAACTATAAAAATATATTTAATCTGTATAACCA
GTTAACTAGAAAATGCAAGGTTAATAGCCCGTATTTACAAGCTGTAGGAACCAGTAAAAT
ACACTCAACAAGGCTGCCTCCAGTCCTAAATGTTGTACTTCTTTATTTGTTCATTACACT
CTCTTAGCAAAACACAAGTGCTTGGTGCCATGAGTTTAACAGTATATATATGCTACTTCA
GAAAACTTTAGACTACGCATTGGCAATCAGTAGTCTCTCATCTAATACCAAAATCTAGCA
ACCTGAATGTGTGGATTAGATGCCTAACAATAGTTGTATTTTACATGATAAATACAGTCT
CAAGGGGGGTAGAGGGTACAGGAGTCATTTTTTGTTGTACAATTACAAGATGTAATTGTA
GAGAAGGAGAGGCATTTGTTGCCTTCTGCTCAGTCTGTTGCATTCTGCTGTTGTTTGCTT
GATTTTTTTTGTTTGTTTGTTTGTTTTCTGCTTTGATTTCTTTTGTTTCTAACCATTTTG
ATTCAAAAAGGCACCTTCCCAACTTAATATTTTTCTGGCTTTTCCACATAAAGAGTGTCC
AGACAAATCTACAGTTTAAATCTGTTGTTGCCATTTGTGGTGTAGATTGTGCTTACTTTG
AGATATGCTGTTACTTGAATTTCATTCTGTGAACACTACAGTTCTGCATGCCAGTGGTGT
GCTGTCTCATGGAAGCTACAGGCAGTCTCGGTTCAGCCATCTGCATTAGATTGTGGAAGT
ACCTACCAGCCCACAACATCAAAATCCTTTCACAGTTTTAATCTTGCAGGATAGTTGCAA
ATGAAGATTAGTGTTGTTGGTGGGGCGTTTCTGATTTTTTGTTTGTTTGTTTGTTTGTGG
GTGTTTTGTTTTGTTTTTCTTCTTGTAAGTGTGGCAGCTTTTGAAAGCGTAAGAATGGCA
ACAACGATCAGCACAGCAACAAAATTGTCATGTTACACTAAGGCGGAGCTCTGCGAGTTT
CAAAGAACTGCTTCATGGAAGTGCAGTTTTGTGAAGACAGTGCTGTTGATGGAACATGTA
CTCTGAAATCCACCCTTAAGCCATTAGTGGAAGGATGCAGGAGAGATGCTGTTAATCAGA
GATCAGAGGTCTGTGTGATCTCAAATTTGGGTGTACTGAAGACTCAGTGGTTTAAGCCCC
TTTCTGTCCATTTTTTTGCCTGATATCATATTTTAGCCTTAAGGCTTGTGCCTCATTATG
CTGTTGAATGGTAATAAATACTCACCATATAAATATGATACCTTAATTCTTAGTCCATTG
CTATTATATTGCATTATGTCTGGTTATTTCATCATGGGCAACCAAAGGCAGGCTATTGTC
TTATAGTGAATAGCTTCTCAGTGCAGTCCTTAAGCACTAAGTACCTGAGTAAATGTTCCT
TGTGTTTTGAACAAAGTGAGCAGATTTGCAACACAGTGTTTTGATCCTGCAGATCTGTTA
TATGTGTTTTCTATTGACTCTTAAGAGTCCTGCATGTAAATCTCAAAGCTGAGCCTGGCT
CCATGAGCCCAAGTTGATATTCTGGCACAAGAATGAGTGAGTGTATTGATGACACACAAG
ACACACAAATAACTTAGTACACTGATTTTGGGGCTATAAATCTGAGGAATACGAGGTTTG
TTTTGAAAGATCTGAGGTTTAGATCTACCAGAACACTTTTAGCATTAGGCTTGCATTTGT
GGGTTGTCTGCAAGCCACTTTAATACACCACATATTCTGCCAATTAGAGTATAATCTATA
AACTGTACATTTTATGGTTGTTTTTAGATGTCCCCGTTGACTATTGTATGGGTATTTCTT
TTCATCTTCTTTCCTTTTTCTTACTTTCCTTTTTTTCAGTAGCTTAAACCACCTTTTTGA
GGCTTGAGACTAATTCCACTCCCTGCCCATCTTTGGGCTTTGTTTTAGGCTCATGTTTCA
GATCTGCATGCAGTGCTTGCGTTACTCTGGTAACTAAATGTTGGTTCCTTGTTCTAGGGG
TTCAACATTACTTTCCAAAATTACATAGGGCCTGTGATGGCACAGGCCATGGATCTTTGT
ATAAAAGTTATTGGCCTTTCACATTTACCTGCTGTAGTACTGTTGTATACTGTGTGTGTG
CGTGTGTGATGTCAGGCTGCCATGTAAAACTTTTTAAAAGGAAAAAAAGTTAAATGCAGA
CCATCATTTTTTGCATGCTTAGAGGGTTAGAACGTTCAATGTAACAAACTAAAGTTGCAT
GTTAAAAATGTTTAGGTTTTGGTTTTGTTCTGTTTTTATTTTGTGTTCAGTTTTTTGTGA
ATTTGCTTATTGTGCTGTTTTAATGGTTGTTAGTAGGATTAAATGCACCGGTGAGACAAG
CATAGTGCCAACAGAAGGTAATTTTTCCAGTTGTATGTGTCATACAGCATTTAAAGGGAC
CGTGTATTCTGTTAACAAATAAATAAAGTCACACTTAATCAGTAAAACACTGCATTTTTC
TTTTGAGTGCCAAACCCCAAACTAAGTTGGAATGAAGTATGGGAAAAAGCCTTTTTATTG
AAACAGGTAGATAATTTAATTTAAAAAAAAATTAAGAATGAAGTTTTTGTCTTCAGATAA
AATTAATTAGTTGCTTATGGAAAAAGAATGACAGCAAAAACAGTTTCTGGTTCCTTGAAA
ATGCTGTGTTTTTTGTATTTTACATCATTAGTGCAATTTGGATGGTTCTTGGTATGTGTA
TAGTTCAAAGGTCTTCGTGTTCACATTTTAAAATTAGGTAATGACTTCATCTTTAGAGCT
TGGTTTCATTATTTTTATTTTATTTTGAACAATGTAGACAGTTCCCTGTTCTCTGCATTT
AGAAGTATAAACACTTTAAATCTGTTACTTAATTCTGTAAGTAATTTTTATAATTATGAT
GTAACTCTATCCTTAAAACATTTAAAATAAACCCTTTATGTGCA
>SMAD7-Z (edited using refSeq)
AGTAATAGCAGCAAAGTAGTATAAATGTCATGAGTCTGCTCCGTCTCGTGTCATCGGTTA
TTAAAAATAACCTCTAACCAGCACGGGCAGCTGCTGATGAACTGCCTGGTGTAGCACTGG
CCCCAGCCCTTCACAAAGCTGATCTGCACGGTAAATCCAGTCCATGGCTGCTGCATGAAC
TCGTGGTCATTCGGCCTCTGCAGGCTGTACGCCTTCTCGTAATCGAAAGCCTTGATGGAA
AAACCCGGGAACACTTTGTGCACCAGCAACGTCCTGGAGTCGGGGTTGTCCAGTGTGGCC
GACTTGATGAAGATGGGGTAGCTGCTGCGGTTGTAGACCCACACGCCGTCCACCTCCTTG
GTGAGCTGGATGCCGTACCCAATCTTGCTGCGCACCTTCTGCACCAGCTGGCTTCTGTTG
TCCGAGTTGAGCTGCCCAAGGCAGAAGCCGTTCCCCTGAGGTAGATCATAGAAGATATCC
AGGGAGGGCTCTTGGACAGAGTACAGCCGACCCACGCGTGTCTTCTCTTCCCAGTATGCC
ACCACGCACCAGTGTGAGTGATCCCCTGACTCCTGGAGAACTTGGGAATCTGAGAGCCCC
CCAGGGGCTAGACAATTAGTTCCCCCTGTTTCAGTGGAGGAAGGCACAGAGTCTGGACAA
CCTGCCGTCGGCTTGAGGAAATCCATGGGATATCTGGAGTAGGGCGGAGGAGGAGACTCG
AGCTCGCAGAGACGGCTGAGGTGGTGCGGGTTGCAGCAGACGAGCTCTGTGGGCGCCGCG
CCGTCGGCCTGGCAGCAGCCGCGGAGCCGCTTGAGGGGCGCGCCGTGCCGCAGCTCGGGC
CAGCGGAACACCCGGCACAGCAGCGCGGGCAGCGCGTCCCGCTGCGCGCCCAACCGCGCC
TCTCCGCGCGCCGGCAGCAGCACGCAGGGGGTGCGGGCCGCCCCGCGGGACTCGACGGCG
CGCAGCAGCCCCTCCAGCTGCCGCTCTTTGCAGCGCTTCAGCACGGCGTGGGTCAGCGCC
TTCAGCTCGCCCTCCGCCGCCCCCCGGCCGCCCCCGCGGGGGGGTTTGGCCGGGCAGCAC
CCCCGGCCCCCCCCGCCGCATGAGTGCGGCCGAGGCTCGGCCGGCGCACCGCCGTCGCCC
GTCTCCTCCTCTCCGCCGCCGGGTGCGCGGCTCCGCCAGAGCCGTCGGACGAGGAGCGAG
CGTTTGGTCCTGAACATGCGGGACGTGAGGAGGGGCCCCCGGCTACGGCACGGGCATGGC
GTGCGCCGAGCATGAAGGGGCCGGCAGCCGGGGCGAGGCGGGGGGCAGCGGCGAGCGGGG
GGGGGGCCCGGCCGGGCTGGTGCATGCGCCAGGCTCCGCGCTTTGATGGCGAGGGGGGGG
GGGGGTGCGCAGCGTGAGGAATACTCGCGCTGCGCGAGGTGAAAAGAAAAAAAAGCGGGG
GGGGAAGCGTTCGGCGGGAGGGCGCTGCTCGCTTTTAAAAATACGAAACGATAAAAATGG
GAAAAAAATAAAAAGTGACAGAAATCAGCGCAGTTTTACAGCGCTTTGCTTGGAGGTGGG
CAGCGCAAGGGGCGACCGCGCTGCGAGGTGAAGTGGAAAAAAAGTGGGGACGTAAGGGGA
GAG
>TXN-like1-Z
CATGCGTTGAGCGCGACTCGCCGCGCGGTGCATGCCGGCCGCCCCCTTCCCGCCGTGACG
CTGCAGATAGAGGCCGGCGCCGCCGCTGTGGCACCTTCTGCCTCCCCCCGTCCGGCGAGG
ATGGTGGGCGTGAAGCTGATCGCTAACGACACCGAGTTCCAGCCCGAGCTGAGCGCGGCC
GGCTCCCGCCTGGCCGTGGTGAAGTTCACGATGCGGGGATGTGGCCCTTGTTTAAGGATA
GCTCCAGCTTTCAATGCTTTGAGTAACAAGTACCCTCAGGCAACGTTTTTGGAAGTGGAT
GTGCATCAGTGCCAGGGAACAGCTGCTACCAATAATATATCAGCAACGCCGACATTTCTG
TTCTTTCGGAACAAAGTGCGGATTGACCAGTATCAAGGAGCGGATGCTGTGGGGTTAGAA
GAAAAAATTAAGCAGCACCTGGAGAATGATCCTGGAAATAATGAAGATACAGATATTCCC
AAAGGATATATGGACTTAATGCCATTTATCAACAAAGCTGGCTGTGAATGTCTTAATGAA
AGTGATGAGCATGGATTTGATAATTGTTTACGTAAAGATTCTACGTACTTGGAATCGGAT
TGTGATGAGCAGCTGCTTATTACTGTTGCTTTTAGTCAACCAGTCAAGCTTTATTCTATG
AAACTTCAGGGGCCAGATAATGGACAAGGTCCAAAGTACATAAAAATCTTTATCAACCTT
CCTCGATCTATGGATTTTGAAGAAGCAGAAAGAAGTGAACCAACTCAAGCCCTGGAACTA
ACACCAGATGATATTAAAGAAGATGGCATTATCCAACTTCGCTACGTTAAATTTCAGAAT
GTTAACAGTGTAACTTTGTTTGTCCAGTCTAATCACGGGGATGAAGAGACAACAAGAATT
ACATACTTCACGTTTATTGGAACTCCAGTCCAAGCAACAAATATGAATGACTTCAAGCGA
GTAGTTGGCAAAAAAGGAGAGAGCCACTAAGGACGTGCGAGACACTGGAAGGCCTTACTG
CAGCCAGCTGAGATCTTCACTTCTCTCTACAGCTCCTGGATAATTGCTTGACCATAGCCA
GAGACTGTCGGTCTGTTCCATTTAATGCCATTACCAATAAATCATTGTTTTTGAGATGGA
GTTTCGGTAGTGTTTCTGTTGTAATCCCCATTACGTGTATTTGTAAATAAAATCCATTAC
TTTTGCCACGTTT
>SUB1-Z (ENSGALT00000039243)
CTTTCTCGTCCTAGAATGCCTAAGTCAAAGGAACTCGTGTCTTCGAGCTCATCTGCAAGC
GATTCAGATAGTGAAGTTGACAAAAAGGCAAAGCGGAAAAAGCAAGCAGCTCCAGAAAAG
CCTGTAAAGAAACAGAAGACTGGTGAGAGTTCAAAAGGTGCCGCTTCTTCTAAGCAAAGC
AGCAACAGAGATGAGAATATGTTTCAGATTGGCAAAATGAGGTATGTCAGCGTTCGTGAC
TTCAAAGGGAAAGTTTTAATTGATATTAGAGAATATTGGATGGATCAAGAAGGTGAAATG
AAGCCTGGCAGAAAAGGTATTTCTTTAAATCCAGAGCAGTGGAACCAGCTGAAGGAACAG
ATTTCTGATATTGATGATGCAGTAAGAAAACTGTAAAGACAGAGCCATACAGAAATCTTT
ATCACTTTAGTTGTTTCAAGCAGTCTTTTTACATTGGCTTTTGTTTTCTAAAATATTGTT
TTCCAAGCTATTGTATATTTGGATTGCGAAACAATTTGTAAAATGAATAATTTTTTTATG
TGCATTAAACATGTATTT
>OR14J1-like-Z (chromosome:Galgal4:Z:25548449:25549444:-1)
TACACACACGCCTAACCCGTACATCGCGAAGCAGCGCAAAACGCCTAATCCTAAATATAT
TTTAGCACACTATTCCTACTACTTTCTACAATTCTTAAGCAAACATCAGAGCAACAGGGA
ATCCTTTCCCGTGCTCGGCCAAGCCTTGCCCCGTTACAGCACGAACGCAACAACCTAAAC
CCTTCTACAGCTTTTCACGCAGTCTATGATACTCAATCTGATAGTCAAAAGTCTTGTCCA
TAATTCGCTGAAGGCAGTTCTACAAGCATCCTGCAAAGCGTGGAAGACAGATTAGAATAC
ACACAAAGATTGCAAACCCTATTGCGAAAACCTTAAGCAATTGCTTTAACCATGAACCCG
TTCCCCCAAACACTCTGTTCAGCCAGTTCTCAAAGGGATCACGCTCTTCTTTAATCTTCT
GCAGATGTTATTGTGTCCATTGTAGTTGTTTGCAACACGCTGTAATCGCCAGGGACACCA
TAAACATCGGCAACATTGGAAGTGTCAGCGTTGCAGGTGTAGTGCTCCTCTTGATGAATG
GTTCTTGATCCCATCGTCTGTCCCTCAGTTGTTCTGGAGTTGGCTTCGGTTTGCCAACGA
AGAATTTCTGTAGAAAACTCGCACCTAGACTCAGTTTTTGCAGATATGTTACTTATATCT
GGTATTACTTTTCATGATGGTACCCACAGAATTTTTCCCAGATTCATGATGTTTAACTGC
CACATACCCGATGACTAATACCCTTTAGCAATCCCTTCCTGTGATCAGGAGGCCCTGACT
GGCCTCCCCCACAGGGGCACTGTACTCTAACATGGCCATACTGGCCGTATCGGAAACACA
GCCCTTGCTGCTGCAGCGATCTTTGCTGTCGCGGGCCAACAGCTACTACAATAGCTGTGG
CTAGCCCTTCATTAGTTAAATGAGCCACCTTGAGCTTATCTAAGACATACTGAATAACTT
CTCCCGGGGTATTAAGCATACTTGGGCCGGCTCGCA
>UP1-Z (from Katie, chromosome:Galgal4:Z:48809186:48810180:-1 )
GAGTTTCCGAGTAGAGGTGCATGCCAAAGGGGGAAATCCTCAAGTCAGACCTGATCAGTC
ACAGCAGACACCAGTAACAGTGTCAGTAGCCCCTGTAGAAGGCAAGAAATGGAAGCGGGT
GTCCTTGTGTCTAGAGCAAAAAAAAAAAAAGAAGAAGAGGAAGAAGTGGAGGAGGAGGTA
GAGGAAGATCCAGGTGAGGGGACTTCCTCAGAACCAAGAAAGGCAAAAGCAAAAACTAAG
AGGCATGAAGAGGAGAGCGATGAAGAGGAGATCTCTATTACTGTTCGTCGACCTCTCAAG
ATGACTGAAATCCAAAGCTCAAGGAAGGAATTTGAACAATGTTCGAATGAAACTATTGTC
ACCTGGTTGCTTCACTGTTGGGATAGTGGGGCCAGTAGCTTGTCTCTAGATGGTAACAAA
GCCTGCCAACTAGGAGACATTGCCAGAGACAAATCCATTGACAGGGGAATTAGTAGATGT
TTGGATGGAGCTGCAACCCTCTGGGACAAAATATTAATAGCTGTGAGGGAAAGGTATCCC
TACAAAGAACTTCTGCAGCCTGCAATGAAAACGTGGGATACAATTGAGAAAGGTATCCAG
TATTTGAGGGAAATAGCCCTAGTGGAAATGTTATATGACTCTAATTTTGCTCCTAATGAG
CCACGCCAAAACCATGATCCGGAGAGAGTGAGGACAACACCTGAAATATGGCAAAAACTT
ATGAGAGCAGCACCAGACAGATACACCCTCACACTAGTAGCAACATTCCACAGATACGAG
GACCAACAGAGAAGACCCCTAGTTTTCGAATTGATTCTTACACTCCAAAACTATGAGCAA
CATCTACCCCCAACACACGTTTCCATTTCAGCCGTCTCAGAGTTAGCAAACAGACTGGGT
GAAGTACAAGAGCAGGTGTCTCTATTGATTAATCGTGATGAACCCGTAATAGTATCAGAA
ACGTTTGACAAAGATCAGGATAAGCAAAGGGGCCT
>UP2-Z (from Katie, chromosome:Galgal4:Z:852280:852893:1)
CGCATCGCGGCGCTCCCGCCGGCTCCCTCACGCGAGGGCTCGGGGAGGGCTCCGTCGTCG
CTGCGCCGCGGCCGAGGCCGCGACCCACGCGGCGCTCCCCGATCCCCGCCGCCGCCCGCG
GAGCGCTGGGGCCGCGCAGCCCTCCCCGCCCCCGGCTCGCTCCCGGAGCCGCTCCGCAGG
GAATCGCACGGAGCGTCTCCCCCACCCGTGCGAGCCGCGGCCCCCCCCCCCTCCGCCTCC
CGCAGCCCCGCAGAGCCGCTGCCATTATGCTCCGCCGTCTCCTGGCCGGGCCCAGCGGCG
GGCGGGCGGCCGGAGCGGTGCTGACCGCGGCCGTGCCCGCCTGAGCCCGGCCGGGCCCGG
GCCGCAGCAGGTGTGTGTGCGTGGGGGCGGAGGTTGCATGCGGTGGGGGTCGCCTCCTCC
CGGCCCCGCGGAGCGCGGCCTGCTCCGCACCGCCGGCCGCCTCCCCCTCCTCCCCCCACC
CCCCTTCCCTTCGCCGCCGCGGGGCCGCTCCCCCGCCCGACGCTCCGGAGGGCCGCCTCG
GGCAGAGGGGCGAGCGGGCCCGGCTTGGGAAGGGAGGGGGAAGAGGGGCGGGGGGGGTGG
GGGGGCTGTTTGCG
>Mir-7b-Z (ENSGALT00000029059 gene=gga-mir-7-1)
CTCTGGTGAAAACTGCTGCAAAAACAAACAAACAAACAAAAAAACCCAAACTACTTGTAA
TAAATTACATAGAGCCTGTAGAAAATGTAGAAGATTTCAGTGGATGTTGGTCTAGTTCTG
TGTGGAAGACTAGTGATTTTGTTGTTTTTAGATAATTAAATTGACAACAAATCACAGTCT
GCCATATGGCACAGATCATGCCTCTACAGGACAAGTTGCAATCAGGACAATTTGGTGCTG
TTAAGCAGCATTTCACACCTTGCTATAGCGTTACTTTGTAATTTCTGCCACATACAAATA
ACTGCTTCA
>SNORD58-1-Z (ENSGALT00000041851 gene=SNORD58) Also hommologue for SNORD58-2
TCTGATGCATGCTTATTCTAAGTGGTTCATCTCTTAAAATCCACAGAAAACAAAATCTGT
AGACTTTGCTGTGTGCTCCTGCTTTATTTGGCATCTTTGATGGCGGTGATGACTATCTTA
GGACACCTTTGGAACAACCATGAAATAATAACTTTTTTTTCTGAGCCATCAGTGCGATGT
AGCTTCGTTGTGACGTGCAGAAGGGAATTCTGTTTTTCTGATTTCAGTTTGTCCTTGCTG
GCTAAAATGATCCGCTCAAACAGTACGAT
>SNORD121A-1-Z (ENSGALT00000042573gene=SNORD121A)
AATTCTTAGTAAATGCATATGAGTTACTATGGAGGAGAGGAGCAAAAACCATCACGCATC
CTGTTTATGAAGCAGAGATTTCTAAGCAGATAGCTCTACAGTCCAAAATACAATGATGTT
GTCTTTTCCAAGCACATATCTGATTGCGCTATGTGGAAAATGACTGTTGCTGAGTGATTT
TGGATTGACTTAAGTGACCAAAAGGTAAATGTTTGATAAAGGGAGGCAGATGTGTATGAT
ACTTGCATTTGCATGGCTTAAGCTTCAGCTGCAGATCAAGGCACA
>SNORD121A-2-Z (ENSGALT00000042554 gene=SNORD121A)
CTTGGTTTACTTGAAGTTCTTATATTAACTTTTGAATACAGAAAGGTACATTTACACACT
GACTTGGAACAAAACAATTTATTTATAATGAAGAACTCTATGCCAGAAAACTGTGATGTG
ATACTTCCAAGCACATATCTGACAGCTTTGTGAGGAAACATGAGTATTTCTGAGTTTTCT
GGAGTGATATGAGTAAGACATCTCATCCTTAACAATTATTAGAGTTTAAAATTGGGCTGT
TGTTCCTTGAAAATATGTTCAGCTATTAGTAATTAAATATCTTT
